# Supplementary material for: Molecular insights into the mechanisms of susceptibility of Labeo rohita against oomycete Aphanomyces invadans
Source: Sci Rep. 2020 Nov 11;10:19531. doi: 10.1038/s41598-020-76278-w (PMC7658212; doi:10.1038/s41598-020-76278-w)
Supplement: Supplementary file 4 — Supplementary Information [file 41598_2020_76278_MOESM4_ESM.xlsx]

## Sheet: Sequencing_statistics
S. No.	Sample name	Number of raw reads	Number of trimmed reads	Number of Kallisto n_pseudoaligned reads
1.	Ctrl_1d_r1	34989138	32222917	16111966
2.	Ctrl_1d_r2	32986620	31127756	16617377
3.	Ctrl_1d_r3	40987007	38577442	13096513
4.	Ainv_1d_r1	34937903	33053002	10047985
5.	Ainv_1d_r2	34937903	36873819	8925208
6.	Ainv_1d_r3	43675914	41117796	12607487
7.	Ctrl_3d_r1	55931835	54383215	27005656
8.	Ctrl_3d_r2	45902696	42239097	9755891
9.	Ctrl_3d_r3	38518645	26829582	7925000
10.	Ainv_3d_r1	32730001	38144055	8773171
11.	Ainv_3d_r2	39237735	28399655	6862961
12.	Ainv_3d_r3	61162291	57762528	16822415
13.	Ctrl_6d_r1	46179969	43370541	11094495
14.	Ctrl_6d_r2	34765039	30802715	14025238
15.	Ctrl_6d_r3	61285624	58221097	17580904
16.	Ainv_6d_r1	33627317	32251349	15031849
17.	Ainv_6d_r2	33462502	31104314	10692120
18.	Ainv_6d_r3	35524862	33844455	16546561
19.	Ctrl_12d_r1	40739349	39122231	20208757
20.	Ctrl_12d_r2	43527513	41474538	21185399
21.	Ctrl_12d_r3	30737354	29430059	15468510
22.	Ainv_12d_r1	37947305	36091188	20260779
23.	Ainv_12d_r2	38765177	35401914	12903391
24.	Ainv_12d_r3	31177830	29724197	16651220
