# Supplementary material for: Molecular insights into the mechanisms of susceptibility of Labeo rohita against oomycete Aphanomyces invadans
Source: Sci Rep. 2020 Nov 11;10:19531. doi: 10.1038/s41598-020-76278-w (PMC7658212; doi:10.1038/s41598-020-76278-w)
Supplement: Supplementary file 5 — Supplementary Information [file 41598_2020_76278_MOESM5_ESM.xlsx]

## Sheet: Supplementary Table 2
Number of differentially expressed genes
Differentially expressed unigenes	1 dpi	3 dpi	6 dpi	12 dpi
# Total DE transcripts	5608	5608	5608	5608
# Infected Upregulated	2831	3329	3004	3285
# Infected Downregulated	2777	2279	2604	2323
