# Supplementary material for: Molecular insights into the mechanisms of susceptibility of Labeo rohita against oomycete Aphanomyces invadans
Source: Sci Rep. 2020 Nov 11;10:19531. doi: 10.1038/s41598-020-76278-w (PMC7658212; doi:10.1038/s41598-020-76278-w)
Supplement: Supplementary file 6 — Supplementary Information [file 41598_2020_76278_MOESM6_ESM.xlsx]

## Sheet: Expression values DEGs
Feature	Ctrl_1d_rep1	Ctrl_1d_rep2	Ctrl_1d_rep3	Ctrl_3d_rep1	Ctrl_3d_rep2	Ctrl_3d_rep3	Ctrl_6d_rep1	Ctrl_6d_rep2	Ctrl_6d_rep3	Ctrl_12d_rep1	Ctrl_12d_rep2	Ctrl_12d_rep3	Inf_1d_rep1	Inf_1d_rep2	Inf_1d_rep3	Inf_3d_rep1	Inf_3d_rep2	Inf_3d_rep3	Inf_6d_rep1	Inf_6d_rep2	Inf_6d_rep3	Inf_12d_rep1	Inf_12d_rep2	Inf_12d_rep3
TRINITY_DN1000_c0_g1_i5.p1	951.632	962.217	973.236	4387.63	3921.67	4528.86	851.447	987.886	1006.11	1612.14	1695.28	1894.04	1450.78	1109.51	1217.94	1121.24	1046.78	1180.8	877.906	1072.8	1098.7	1534.44	2002.37	1731.1
TRINITY_DN10003_c0_g2_i3.p1	1047.81	920.477	944.415	972.695	843.366	929.635	415.267	712.488	592.814	392.584	527.381	452.477	940.552	1005.22	1106.52	902.827	1013.17	764.394	740.477	1011.44	529.339	266.541	300.865	295.484
TRINITY_DN10015_c1_g1_i2.p1	87.1292	87.8737	84.2436	119.619	84.7551	103.176	107.551	124.138	134.148	59.0694	81.067	95.4203	107.822	135.463	129.671	100.554	115.923	77.3317	75.8938	87.951	60.0281	23.7331	24.995	28.5033
TRINITY_DN1001546_c0_g1_i1.p2	29.4203	40.6416	36.5795	17.838	28.2517	21.0563	15.9335	15.6476	22.6867	31.8066	32.0704	31.8068	31.7689	22.5772	31.6973	40.0055	25.503	41.6401	45.126	36.8167	75.4899	94.9326	99.0541	61.7572
TRINITY_DN1002_c0_g1_i12.p1	2991.81	3693.99	3545.99	5597.98	4761.98	4962.97	4377.73	5385.91	4504.79	9716.45	8219.83	8657.59	4261.85	4270.32	3947.75	1282.24	1253.54	1256.01	3046.01	5085.82	5042.36	14092.9	15283	8640.3
TRINITY_DN10024_c0_g1_i12.p1	26.0256	30.7558	26.6032	30.4295	24.0663	28.426	27.8836	35.4679	31.5641	30.8978	32.9613	22.5725	83.7544	46.2296	81.6445	81.0923	64.9168	49.5716	62.5611	67.4973	41.8378	18.2563	22.2177	33.2539
TRINITY_DN10029_c0_g2_i1.p1	304.386	363.577	330.324	352.562	353.669	356.904	407.3	419.356	388.633	460.741	427.606	474.023	305.174	362.311	286.236	282.201	359.361	344.027	308.703	299.647	259.212	371.515	376.776	361.992
TRINITY_DN10036_c1_g4_i1.p1	10.1839	14.2795	12.1932	8.39434	7.32451	7.3697	12.946	13.5613	14.7957	11.8139	11.581	9.23422	16.3658	9.67596	13.4473	12.9748	10.4331	15.8629	12.3071	15.3403	19.0999	38.3382	33.3266	32.3037
TRINITY_DN10038_c1_g1_i3.p1	62.2352	62.61	62.0742	54.5632	56.5034	55.7992	33.8587	45.8997	48.3326	62.7044	50.7782	51.3012	70.2767	51.6051	64.3551	54.0615	48.6876	49.5716	44.1004	48.0662	43.6568	36.5125	40.7325	40.8547
TRINITY_DN10042_c0_g1_i10.p1	69.0244	204.306	123.04	69.2533	31.3908	45.271	70.7049	47.986	37.4824	101.781	106.011	86.186	142.479	110.736	166.171	157.86	141.426	149.706	86.1497	139.085	123.694	324.049	338.821	342.99
TRINITY_DN1004906_c0_g1_i1.p1	89.3923	104.35	99.7622	162.64	171.603	164.239	115.518	104.317	156.834	141.766	86.412	206.231	64.5005	119.337	55.7104	42.168	69.5537	81.2974	66.6634	56.2477	78.2185	203.557	696.156	297.384
TRINITY_DN10052_c0_g1_i3.p1	212.731	280.097	249.405	231.894	234.384	231.619	266.886	233.671	236.731	283.533	374.155	253.428	343.682	207.496	319.854	286.526	234.164	348.984	336.394	333.396	439.297	598.806	689.676	668.877
TRINITY_DN100542_c0_g1_i1.p1	6.78929	8.78737	7.75928	12.5915	24.0663	17.8979	15.9335	26.0794	17.7548	6.36131	2.67254	8.20819	15.4031	19.3519	21.1315	23.7871	24.3438	20.8201	15.3839	16.363	11.8237	2.73844	6.48017	4.75055
TRINITY_DN10059_c0_g1_i14.p1	127.865	112.039	120.823	111.225	119.285	114.757	134.439	123.095	113.434	136.314	115.81	122.097	94.344	117.187	109.5	121.098	134.471	140.783	119.994	113.518	121.875	231.855	209.217	214.725
TRINITY_DN1006120_c0_g2_i1.p1	312.307	235.062	274.9	311.64	327.51	315.844	469.042	329.643	353.124	305.343	334.067	397.071	368.712	374.137	341.946	434.655	361.679	295.447	341.522	266.921	363.807	217.25	167.559	216.625
TRINITY_DN10062_c0_g1_i10.p1	689.113	653.561	666.19	577.111	534.69	559.045	544.727	630.077	634.242	795.164	690.405	782.857	500.601	506.375	505.235	506.016	545.997	532.399	478.951	553.273	487.501	985.838	842.423	926.357
TRINITY_DN10066_c0_g2_i1.p1	10.1839	7.68895	8.86775	7.34505	8.37087	8.42252	12.946	7.30222	7.89103	11.8139	12.4718	11.2863	8.66425	12.9013	7.68419	9.73107	10.4331	9.91432	15.3839	9.20417	14.5523	19.1691	21.292	16.1519
TRINITY_DN100686_c0_g1_i4.p2	10.1839	8.78737	8.86775	6.29576	6.27816	6.31689	23.9003	22.9498	26.6322	7.27007	5.34507	7.18217	11.5523	11.8262	13.4473	11.8935	12.7515	13.88	11.2815	10.2269	11.8237	27.3844	34.2523	36.1042
TRINITY_DN1007_c0_g1_i1.p1	9.05239	8.78737	8.86775	7.34505	7.32451	7.3697	12.946	11.4749	12.8229	17.2664	8.90846	12.3123	8.66425	10.7511	9.60524	10.8123	12.7515	12.8886	12.3071	10.2269	10.9142	30.1228	35.1781	39.9046
TRINITY_DN1008_c0_g1_i1.p1	10.1839	14.2795	12.1932	9.44364	8.37087	9.47533	11.9501	15.6476	16.7684	13.6314	16.9261	18.4684	7.70155	12.9013	7.68419	7.56861	11.5923	10.9057	9.23032	9.20417	7.27614	32.8613	45.3612	26.6031
TRINITY_DN1008_c0_g1_i2.p1	70.156	60.4132	66.5081	57.7111	62.7816	58.9576	83.6509	92.8425	74.9648	89.0584	96.2113	97.4723	60.6497	90.3089	72.9998	58.3864	63.7576	57.503	57.4331	62.3838	55.4806	132.358	141.638	106.412
TRINITY_DN1009_c2_g1_i4.p1	870.161	1289.55	1084.08	987.385	1209.59	1081.24	1299.58	1260.15	1227.06	1627.59	1383.48	1657.03	980.023	1094.46	937.471	961.214	1015.48	1094.54	1069.69	945.985	1068.68	2222.7	2056.07	1706.4
TRINITY_DN100919_c0_g1_i3.p1	153.891	162.566	157.403	305.344	204.04	250.57	122.489	131.44	183.466	188.113	269.035	314.989	382.19	205.345	345.788	207.596	198.228	279.584	163.069	245.445	267.398	701.953	731.334	1026.12
TRINITY_DN10096_c2_g1_i8.p1	91.6554	51.6258	76.4843	69.2533	54.4107	58.9576	18.921	10.4317	16.7684	478.916	363.465	126.201	43.3212	61.2811	20.171	73.5237	60.2799	73.3659	81.0217	54.2024	148.251	316.746	194.405	73.1585
TRINITY_DN1010_c0_g1_i3.p1	27.1572	21.9684	24.3863	20.9859	13.6027	17.8979	10.9543	9.38857	10.8502	13.6314	14.2535	10.2602	17.3285	20.427	14.4079	15.1372	18.5477	13.88	15.3839	14.3176	12.7332	9.12813	10.1831	10.4512
TRINITY_DN10105_c0_g1_i24.p1	145.97	151.582	146.318	149	174.742	162.133	146.389	226.369	170.644	58.1606	52.5599	76.9518	144.404	178.468	156.565	156.778	195.91	158.629	119.994	151.358	90.9517	52.0304	40.7325	44.6552
TRINITY_DN101052_c2_g1_i1.p1	22.631	48.3305	35.471	28.3309	25.1126	26.3204	11.9501	21.9067	23.6731	200.836	133.627	32.8328	12.515	17.2017	20.171	21.6246	18.5477	34.7001	33.8445	42.9528	44.5663	119.579	116.643	27.5532
TRINITY_DN10108_c0_g2_i1.p1	195.758	138.401	184.006	122.767	246.941	164.239	257.924	212.808	209.112	298.073	497.092	426.826	225.27	228.998	252.618	177.322	159.974	424.333	237.937	220.9	560.263	1393.87	1298.81	757.238
TRINITY_DN10108_c2_g1_i4.p1	1545.69	1659.71	1654.94	1815.28	1942.04	1852.95	1977.75	1610.66	1464.77	1771.17	1726.46	1309.21	1775.21	1453.54	1611.76	1790.52	1408.46	1557.54	1982.47	1781.52	2311.99	2781.34	2841.09	2528.24
TRINITY_DN101095_c0_g1_i6.p1	27.1572	40.6416	34.3625	49.3168	57.5498	52.6407	72.6966	61.5473	53.2645	58.1606	49.8874	63.6135	49.0974	54.8304	41.3025	31.3557	38.2545	39.6573	47.1772	40.9074	42.7473	60.2457	53.6929	53.2062
TRINITY_DN10110_c0_g1_i13.p1	10.1839	12.0826	12.1932	43.021	41.8544	40.007	85.6426	46.9428	78.9103	122.682	28.5071	123.123	58.7243	92.4591	53.7893	102.717	97.3752	103.109	132.301	116.586	292.865	410.766	421.211	316.387
TRINITY_DN101107_c0_g2_i1.p1	21.4994	8.78737	15.5186	16.7887	17.7881	15.7922	14.9377	20.8635	10.8502	24.5365	24.0528	49.2492	20.2166	15.0515	10.5658	10.8123	13.9107	20.8201	4.10236	14.3176	11.8237	62.9841	75.9106	65.5576
TRINITY_DN1011818_c0_g1_i1.p2	158.417	109.842	128.582	66.1055	88.9405	77.9083	57.7589	55.2882	54.2508	48.1642	69.486	58.4834	92.4186	82.7832	65.3156	71.3612	79.9868	78.3231	103.585	78.7468	80.0375	70.2866	22.2177	43.7051
TRINITY_DN10120_c14_g1_i3.p1	314.57	341.609	336.974	403.978	346.345	369.538	517.839	493.421	528.699	468.011	382.173	503.778	354.271	388.113	328.499	316.8	369.794	439.204	306.652	369.19	415.649	777.717	917.407	755.337
TRINITY_DN101257_c0_g1_i1.p1	22.631	43.9369	34.3625	36.7253	38.7153	35.7957	34.8545	45.8997	34.5233	19.0839	13.3627	8.20819	38.5078	20.427	29.7762	37.8431	24.3438	43.623	30.7677	54.2024	62.7567	155.178	108.311	66.5077
TRINITY_DN101267_c0_g1_i1.p1	358.701	398.727	379.096	371.45	278.332	322.161	253.94	307.736	290.982	600.69	644.082	567.391	285.92	453.695	462.972	551.427	552.952	413.427	380.494	456.118	341.069	525.78	797.061	506.409
TRINITY_DN101283_c0_g1_i1.p1	29.4203	23.0668	26.6032	20.9859	16.7417	18.9507	46.8047	16.6908	12.8229	13.6314	25.8345	30.7807	33.6943	25.8026	33.6183	24.8683	20.8661	16.8543	13.3327	10.2269	13.6428	62.0713	84.2423	181.471
TRINITY_DN101315_c2_g1_i1.p1	37.3411	24.1653	29.9287	33.5774	50.2252	40.007	70.7049	75.1085	69.0465	30.8978	47.2148	75.9258	15.4031	32.2532	18.2499	37.8431	42.8915	26.7687	32.8189	25.5672	24.557	11.8666	8.33165	7.60088
TRINITY_DN101318_c0_g1_i5.p2	121.076	76.8895	101.979	52.4647	71.1524	58.9576	111.535	82.4108	80.8831	85.4234	86.412	110.811	74.1275	97.8347	119.105	43.2492	34.7769	41.6401	45.126	39.8848	68.2138	20.9947	19.4405	19.0022
TRINITY_DN10137_c4_g1_i1.p1	27.1572	24.1653	24.3863	20.9859	31.3908	26.3204	34.8545	59.4609	54.2508	9.99635	12.4718	15.3904	39.4705	49.4549	39.3815	38.9243	53.3245	49.5716	43.0748	43.9755	29.1046	23.7331	14.8118	16.1519
TRINITY_DN101373_c0_g1_i1.p1	37.3411	51.6258	44.3387	47.2182	46.0398	46.3239	43.8171	49.0292	47.3462	89.9672	71.2677	77.9779	35.6197	33.3283	38.4209	28.112	33.6176	44.6144	27.691	33.7486	32.7426	120.491	123.123	118.764
TRINITY_DN101404_c0_g1_i4.p1	203.679	150.484	179.572	215.105	173.696	190.559	167.302	158.562	160.78	130.861	183.514	205.205	214.681	208.571	158.486	140.56	156.496	167.552	117.943	151.358	162.804	73.0251	75.9106	70.3081
TRINITY_DN10141_c0_g1_i2.p1	217.257	180.141	197.307	293.802	164.278	221.091	417.259	334.859	328.464	368.956	327.831	281.131	190.613	249.425	218.039	202.19	230.686	194.321	167.171	202.492	180.084	201.732	241.618	236.577
TRINITY_DN10144_c2_g1_i1.p1	6.78929	41.74	17.7355	9.44364	8.37087	8.42252	11.9501	8.34539	8.87741	20.9015	20.4895	23.5986	18.2912	10.7511	16.3289	17.2997	12.7515	24.7858	13.3327	17.3857	27.2855	81.2404	85.168	56.0565
TRINITY_DN10144_c4_g1_i1.p2	37.3411	73.5942	50.9896	58.7604	63.8279	63.1689	46.8047	49.0292	65.101	21.8102	44.5423	27.7027	46.2093	25.8026	48.9867	108.123	88.1014	96.1689	161.018	113.518	116.418	88.5429	84.2423	108.313
TRINITY_DN101511_c0_g2_i4.p1	54.3143	34.0511	44.3387	45.1196	48.1325	45.271	79.6675	88.6698	78.9103	82.6971	73.0494	90.2901	46.2093	50.53	58.5919	62.7114	51.0061	48.5801	45.126	57.2704	60.9377	41.0766	27.7722	31.3536
TRINITY_DN10152_c0_g1_i9.p1	42.9988	42.8384	44.3387	16.7887	14.649	14.7394	22.9044	16.6908	18.7412	28.1715	21.3803	36.9369	19.2539	30.103	21.1315	20.5434	24.3438	23.7944	21.5374	21.4764	29.1046	55.6816	70.3562	55.1064
TRINITY_DN10153_c1_g1_i1.p1	967.474	713.974	825.809	1734.48	1147.86	1414.98	1086.47	1215.3	1203.38	826.971	1205.31	1429.25	851.022	1209.49	789.55	746.049	951.727	681.113	751.758	1018.6	741.257	325.874	370.296	326.838
TRINITY_DN10154_c0_g1_i4.p1	170.864	173.551	170.704	184.676	171.603	178.979	200.165	196.117	171.63	336.241	334.067	550.975	164.621	205.345	160.407	165.428	198.228	146.732	151.788	163.63	130.061	309.444	315.677	371.493
TRINITY_DN10164_c0_g1_i1.p1	153.891	219.684	182.897	187.823	215.55	201.088	191.202	127.267	169.657	246.274	260.127	437.086	201.203	136.538	198.828	204.353	181.999	213.158	277.935	203.515	317.422	415.33	367.518	642.274
TRINITY_DN101650_c2_g1_i3.p1	47.525	19.7716	31.0371	13.6408	9.41723	10.5281	16.9293	12.5181	8.87741	50.8905	18.7078	68.7436	0.962694	10.7511	3.84209	10.8123	9.27383	0.991432	12.3071	11.2495	7.27614	20.9947	13.8861	16.1519
TRINITY_DN10168_c1_g1_i3.p1	15.8417	27.4605	21.0609	38.8238	24.0663	31.5844	42.8213	31.2952	38.4688	43.6204	38.3064	26.6766	29.8435	36.5536	41.3025	32.4369	33.6176	34.7001	33.8445	30.6806	32.7426	85.8044	80.5393	76.9589
TRINITY_DN101809_c0_g1_i2.p1	340.596	421.794	369.12	396.633	290.888	348.482	310.703	252.448	298.873	374.409	445.423	341.666	285.92	295.654	295.841	289.77	321.106	290.489	365.11	306.806	300.141	531.257	616.542	666.977
TRINITY_DN10184_c0_g1_i10.p1	15.8417	45.0353	26.6032	10.4929	6.27816	7.3697	7.96675	10.4317	12.8229	19.0839	17.8169	15.3904	6.73886	10.7511	5.76314	6.48738	10.4331	9.91432	10.2559	11.2495	7.27614	27.3844	62.9503	24.7029
TRINITY_DN10188_c0_g1_i1.p1	53.1828	87.8737	72.0505	53.5139	78.4769	63.1689	61.7423	87.6266	76.9375	89.9672	80.1761	85.16	64.5005	39.7789	57.6314	60.5489	48.6876	76.3402	55.3819	69.5426	79.128	160.655	149.044	110.213
TRINITY_DN101899_c0_g1_i2.p1	238.757	317.444	277.117	283.309	334.835	310.58	349.541	273.312	274.213	188.113	209.349	177.502	272.442	272.002	254.539	244.358	306.036	429.29	409.211	314.987	391.092	430.848	360.113	394.296
TRINITY_DN10195_c0_g1_i2.p1	175.39	239.456	202.85	188.873	141.258	165.292	155.352	174.21	162.753	267.175	264.581	241.116	156.919	166.641	134.473	163.266	184.317	146.732	193.837	220.9	160.985	245.547	319.38	255.58
TRINITY_DN10202_c0_g1_i3.p1	122.207	329.526	158.511	13.6408	20.9272	18.9507	15.9335	10.4317	18.7412	9.08759	661.898	311.911	318.652	927.817	247.815	21.6246	73.0314	16.8543	154.864	18.4083	7.27614	748.507	697.082	1329.2
TRINITY_DN102054_c0_g1_i2.p1	504.671	566.785	550.909	490.02	468.769	472.714	476.013	402.665	361.015	330.788	425.824	331.406	547.773	414.991	536.933	702.8	533.245	571.065	657.404	681.109	809.47	601.544	552.666	560.565
TRINITY_DN10206_c0_g1_i3.p1	638.193	693.104	692.793	606.491	799.418	683.277	927.131	941.986	913.387	1265.9	1143.85	1185.06	585.318	606.36	525.406	554.671	576.137	779.265	699.453	670.882	867.679	1150.14	1171.06	846.548
TRINITY_DN102060_c0_g1_i6.p1	3.39464	5.49211	4.43387	9.44364	9.41723	9.47533	26.8878	19.8203	18.7412	13.6314	21.3803	19.4945	9.62694	7.52574	9.60524	12.9748	15.07	14.8715	9.23032	6.13612	5.4571	20.9947	23.1435	40.8547
TRINITY_DN1020613_c0_g2_i2.p1	193.495	179.043	196.199	150.049	158	149.5	108.547	142.915	171.63	148.128	171.933	206.231	331.167	358.01	227.644	121.098	154.177	239.926	91.2776	123.745	154.618	72.1122	107.386	50.3558
TRINITY_DN10209_c0_g1_i2.p1	293.071	274.605	284.876	339.971	284.61	308.475	491.947	456.91	447.816	713.376	603.103	1142.99	198.315	447.244	196.907	309.232	431.233	252.815	292.294	290.443	241.932	422.633	464.721	355.341
TRINITY_DN10219_c0_g1_i2.p2	63.3667	31.8542	44.3387	50.3661	69.0597	58.9576	39.8338	41.727	35.5096	27.2628	25.8345	29.7547	50.0601	50.53	39.3815	42.168	46.3691	47.5887	36.9213	36.8167	38.1997	16.4306	5.55443	9.5011
TRINITY_DN1022456_c0_g1_i1.p1	33.9464	39.5432	37.6879	30.4295	43.9471	35.7957	53.7756	49.0292	47.3462	27.2628	27.6162	22.5725	50.0601	32.2532	52.8288	59.4677	40.573	56.5116	43.0748	35.794	51.8425	15.5178	20.3663	18.0521
TRINITY_DN10229_c0_g1_i2.p2	4.52619	13.1811	7.75928	15.7394	9.41723	11.581	15.9335	8.34539	16.7684	25.4453	21.3803	21.5465	10.5896	11.8262	10.5658	11.8935	11.5923	8.92288	16.4095	9.20417	14.5523	29.21	25.9207	26.6031
TRINITY_DN10234_c0_g3_i1.p1	54.3143	61.5116	57.6404	65.0562	64.8743	65.2745	64.7299	62.5904	57.21	50.8905	27.6162	32.8328	49.0974	44.0794	41.3025	70.28	55.643	36.683	52.3052	46.0209	41.8378	25.5588	24.995	27.5532
TRINITY_DN10235_c0_g1_i9.p1	85.9977	97.7595	86.4606	100.732	86.8478	98.9646	96.5969	70.9358	82.8558	120.865	144.317	98.4983	128.038	104.285	118.144	108.123	122.878	108.066	216.4	132.949	126.423	280.234	426.766	618.522
TRINITY_DN1024_c2_g2_i2.p1	170.864	139.5	156.294	187.823	166.371	175.82	227.052	187.771	192.344	186.296	134.518	192.893	197.352	240.824	169.052	188.134	209.82	180.441	134.352	132.949	146.432	89.4557	95.3511	95.011
TRINITY_DN10241_c0_g1_i1.p1	138.049	103.252	121.932	111.225	96.265	102.123	85.6426	131.44	90.7469	152.672	102.447	133.383	65.4632	104.285	64.3551	42.168	55.643	45.6059	44.1004	73.6334	44.5663	71.1994	95.3511	58.9068
TRINITY_DN102464_c0_g2_i13.p1	44.1304	20.87	29.9287	29.3802	34.5299	32.6373	27.8836	33.3816	30.5777	26.354	32.9613	32.8328	33.6943	41.9291	32.6578	35.6806	40.573	29.7429	32.8189	28.6352	23.6474	13.6922	10.1831	13.3015
TRINITY_DN10252_c1_g3_i2.p1	187.837	138.401	146.318	241.337	158	207.405	72.6966	190.901	174.589	101.781	161.243	107.733	191.576	185.993	224.763	256.252	315.31	191.346	107.687	182.038	57.2996	29.21	27.7722	34.204
TRINITY_DN10259_c2_g2_i3.p1	140.312	130.712	140.776	72.4012	76.3842	72.6442	78.6717	62.5904	64.1146	88.1496	69.486	117.993	47.172	82.7832	54.7498	75.6861	82.3052	72.3745	83.0729	77.7241	99.1374	158.83	138.861	114.013
TRINITY_DN10269_c0_g3_i4.p1	226.31	246.046	234.995	250.781	302.398	277.943	299.749	298.348	338.328	406.215	259.236	316.016	214.681	246.199	235.328	272.47	278.215	268.678	298.447	234.195	262.85	491.094	458.241	462.704
TRINITY_DN102713_c0_g1_i4.p1	192.363	192.224	176.247	192.021	72.1988	126.338	99.5844	43.8133	86.8013	239.004	154.116	229.829	75.0902	116.111	72.0393	48.6554	97.3752	69.4002	111.789	71.588	76.3995	126.881	274.945	457.003
TRINITY_DN1027501_c0_g1_i1.p2	1383.88	1491.66	1473.15	926.526	1688.82	1220.21	331.616	448.565	343.26	2183.75	2265.42	3432.05	2898.67	1842.73	2924.79	2309.51	1721.45	2019.55	1722.99	1960.49	2021.86	904.598	519.34	727.784
TRINITY_DN1028243_c0_g1_i1.p1	450.356	324.034	383.53	397.682	391.338	392.7	315.683	388.061	296.9	275.354	233.402	324.224	231.047	327.907	245.894	184.89	265.463	272.644	235.886	337.486	252.846	181.65	133.306	145.367
TRINITY_DN10290_c0_g1_i1.p1	26.0256	31.8542	28.8202	79.7463	55.457	67.3801	54.7714	62.5904	64.1146	63.6131	49.8874	66.6916	38.5078	50.53	29.7762	30.2744	46.3691	43.623	28.7166	39.8848	30.9236	106.799	76.8363	72.2084
TRINITY_DN1029802_c0_g1_i1.p1	10.1839	17.5747	13.3016	10.4929	16.7417	12.6338	11.9501	22.9498	20.714	2.72628	4.45423	6.15615	25.0301	17.2017	24.0131	21.6246	19.7069	23.7944	11.2815	15.3403	11.8237	10.0409	4.6287	4.75055
TRINITY_DN103_c0_g1_i6.p1	32.8149	18.6732	24.3863	37.7746	26.159	32.6373	21.9086	12.5181	31.5641	41.8029	34.743	27.7027	21.1793	30.103	19.2105	30.2744	34.7769	26.7687	46.1516	21.4764	37.2902	75.7635	71.2819	85.5099
TRINITY_DN1030_c0_g3_i3.p1	23.7625	31.8542	29.9287	28.3309	42.9007	33.6901	46.8047	59.4609	42.4143	43.6204	44.5423	47.1971	54.8736	36.5536	54.7498	59.4677	42.8915	72.3745	36.9213	54.2024	69.1233	138.748	123.123	86.46
TRINITY_DN10311_c0_g1_i11.p1	147.101	150.484	151.86	180.478	237.524	206.352	220.081	176.296	198.262	123.591	107.792	106.707	149.218	199.97	182.499	217.327	209.82	227.038	212.297	144.199	211.008	343.218	322.157	273.632
TRINITY_DN10313_c1_g1_i1.p1	149.364	163.665	157.403	112.274	119.285	115.81	110.539	110.576	116.393	160.85	146.099	180.58	116.486	131.163	94.1313	115.692	126.356	115.997	118.969	111.473	115.509	114.102	90.7224	85.5099
TRINITY_DN10314_c0_g1_i6.p1	11.3155	19.7716	13.3016	25.183	10.4636	18.9507	22.9044	11.4749	32.5505	64.5219	73.9402	41.041	9.62694	35.4785	13.4473	9.73107	30.1399	14.8715	47.1772	14.3176	10.9142	181.65	114.792	186.222
TRINITY_DN10315_c0_g2_i10.p1	130.128	176.846	158.511	144.802	161.139	149.5	148.381	154.39	144.998	218.102	212.912	190.841	194.464	153.74	215.157	195.703	153.018	201.261	140.506	155.448	192.818	356.91	401.771	305.935
TRINITY_DN10319_c0_g1_i21.p1	440.172	393.235	431.194	218.253	365.179	276.89	395.35	413.097	320.573	131.77	139.863	141.591	290.734	277.377	318.894	321.125	271.259	321.224	324.087	292.488	351.983	234.593	189.777	183.371
TRINITY_DN1032405_c0_g1_i1.p1	30.5518	25.2637	26.6032	113.324	64.8743	88.4364	143.402	132.483	158.807	120.865	122.937	128.253	78.9409	127.938	110.46	145.966	161.133	88.2374	89.2264	88.9737	65.4852	115.927	97.2026	125.415
TRINITY_DN1032574_c0_g1_i2.p1	119.944	116.433	120.823	67.1548	80.5697	72.6442	43.8171	30.2521	74.9648	427.117	220.039	209.309	284.957	124.712	317.933	273.551	121.719	189.363	158.967	97.1552	298.322	800.537	396.216	668.877
TRINITY_DN103326_c0_g1_i10.p1	160.68	146.09	161.836	113.324	103.59	105.281	134.439	104.317	99.6243	140.858	146.099	195.971	118.411	116.111	98.9339	81.0923	90.4198	121.946	98.4568	121.7	164.623	258.326	279.573	255.58
TRINITY_DN10335_c0_g2_i5.p1	143.707	154.877	149.643	172.084	186.252	180.031	212.115	188.815	188.398	152.672	118.482	127.227	155.956	184.918	167.131	134.073	169.247	204.235	195.888	173.857	189.18	285.711	248.098	270.781
TRINITY_DN10338_c0_g2_i3.p1	83.7346	71.3974	75.3759	84.9927	65.9206	76.8555	97.5927	73.0222	89.7605	69.9745	84.6304	76.9518	83.7544	93.5342	90.2892	115.692	122.878	104.1	121.02	98.1779	109.142	147.876	131.455	173.87
TRINITY_DN10343_c3_g3_i1.p1	21.4994	8.78737	16.627	5.24647	23.0199	9.47533	19.9169	35.4679	19.7276	9.99635	10.6901	11.2863	7.70155	13.9764	10.5658	22.7058	10.4331	9.91432	15.3839	15.3403	25.4665	1007.75	512.859	166.269
TRINITY_DN103502_c1_g1_i1.p1	31.6834	31.8542	29.9287	19.9366	12.5563	16.845	8.96259	8.34539	11.8365	19.9927	23.162	16.4164	10.5896	13.9764	12.4868	15.1372	17.3884	10.9057	14.3583	11.2495	9.09517	11.8666	5.55443	8.55099
TRINITY_DN10354_c0_g1_i2.p1	26.0256	24.1653	25.4948	10.4929	16.7417	12.6338	19.9169	22.9498	16.7684	37.2591	25.8345	45.1451	20.2166	19.3519	17.2894	16.2185	16.2292	19.8286	12.3071	15.3403	15.4618	28.2972	27.7722	26.6031
TRINITY_DN1036_c0_g1_i10.p1	63.3667	84.5784	70.942	134.31	171.603	155.817	206.14	346.334	205.167	302.617	206.676	186.736	172.322	151.59	161.368	160.022	200.547	193.329	157.941	190.22	97.3183	210.86	227.732	234.677
TRINITY_DN103628_c0_g1_i1.p1	21.4994	20.87	22.1694	27.2816	19.8808	23.1619	14.9377	11.4749	9.86379	9.99635	12.4718	10.2602	7.70155	10.7511	6.72366	8.64984	10.4331	9.91432	10.2559	12.2722	12.7332	16.4306	14.8118	11.4013
TRINITY_DN103638_c0_g1_i2.p1	170.864	163.665	165.162	164.739	123.47	143.183	185.227	210.721	215.031	120.865	220.93	160.06	335.018	147.29	180.578	245.439	204.024	209.192	126.148	167.721	146.432	54.7688	47.2127	64.6075
TRINITY_DN10365_c0_g1_i1.p1	539.749	594.246	563.102	448.048	268.914	346.376	233.027	385.974	291.968	351.69	379.5	372.447	401.443	339.734	409.183	413.03	398.775	317.258	223.579	485.776	251.936	153.353	151.821	143.467
TRINITY_DN1036544_c0_g2_i3.p1	58.8405	102.153	78.7013	83.9434	103.59	93.7005	153.36	99.1015	170.644	109.96	73.0494	60.5354	120.337	96.7596	120.065	100.554	86.9421	125.912	131.276	67.4973	140.066	273.844	228.658	242.278
TRINITY_DN103711_c0_g1_i1.p2	403.963	335.018	365.795	400.83	704.2	534.83	399.333	417.27	415.265	172.664	213.803	195.971	388.928	258.026	274.71	269.226	248.075	308.335	369.213	271.012	337.431	137.835	65.7275	103.562
TRINITY_DN1037763_c0_g1_i1.p1	244.414	285.59	324.781	74.4998	113.007	81.0667	48.7963	109.533	56.2236	1819.34	1336.27	558.157	154.994	78.4828	170.013	140.56	42.8915	98.1517	41.0236	126.813	191.908	1151.97	821.131	178.621
TRINITY_DN10379_c0_g1_i10.p1	20.3679	32.9526	22.1694	13.6408	6.27816	10.5281	12.946	2.08635	10.8502	8.17883	11.581	3.07807	31.7689	4.30043	25.9341	4.32492	9.27383	69.4002	39.9981	12.2722	44.5663	441.802	536.929	5389.97
TRINITY_DN10383_c1_g1_i16.p2	143.707	125.22	130.799	161.591	143.351	152.658	87.6343	113.706	77.9239	108.142	63.2501	144.669	258.002	160.191	231.486	90.8233	89.2606	70.3916	50.254	85.9056	51.8425	155.178	195.331	359.142
TRINITY_DN10397_c13_g1_i1.p1	174.258	240.554	205.067	217.204	183.113	201.088	212.115	170.037	159.793	139.949	164.806	117.993	173.285	148.365	165.21	187.053	188.954	207.209	295.37	280.216	289.226	278.408	249.95	279.332
TRINITY_DN10402_c3_g1_i1.p5	19.2363	7.68895	12.1932	18.8873	17.7881	18.9507	24.8961	43.8133	38.4688	10.9051	12.4718	12.3123	36.5824	30.103	38.4209	29.1932	28.9807	30.7344	11.2815	19.431	13.6428	13.6922	13.8861	16.1519
TRINITY_DN10406_c0_g2_i6.p1	83.7346	69.2005	80.9182	46.1689	50.2252	46.3239	60.7465	84.4971	51.2917	46.3467	48.1057	72.8477	44.2839	35.4785	45.1446	56.224	46.3691	49.5716	23.5886	49.0889	39.1092	21.9075	19.4405	18.0521
TRINITY_DN10407_c0_g1_i11.p1	36.2095	52.7242	43.2303	94.4364	125.563	108.44	76.68	101.188	111.461	159.942	188.859	288.313	70.2767	129.013	71.0787	102.717	127.515	84.2717	99.4824	77.7241	63.6662	320.397	264.761	186.222
TRINITY_DN10407_c0_g1_i17.p1	81.4715	194.421	138.559	335.774	404.941	345.323	370.454	221.153	180.507	475.281	431.169	888.537	184.837	139.764	150.802	245.439	177.362	199.278	142.557	134.995	231.017	505.699	1078.49	723.034
TRINITY_DN1042_c0_g1_i1.p1	965.211	925.969	961.042	914.984	825.577	862.255	1161.15	876.266	753.593	1221.37	1143.85	1405.65	671.961	707.42	659.88	609.814	666.556	673.182	604.073	615.657	668.495	711.994	1070.15	1072.67
TRINITY_DN10424_c0_g2_i1.p1	208.205	205.405	207.284	200.415	175.788	188.454	132.447	159.606	155.848	194.474	176.387	156.982	212.755	145.139	245.894	218.409	175.043	199.278	150.762	202.492	189.18	94.9326	83.3165	100.712
TRINITY_DN104261_c0_g1_i1.p1	71.2875	59.3148	67.6166	70.3026	49.1789	57.9048	59.7506	39.6406	45.3734	85.4234	100.666	90.2901	45.2466	54.8304	48.0262	67.0363	62.5983	57.503	57.4331	58.2931	78.2185	112.276	76.8363	81.7095
TRINITY_DN104316_c0_g1_i1.p1	198.021	170.255	179.572	247.633	239.616	246.359	128.464	234.714	223.908	164.485	244.983	221.621	297.473	245.124	303.525	144.885	165.77	193.329	101.534	159.539	106.414	88.5429	73.1334	76.9589
TRINITY_DN10432_c0_g1_i17.p1	135.786	158.173	150.752	142.704	240.663	183.19	236.015	233.671	255.472	205.38	130.063	177.502	191.576	196.744	191.144	207.596	207.502	282.558	253.321	193.288	284.679	403.463	356.41	315.437
TRINITY_DN10433_c0_g1_i3.p1	250.072	272.408	253.839	450.147	335.881	397.964	532.776	436.047	475.435	395.31	400.881	368.343	343.682	392.414	348.67	435.736	483.398	364.847	526.128	445.891	400.188	339.567	334.192	407.597
TRINITY_DN10435_c2_g1_i2.p1	22.631	20.87	19.9524	40.9224	28.2517	35.7957	55.7673	77.1949	64.1146	21.8102	24.9437	50.2752	86.6425	65.5815	74.9208	67.0363	88.1014	53.5373	44.1004	70.5653	30.9236	18.2563	8.33165	26.6031
TRINITY_DN10439_c0_g1_i7.p1	27.1572	14.2795	19.9524	43.021	30.3444	35.7957	15.9335	10.4317	13.8093	39.9854	37.4155	44.119	32.7316	23.6523	30.7368	35.6806	26.6623	28.7515	34.8701	38.8621	61.8472	159.742	162.004	225.176
TRINITY_DN1044_c0_g2_i6.p1	50.9197	85.6769	72.0505	29.3802	48.1325	35.7957	67.7174	76.1517	46.3598	123.591	100.666	143.643	55.8363	49.4549	40.342	44.3304	42.8915	60.4773	45.126	56.2477	64.5757	190.778	235.138	126.365
TRINITY_DN1044_c0_g2_i7.p1	965.211	875.442	914.487	1099.66	1213.78	1166.52	1047.63	1172.53	1190.56	794.256	860.557	726.425	1034.9	868.686	1114.21	1122.32	1020.12	1100.49	1135.33	1097.34	1109.61	785.019	811.873	856.999
TRINITY_DN1045366_c0_g1_i3.p1	126.733	113.137	123.04	135.359	115.1	123.179	195.185	138.742	99.6243	108.142	106.011	95.4203	205.054	287.053	255.499	348.156	300.24	207.209	214.349	200.446	198.275	101.322	161.079	127.315
TRINITY_DN104595_c0_g3_i2.p1	132.391	82.3816	101.979	91.2885	105.682	100.017	82.655	67.8063	47.3462	64.5219	65.0317	86.186	51.0228	81.7081	59.5525	50.8178	73.0314	57.503	87.1753	74.6561	60.0281	25.5588	18.5148	31.3536
TRINITY_DN10463_c0_g1_i14.p1	190.1	168.058	180.68	235.042	160.093	193.718	254.936	213.851	213.058	312.613	273.49	251.376	169.434	237.598	143.118	169.753	215.616	193.329	185.632	204.537	197.365	354.172	363.815	300.235
TRINITY_DN10463_c0_g1_i15.p1	9.05239	9.88579	9.97622	11.5422	11.51	11.581	11.9501	9.38857	9.86379	9.08759	9.7993	10.2602	10.5896	9.67596	9.60524	8.64984	8.1146	7.93145	10.2559	9.20417	10.9142	15.5178	18.5148	17.102
TRINITY_DN104658_c0_g1_i3.p1	18.1048	26.3621	18.844	44.0703	20.9272	34.7429	290.786	192.987	354.11	39.0766	80.1761	70.7957	100.12	613.886	111.421	29.1932	226.05	210.183	42.0492	23.5218	13.6428	58.42	11.1089	24.7029
TRINITY_DN10467_c0_g1_i7.p1	4.52619	12.0826	7.75928	7.34505	8.37087	8.42252	15.9335	11.4749	12.8229	18.1752	18.7078	19.4945	16.3658	11.8262	14.4079	15.1372	13.9107	19.8286	14.3583	12.2722	18.1903	45.6407	41.6583	40.8547
TRINITY_DN104695_c1_g2_i1.p1	40.7357	39.5432	37.6879	45.1196	103.59	71.5914	63.734	146.044	79.8967	40.8942	24.0528	17.4424	91.456	130.088	147.921	193.54	190.113	113.023	201.016	145.221	62.7567	16.4306	25.9207	19.0022
TRINITY_DN10474_c0_g1_i1.p1	2080.92	3068.99	2658.11	2925.43	3119.2	2946.83	2861.06	2460.85	2616.86	3434.2	3305.93	3318.16	2938.14	2123.33	2342.72	2229.5	2218.76	3938.96	3030.62	3374.86	5086.93	8244.53	6722.72	6073.1
TRINITY_DN1048394_c3_g1_i1.p1	217.257	97.7595	141.884	246.584	249.033	251.623	343.566	388.061	434.993	99.0548	146.099	164.164	281.107	339.734	364.038	507.097	410.367	239.926	214.349	184.083	166.442	25.5588	56.4701	50.3558
TRINITY_DN10484_c0_g1_i3.p1	11.3155	7.68895	9.97622	7.34505	6.27816	6.31689	14.9377	10.4317	12.8229	11.8139	8.90846	13.3383	10.5896	12.9013	8.64471	10.8123	11.5923	12.8886	7.17914	7.1588	10.9142	34.6869	37.0296	35.1541
TRINITY_DN10487_c0_g1_i11.p1	14.7101	9.88579	11.0847	9.44364	9.41723	10.5281	0	8.34539	11.8365	22.719	23.162	29.7547	80.8663	77.4077	74.9208	99.4732	148.381	97.1603	15.3839	84.8829	9.09517	28.2972	26.8464	9.5011
TRINITY_DN1049_c0_g1_i13.p1	5.65774	6.59053	6.65081	12.5915	9.41723	10.5281	7.96675	11.4749	11.8365	4.5438	8.90846	5.13012	24.0674	11.8262	20.171	23.7871	13.9107	14.8715	19.4862	31.7033	27.2855	55.6816	37.0296	35.1541
TRINITY_DN1049_c0_g1_i3.p1	287.413	421.794	361.361	634.822	610.027	610.633	301.741	471.515	501.08	339.876	553.215	287.287	725.871	494.549	705.024	913.64	540.2	557.185	888.162	1141.32	1128.71	3188.46	2776.29	1558.18
TRINITY_DN1049_c0_g1_i4.p1	32.8149	45.0353	39.9049	34.6267	30.3444	31.5844	9.95844	27.1225	25.6458	11.8139	25.8345	15.3904	49.0974	17.2017	49.9472	63.7926	33.6176	43.623	37.9469	96.1325	65.4852	189.865	102.757	97.8613
TRINITY_DN1049497_c0_g1_i10.p1	44.1304	109.842	73.1589	19.9366	31.3908	24.2147	34.8545	39.6406	29.5914	39.0766	29.3979	32.8328	20.2166	19.3519	16.3289	12.9748	13.9107	16.8543	21.5374	20.4537	20.9189	6.38969	5.55443	3.80044
TRINITY_DN10497_c0_g1_i3.p1	466.198	387.743	448.93	820.547	1040.08	907.526	979.91	827.237	1108.69	637.04	635.173	489.414	601.684	1329.91	589.761	630.357	784.798	961.689	745.605	502.139	871.318	4771.27	3846.45	1746.3
TRINITY_DN105094_c0_g1_i4.p1	32.8149	29.6574	32.1456	28.3309	37.6689	32.6373	38.8379	16.6908	27.6186	32.7153	39.1972	26.6766	33.6943	34.4034	33.6183	24.8683	27.8215	50.563	52.3052	21.4764	60.0281	114.102	88.871	114.963
TRINITY_DN105118_c0_g4_i1.p5	10.1839	10.9842	11.0847	20.9859	21.9735	21.0563	31.867	27.1225	26.6322	19.9927	18.7078	21.5465	17.3285	23.6523	24.0131	12.9748	19.7069	28.7515	22.563	21.4764	25.4665	24.646	81.465	50.3558
TRINITY_DN105125_c0_g1_i4.p1	87.1292	118.63	106.413	58.7604	85.8015	69.4858	74.6883	83.4539	65.101	38.1679	36.5247	33.8588	66.4259	55.9055	64.3551	60.5489	51.0061	65.4345	65.6378	66.4746	76.3995	68.461	102.757	63.6574
TRINITY_DN105188_c0_g1_i3.p1	78.0768	62.61	67.6166	54.5632	36.6226	46.3239	41.8254	40.6838	51.2917	46.3467	50.7782	44.119	48.1347	39.7789	53.7893	65.955	57.9614	48.5801	54.3563	58.2931	52.752	82.1532	112.94	137.766
TRINITY_DN10521_c1_g1_i2.p1	47.525	59.3148	50.9896	115.422	50.2252	78.9611	73.6924	55.2882	74.9648	58.1606	59.6867	47.1971	64.5005	65.5815	73.9603	69.1987	83.4644	76.3402	71.7914	78.7468	70.9423	126.881	196.257	223.276
TRINITY_DN10525_c2_g1_i1.p1	37.3411	40.6416	38.7964	50.3661	34.5299	42.1126	43.8171	45.8997	52.2781	58.1606	61.4684	62.5875	39.4705	39.7789	41.3025	44.3304	46.3691	43.623	34.8701	43.9755	40.0188	89.4557	86.0937	86.46
TRINITY_DN10526_c1_g1_i5.p2	11.3155	14.2795	12.1932	14.6901	13.6027	13.6866	15.9335	21.9067	23.6731	12.7226	10.6901	15.3904	19.2539	29.0279	23.0526	36.7618	39.4138	26.7687	26.6654	27.6125	21.8284	12.7794	13.8861	9.5011
TRINITY_DN105270_c3_g1_i1.p1	26.0256	19.7716	23.2778	60.859	80.5697	70.5386	84.6467	65.72	67.0738	62.7044	56.1233	40.0149	26.9554	30.103	33.6183	12.9748	20.8661	54.5287	49.2284	41.9301	67.3043	12.7794	11.1089	12.3514
TRINITY_DN10531_c0_g1_i7.p1	31.6834	17.5747	24.3863	152.147	71.1524	105.281	66.7215	12.5181	67.0738	298.073	238.747	166.216	38.5078	67.7317	48.9867	69.1987	53.3245	56.5116	214.349	62.3838	384.726	537.647	508.231	529.211
TRINITY_DN10531_c1_g1_i6.p1	24.8941	94.4642	46.5557	75.5491	82.6624	82.1196	82.655	94.9288	62.1419	60.8869	69.486	48.2231	80.8663	66.6566	88.3682	52.9803	79.9868	103.109	74.8682	72.6107	40.9283	283.885	213.846	282.183
TRINITY_DN1053155_c0_g1_i5.p1	311.176	331.723	326.998	321.084	321.232	320.056	437.175	298.348	359.042	228.099	305.56	255.48	363.898	485.948	430.315	478.985	453.258	434.247	676.89	467.368	677.59	568.683	498.973	454.153
TRINITY_DN105345_c0_g1_i7.p1	54.3143	75.7911	65.3997	64.0069	53.3643	57.9048	94.6052	70.9358	89.7605	62.7044	64.1409	91.3162	72.2021	88.1587	58.5919	71.3612	90.4198	94.186	76.9193	69.5426	87.3137	179.824	178.668	166.269
TRINITY_DN105345_c0_g2_i4.p1	97.3131	147.188	135.233	83.9434	113.007	90.5421	27.8836	76.1517	62.1419	596.146	456.113	215.465	80.8663	69.8819	99.8944	201.109	92.7383	129.878	93.3288	183.061	191.908	629.841	581.364	123.514
TRINITY_DN10541_c0_g2_i7.p1	512.591	516.258	518.763	436.506	573.405	500.087	508.876	421.442	384.688	384.405	404.444	459.659	346.57	302.105	341.946	326.532	336.176	408.47	450.235	371.235	453.849	303.054	326.786	395.246
TRINITY_DN10542_c0_g2_i20.p1	45.2619	16.4763	25.4948	30.4295	14.649	22.1091	19.9169	16.6908	15.7821	7.27007	13.3627	6.15615	18.2912	10.7511	18.2499	11.8935	13.9107	17.8458	9.23032	13.2949	10.9142	3.65125	3.70296	9.5011
TRINITY_DN10552_c0_g2_i14.p1	38.4726	34.0511	37.6879	40.9224	44.9934	42.1126	67.7174	49.0292	45.3734	52.708	67.7043	73.8738	28.8808	39.7789	28.8157	34.5994	35.9361	34.7001	43.0748	36.8167	49.1139	37.4253	32.4009	28.5033
TRINITY_DN10553_c0_g1_i2.p1	126.733	109.842	118.606	158.443	172.649	165.292	158.339	155.433	162.753	112.686	135.409	132.357	164.621	176.317	150.802	142.722	156.496	171.518	153.839	142.153	158.256	250.111	245.321	230.877
TRINITY_DN105626_c0_g2_i1.p1	18.1048	10.9842	13.3016	35.676	29.2981	32.6373	30.8712	50.0724	59.1827	16.3577	8.01761	18.4684	3.85078	13.9764	16.3289	15.1372	16.2292	8.92288	7.17914	11.2495	6.36662	2.73844	0	0.95011
TRINITY_DN105631_c1_g1_i5.p1	72.4191	121.925	98.6537	71.3519	73.2451	70.5386	103.568	88.6698	82.8558	110.869	95.3205	107.733	77.0155	54.8304	82.605	82.1735	63.7576	87.246	77.9449	88.9737	120.056	237.331	263.836	235.627
TRINITY_DN105678_c0_g2_i1.p1	45.2619	96.6611	64.2912	71.3519	49.1789	60.0104	57.7589	50.0724	60.1691	115.412	99.7747	139.539	69.314	86.0085	98.9339	80.011	98.5344	87.246	93.3288	93.0644	80.0375	109.538	111.089	133.015
TRINITY_DN105702_c1_g1_i2.p2	88.2608	91.169	93.1114	67.1548	49.1789	55.7992	84.6467	90.7562	69.0465	125.409	97.993	97.4723	42.3585	32.2532	30.7368	58.3864	52.1653	54.5287	63.5867	104.314	91.8612	105.886	123.123	100.712
TRINITY_DN105722_c0_g2_i1.p1	109.76	91.169	100.871	93.3871	72.1988	82.1196	83.6509	85.5403	64.1146	104.507	108.683	114.915	99.1575	126.863	90.2892	73.5237	88.1014	73.3659	61.5355	84.8829	64.5757	73.9379	49.0642	54.1563
TRINITY_DN10574_c0_g1_i12.p1	104.102	110.941	109.738	86.042	94.1723	89.4893	115.518	103.274	111.461	107.234	119.373	130.305	86.6425	107.511	84.5261	89.7421	97.3752	102.117	122.045	106.359	130.97	196.255	218.474	170.07
TRINITY_DN10577_c0_g1_i14.p1	207.073	214.192	207.284	222.45	249.033	238.989	215.102	267.053	327.478	262.631	250.328	268.818	204.091	187.068	223.802	196.784	195.91	208.201	250.244	234.195	234.655	288.449	281.425	295.484
TRINITY_DN105796_c3_g1_i1.p1	231.967	337.215	310.371	155.295	102.543	122.127	133.443	105.361	99.6243	992.365	775.927	231.882	163.658	206.42	151.763	83.2547	83.4644	173.501	101.534	137.04	220.103	869.911	576.735	211.875
TRINITY_DN10583_c0_g1_i13.p1	54.3143	67.0037	58.7488	67.1548	46.0398	56.852	67.7174	58.4178	74.9648	61.7956	75.7219	61.5615	75.0902	68.8068	69.1577	75.6861	74.1906	60.4773	68.7146	61.3612	60.9377	91.2813	106.46	111.163
TRINITY_DN105878_c0_g2_i1.p1	276.098	237.259	254.948	216.154	254.265	236.883	205.144	164.822	186.426	221.737	179.951	243.168	202.166	241.899	223.802	115.692	150.7	185.398	157.941	124.768	157.346	66.6354	67.579	84.5598
TRINITY_DN105878_c0_g3_i3.p1	75.8137	114.236	94.2198	88.1406	149.629	113.704	117.51	118.922	66.0874	95.4197	58.7958	93.3682	151.143	62.3562	123.908	61.6301	62.5983	117.98	83.0729	101.246	97.3183	8.21532	10.1831	19.0022
TRINITY_DN10593_c0_g1_i17.p1	113.155	124.122	117.498	151.098	125.563	138.972	134.439	130.397	165.712	130.861	129.173	136.461	120.337	134.388	138.315	174.078	172.725	148.715	172.299	160.562	164.623	207.209	217.549	215.675
TRINITY_DN105980_c0_g1_i3.p1	124.47	173.551	146.318	231.894	187.298	209.51	139.418	141.872	147.957	199.018	189.75	172.372	180.024	138.689	155.605	162.185	168.088	188.372	138.455	156.471	148.251	320.397	348.078	352.491
TRINITY_DN105988_c0_g2_i1.p1	239.888	264.72	238.321	283.309	183.113	238.989	188.214	136.656	187.412	237.186	270.817	207.257	197.352	285.978	206.513	197.865	292.126	231.004	352.803	243.399	223.741	388.858	424.914	508.309
TRINITY_DN106_c0_g1_i2.p1	46.3935	64.8069	53.2065	107.028	148.583	134.76	98.5885	77.1949	41.4279	0	8.01761	0	8.66425	41.9291	10.5658	21.6246	48.6876	36.683	76.9193	24.5445	15.4618	3.65125	3.70296	0
TRINITY_DN10602_c0_g1_i2.p1	20.3679	20.87	19.9524	31.4788	17.7881	23.1619	24.8961	18.7771	22.6867	35.4416	43.6514	29.7547	25.0301	22.5772	18.2499	18.3809	20.8661	20.8201	21.5374	23.5218	24.557	38.3382	40.7325	39.9046
TRINITY_DN10604_c3_g1_i12.p1	53.1828	72.4958	63.1827	64.0069	66.967	65.2745	60.7465	52.1587	54.2508	82.6971	65.0317	77.9779	53.9109	59.1308	51.8683	74.6049	71.8722	63.4516	69.7402	57.2704	65.4852	112.276	145.341	118.764
TRINITY_DN10605_c15_g3_i3.p1	55.4459	37.3463	44.3387	31.4788	42.9007	36.8485	30.8712	40.6838	29.5914	10.9051	13.3627	17.4424	28.8808	33.3283	31.6973	38.9243	39.4138	26.7687	23.5886	23.5218	16.3713	18.2563	11.1089	16.1519
TRINITY_DN10605_c21_g1_i1.p1	58.8405	41.74	52.098	16.7887	36.6226	24.2147	18.921	36.5111	19.7276	33.6241	24.0528	47.1971	21.1793	24.7274	24.9736	25.9495	22.0253	21.8115	16.4095	24.5445	18.1903	9.12813	7.40591	5.70066
TRINITY_DN1061_c0_g1_i9.p1	16.9732	25.2637	21.0609	8.39434	4.18544	6.31689	9.95844	7.30222	9.86379	29.9891	30.2888	16.4164	12.515	8.60085	8.64471	10.8123	10.4331	11.8972	13.3327	13.2949	16.3713	35.5997	61.0988	45.6053
TRINITY_DN10616_c6_g1_i1.p1	22.631	6.59053	12.1932	29.3802	23.0199	27.3732	51.7839	20.8635	22.6867	7.27007	11.581	5.13012	7.70155	10.7511	8.64471	8.64984	10.4331	9.91432	18.4606	10.2269	15.4618	10.0409	4.6287	12.3514
TRINITY_DN1062_c2_g1_i8.p1	401.7	280.097	377.988	158.443	29.2981	63.1689	15.9335	8.34539	25.6458	298.073	253.891	420.67	32.7316	63.4313	17.2894	57.3052	59.1207	52.5459	24.6142	53.1797	124.604	318.572	285.128	107.362
TRINITY_DN1062_c2_g2_i8.p1	221.783	224.078	221.694	264.422	334.835	298.999	290.786	336.945	279.145	262.631	261.018	324.224	212.755	247.274	191.144	195.703	238.801	216.132	202.041	193.288	159.166	227.291	202.737	209.974
TRINITY_DN106209_c2_g1_i2.p2	39.6042	29.6574	33.2541	29.3802	44.9934	36.8485	37.8421	53.2019	45.3734	36.3504	18.7078	26.6766	49.0974	53.7553	38.4209	41.0868	52.1653	42.6316	37.9469	32.726	23.6474	10.0409	11.1089	12.3514
TRINITY_DN10625_c0_g1_i3.p1	19.2363	52.7242	31.0371	116.472	77.4306	96.859	109.543	106.404	107.515	241.73	212.912	220.595	87.6052	138.689	88.3682	111.367	141.426	84.2717	77.9449	70.5653	47.2949	225.465	266.613	191.922
TRINITY_DN10630_c2_g1_i1.p1	100.708	70.299	83.1352	102.831	103.59	103.176	98.5885	126.224	105.543	69.9745	65.0317	76.9518	132.852	105.36	109.5	90.8233	73.0314	52.5459	73.8426	92.0417	71.8519	52.0304	38.881	50.3558
TRINITY_DN10635_c0_g1_i2.p1	212.731	238.357	218.368	222.45	235.431	234.778	316.678	301.477	354.11	362.595	436.514	460.685	236.823	306.405	219.96	253.008	328.062	264.712	327.164	224.991	208.279	700.128	934.997	884.552
TRINITY_DN10636_c0_g2_i1.p1	85.9977	148.287	115.281	96.535	113.007	103.176	116.514	132.483	101.597	156.307	164.806	181.606	108.784	104.285	92.2103	87.5797	95.0567	99.1432	99.4824	106.359	90.9517	221.814	286.979	209.974
TRINITY_DN10642_c0_g1_i1.p1	114.286	110.941	119.715	65.0562	69.0597	64.2217	47.8005	62.5904	50.3053	74.5183	76.6127	99.5244	68.3513	47.3047	65.3156	69.1987	46.3691	52.5459	43.0748	72.6107	76.3995	122.317	202.737	130.165
TRINITY_DN1065_c0_g1_i1.p1	253.467	498.683	362.469	270.718	277.285	273.732	287.799	288.959	287.036	439.839	391.081	293.443	428.399	241.899	413.025	334.1	282.852	450.11	376.392	402.938	472.949	863.521	878.526	863.65
TRINITY_DN10650_c1_g1_i5.p1	48.6566	47.2321	49.8811	10.4929	7.32451	8.42252	12.946	10.4317	13.8093	16.3577	9.7993	12.3123	14.4404	9.67596	14.4079	14.056	10.4331	13.88	11.2815	13.2949	20.9189	23.7331	37.9553	34.204
TRINITY_DN10651_c0_g1_i5.p1	121.076	163.665	141.884	119.619	150.676	134.76	176.264	140.829	173.603	179.026	119.373	128.253	159.807	156.966	150.802	167.591	170.407	205.226	216.4	144.199	210.098	357.823	296.237	313.536
TRINITY_DN10654_c0_g1_i10.p1	162.943	110.941	135.233	133.26	219.735	169.503	274.853	293.132	192.344	125.409	107.792	173.398	176.173	277.377	169.052	217.327	238.801	154.663	207.169	169.766	141.885	75.7635	71.2819	70.3081
TRINITY_DN10667_c1_g2_i13.p1	139.18	126.318	133.016	125.915	141.258	132.655	87.6343	141.872	135.134	144.493	124.718	169.294	211.793	160.191	194.026	155.697	144.904	153.672	105.636	152.38	124.604	78.5019	74.9849	75.0587
TRINITY_DN10670_c0_g1_i2.p1	24.8941	39.5432	28.8202	44.0703	34.5299	41.0598	21.9086	14.6044	20.714	18.1752	7.12677	13.3383	16.3658	18.2768	19.2105	16.2185	22.0253	13.88	15.3839	9.20417	7.27614	4.56407	1.85148	8.55099
TRINITY_DN10670_c2_g1_i2.p1	128.996	95.5627	109.738	108.077	87.8942	98.9646	76.68	91.7993	92.7196	117.23	114.028	103.628	139.591	118.262	121.026	138.397	132.152	112.032	108.713	128.858	105.504	136.922	144.415	154.868
TRINITY_DN10670_c3_g2_i1.p1	246.678	218.586	223.911	237.14	227.06	236.883	169.293	272.268	196.289	152.672	163.916	166.216	212.755	192.444	230.526	247.602	242.279	163.586	155.89	207.605	108.233	31.9485	34.2523	40.8547
TRINITY_DN10670_c4_g1_i2.p1	32.8149	26.3621	28.8202	53.5139	39.7617	47.3767	42.8213	42.7701	53.2645	66.3394	54.3416	50.2752	51.0228	45.1545	48.9867	44.3304	48.6876	49.5716	48.2028	51.1343	50.933	87.6301	91.6482	108.313
TRINITY_DN106701_c1_g2_i5.p1	31.6834	43.9369	36.5795	13.6408	17.7881	15.7922	9.95844	16.6908	17.7548	11.8139	12.4718	20.5205	20.2166	31.1781	9.60524	10.8123	19.7069	13.88	19.4862	17.3857	10.0047	45.6407	50.9157	32.3037
TRINITY_DN10681_c0_g1_i2.p1	104.102	107.645	104.196	155.295	123.47	142.13	171.285	177.34	180.507	121.774	132.736	112.863	155.956	162.341	157.526	141.641	175.043	178.458	167.171	179.993	150.07	155.178	134.232	156.768
TRINITY_DN10682_c1_g1_i22.p1	29.4203	20.87	23.2778	25.183	27.2053	26.3204	37.8421	32.3384	36.496	28.1715	26.7254	31.8068	23.1047	31.1781	20.171	21.6246	38.2545	45.6059	39.9981	30.6806	30.9236	80.3276	94.4254	115.913
TRINITY_DN106828_c1_g1_i7.p1	26.0256	28.559	28.8202	12.5915	11.51	11.581	10.9543	6.25904	8.87741	6.36131	6.23592	11.2863	15.4031	29.0279	13.4473	16.2185	22.0253	16.8543	13.3327	9.20417	12.7332	4.56407	9.25739	5.70066
TRINITY_DN106839_c0_g2_i9.p1	11.3155	12.0826	13.3016	74.4998	64.8743	66.3273	63.734	50.0724	64.1146	39.0766	40.0881	26.6766	64.5005	73.1072	70.1182	88.6609	59.1207	76.3402	95.38	97.1552	193.727	23.7331	33.3266	12.3514
TRINITY_DN106851_c0_g1_i2.p1	27.1572	29.6574	31.0371	17.838	8.37087	11.581	31.867	8.34539	21.7003	35.4416	70.3768	47.1971	24.0674	21.5021	14.4079	34.5994	24.3438	34.7001	23.5886	13.2949	60.0281	277.495	704.487	360.092
TRINITY_DN10686_c0_g1_i10.p1	64.4982	85.6769	70.942	67.1548	35.5762	50.5351	46.8047	28.1657	46.3598	105.416	165.697	130.305	51.0228	61.2811	54.7498	49.7366	63.7576	50.563	74.8682	53.1797	55.4806	80.3276	100.906	128.265
TRINITY_DN106881_c0_g2_i5.p1	9.05239	9.88579	9.97622	22.0352	54.4107	33.6901	51.7839	51.1155	40.4415	12.7226	25.8345	31.8068	35.6197	46.2296	23.0526	38.9243	32.4584	30.7344	24.6142	15.3403	25.4665	13.6922	18.5148	7.60088
TRINITY_DN1068840_c0_g1_i1.p1	76.9453	51.6258	52.098	33.5774	28.2517	33.6901	6.97091	26.0794	34.5233	23.6277	33.8521	21.5465	37.5451	21.5021	50.9077	76.7673	38.2545	7.93145	55.3819	47.0436	12.7332	463.709	504.528	927.307
TRINITY_DN106896_c0_g1_i1.p1	65.6298	59.3148	62.0742	64.0069	71.1524	68.433	95.601	81.3676	57.21	39.0766	40.0881	33.8588	43.3212	48.3798	45.1446	41.0868	51.0061	55.5202	82.0473	77.7241	70.0328	52.0304	29.6237	43.7051
TRINITY_DN1069193_c0_g1_i1.p1	273.835	528.341	379.096	220.352	230.199	229.514	182.239	174.21	167.684	129.044	146.99	81.0559	136.703	176.317	146	141.641	177.362	203.243	221.528	164.652	157.346	113.189	118.495	80.7594
TRINITY_DN1069770_c3_g1_i1.p2	45.2619	36.2479	34.3625	59.8097	48.1325	58.9576	38.8379	78.2381	47.3462	33.6241	19.5986	24.6246	193.502	142.989	170.973	71.3612	180.84	178.458	65.6378	109.427	28.195	19.1691	14.8118	53.2062
TRINITY_DN1070_c0_g1_i15.p1	5.65774	385.546	55.4234	61.9083	13.6027	28.426	9.95844	2.08635	9.86379	113.595	69.486	114.915	7.70155	8.60085	13.4473	8.64984	11.5923	29.7429	29.7421	24.5445	78.2185	266.541	137.935	110.213
TRINITY_DN107080_c0_g1_i12.p1	81.4715	57.1179	69.8335	64.0069	68.0133	64.2217	26.8878	35.4679	24.6595	21.8102	20.4895	34.8848	24.0674	17.2017	34.5788	47.5741	40.573	51.5544	31.7933	56.2477	49.1139	6.38969	17.589	17.102
TRINITY_DN107121_c0_g2_i11.p1	9.05239	6.59053	7.75928	10.4929	6.27816	8.42252	7.96675	9.38857	11.8365	17.2664	16.0352	14.3643	8.66425	10.7511	8.64471	8.64984	10.4331	7.93145	9.23032	10.2269	7.27614	8.21532	9.25739	9.5011
TRINITY_DN107123_c0_g2_i2.p1	101.839	91.169	100.871	64.0069	85.8015	71.5914	95.601	130.397	60.1691	121.774	81.9578	89.2641	83.7544	50.53	69.1577	57.3052	46.3691	54.5287	45.126	75.6788	55.4806	10.9538	13.8861	13.3015
TRINITY_DN10713_c0_g1_i7.p1	846.398	897.41	870.148	932.822	698.968	815.931	747.879	587.307	738.798	764.267	857.885	695.645	787.484	809.555	803.958	722.262	736.11	749.522	820.473	732.243	871.318	1094.46	1172.91	1167.69
TRINITY_DN10715_c0_g2_i6.p1	93.9185	76.8895	84.2436	105.979	121.378	114.757	141.41	132.483	114.42	76.3358	78.3944	85.16	81.829	116.111	94.1313	107.042	129.834	116.989	103.585	91.0191	84.5851	171.609	133.306	154.868
TRINITY_DN1071931_c0_g2_i1.p1	13.5786	71.3974	29.9287	19.9366	10.4636	15.7922	19.9169	10.4317	23.6731	120.865	108.683	72.8477	13.4777	25.8026	10.5658	7.56861	17.3884	19.8286	63.5867	30.6806	38.1997	62.0713	31.4751	28.5033
TRINITY_DN107194_c1_g1_i11.p1	108.629	149.385	130.799	105.979	165.325	132.655	125.476	117.879	115.406	152.672	141.644	80.0299	144.404	78.4828	157.526	112.448	79.9868	150.698	143.583	113.518	175.537	392.51	319.38	342.04
TRINITY_DN107194_c1_g1_i2.p1	32.8149	37.3463	35.471	81.8449	63.8279	73.697	58.7548	39.6406	58.1964	113.595	113.137	41.041	67.3886	47.3047	41.3025	55.1427	59.1207	99.1432	103.585	72.6107	120.966	293.013	319.38	261.28
TRINITY_DN1072_c0_g2_i8.p3	135.786	124.122	128.582	342.07	285.656	315.844	308.712	340.075	410.334	245.365	230.729	221.621	337.906	292.429	348.67	244.358	238.801	261.738	313.831	355.895	364.716	246.46	234.212	253.679
TRINITY_DN1072008_c0_g1_i3.p2	24.8941	21.9684	23.2778	37.7746	49.1789	42.1126	35.8504	50.0724	43.4007	31.8066	24.0528	31.8068	42.3585	43.0043	41.3025	63.7926	56.8022	45.6059	52.3052	57.2704	47.2949	31.0357	12.9603	16.1519
TRINITY_DN10725_c0_g1_i11.p1	66.7613	118.63	86.4606	64.0069	73.2451	69.4858	55.7673	102.231	114.42	99.0548	92.648	85.16	116.486	92.4591	99.8944	111.367	127.515	144.749	108.713	121.7	87.3137	314.921	373.073	275.532
TRINITY_DN107268_c0_g1_i9.p1	62.2352	26.3621	42.1218	40.9224	46.0398	42.1126	15.9335	18.7771	13.8093	12.7226	16.9261	25.6506	19.2539	15.0515	19.2105	15.1372	13.9107	14.8715	15.3839	25.5672	24.557	48.3791	52.7671	62.7073
TRINITY_DN1073_c0_g1_i12.p1	102.971	149.385	124.148	210.908	182.067	197.929	241.99	180.469	189.385	367.139	289.525	326.276	107.822	191.369	126.789	149.21	186.636	143.758	245.116	183.061	186.451	401.638	542.483	413.298
TRINITY_DN107307_c0_g2_i1.p1	112.023	104.35	110.847	198.316	224.967	208.457	229.044	271.225	296.9	143.584	130.954	173.398	219.494	195.669	191.144	169.753	176.203	219.106	208.195	238.286	269.217	211.773	242.544	208.074
TRINITY_DN10742_c0_g1_i2.p1	31.6834	38.4447	34.3625	45.1196	39.7617	43.1654	34.8545	39.6406	36.496	63.6131	55.2324	55.4053	52.9482	40.854	51.8683	37.8431	41.7322	45.6059	35.8957	42.9528	34.5617	70.2866	62.9503	83.6097
TRINITY_DN10746_c0_g1_i3.p1	30.5518	28.559	29.9287	41.9717	23.0199	31.5844	29.8753	28.1657	21.7003	37.2591	32.9613	41.041	64.5005	70.957	69.1577	34.5994	45.2099	39.6573	26.6654	44.9982	30.0141	41.9894	62.0245	69.358
TRINITY_DN10749_c0_g1_i5.p1	19.2363	19.7716	18.844	16.7887	11.51	14.7394	10.9543	11.4749	12.8229	15.4489	15.1444	18.4684	16.3658	15.0515	15.3684	16.2185	17.3884	13.88	12.3071	14.3176	10.9142	9.12813	11.1089	13.3015
TRINITY_DN107498_c0_g1_i10.p1	46.3935	67.0037	56.5319	44.0703	49.1789	46.3239	57.7589	84.4971	66.0874	45.438	40.9789	46.1711	65.4632	51.6051	55.7104	63.7926	60.2799	61.4688	61.5355	84.8829	64.5757	135.096	119.42	104.512
TRINITY_DN10752_c0_g1_i13.p1	1039.89	984.185	1030.88	611.738	976.253	759.079	732.941	989.972	894.646	468.92	465.022	772.596	847.171	961.145	806.84	1059.61	1074.6	1006.3	1115.84	1115.75	1080.51	510.263	448.058	396.196
TRINITY_DN10756_c0_g2_i5.p1	106.366	140.598	127.474	150.049	132.888	137.919	133.443	135.613	144.998	244.456	217.366	248.298	136.703	129.013	111.421	118.935	119.401	143.758	106.661	132.949	155.527	333.177	352.707	247.979
TRINITY_DN10766_c0_g1_i3.p1	231.967	186.732	212.826	159.493	178.927	168.45	266.886	209.678	192.344	291.712	280.616	330.38	205.054	233.298	230.526	205.434	222.572	257.772	203.067	188.174	233.746	500.222	461.944	537.762
TRINITY_DN107677_c0_g2_i1.p1	41.8673	8.78737	18.844	33.5774	52.318	43.1654	28.8795	53.2019	28.605	2.72628	18.7078	6.15615	27.9181	27.9528	25.9341	49.7366	41.7322	29.7429	23.5886	25.5672	15.4618	3.65125	3.70296	2.85033
TRINITY_DN1076796_c0_g1_i1.p2	35.078	27.4605	31.0371	31.4788	57.5498	42.1126	14.9377	43.8133	28.605	26.354	24.9437	35.9109	51.0228	65.5815	137.355	85.4172	59.1207	45.6059	30.7677	50.1116	27.2855	14.605	8.33165	8.55099
TRINITY_DN10768_c0_g1_i2.p1	306.65	423.991	369.12	358.858	391.338	368.485	368.462	352.593	338.328	454.38	418.698	608.432	337.906	338.658	328.499	318.963	330.38	361.873	330.24	348.736	384.726	500.222	526.746	484.556
TRINITY_DN107701_c0_g1_i2.p1	425.462	473.42	468.882	356.76	458.305	396.911	560.66	623.818	628.323	700.653	715.349	598.172	454.392	389.188	491.788	489.797	434.711	688.054	560.998	601.339	804.923	1674.1	1533.02	1164.83
TRINITY_DN10772_c0_g2_i2.p2	28.2887	45.0353	36.5795	26.2323	31.3908	28.426	14.9377	18.7771	21.7003	18.1752	20.4895	25.6506	28.8808	33.3283	24.0131	42.168	35.9361	27.7601	38.9725	36.8167	39.1092	22.8203	19.4405	11.4013
TRINITY_DN1077346_c0_g1_i4.p2	121.076	116.433	118.606	129.063	119.285	125.285	99.5844	107.447	113.434	91.7847	88.1937	68.7436	129.964	120.412	149.842	121.098	93.8975	80.306	117.943	115.564	115.509	60.2457	62.0245	56.0565
TRINITY_DN1078_c0_g1_i6.p1	408.489	534.931	488.835	342.07	595.378	440.077	436.18	494.465	381.729	501.635	436.514	403.228	893.38	462.296	898.089	621.707	434.711	750.514	574.331	609.521	801.285	1558.17	1272.89	1386.21
TRINITY_DN1078176_c0_g1_i1.p2	78.0768	48.3305	60.9658	32.5281	7.32451	16.845	14.9377	11.4749	14.7957	71.792	65.0317	31.8068	70.2767	40.854	60.513	56.224	48.6876	55.5202	21.5374	46.0209	42.7473	81.2404	89.7967	117.814
TRINITY_DN10784_c0_g1_i1.p1	23.7625	14.2795	17.7355	14.6901	19.8808	16.845	13.9418	23.993	14.7957	7.27007	6.23592	12.3123	32.7316	19.3519	28.8157	45.4117	31.2992	16.8543	16.4095	24.5445	13.6428	56.5944	52.7671	90.2605
TRINITY_DN10786_c0_g1_i16.p1	38.4726	43.9369	41.0133	40.9224	33.4835	36.8485	39.8338	23.993	37.4824	40.8942	37.4155	38.9889	42.3585	48.3798	32.6578	37.8431	44.0507	43.623	69.7402	42.9528	66.3948	72.1122	71.2819	77.909
TRINITY_DN10787_c0_g1_i3.p1	64.4982	34.0511	49.8811	17.838	20.9272	18.9507	41.8254	27.1225	19.7276	37.2591	43.6514	40.0149	30.8062	33.3283	37.4604	33.5181	27.8215	37.6744	30.7677	32.726	53.6615	110.45	114.792	107.362
TRINITY_DN10788_c0_g1_i12.p1	82.603	76.8895	80.9182	46.1689	79.5233	60.0104	28.8795	45.8997	44.387	65.4307	42.7606	47.1971	91.456	62.3562	75.8814	73.5237	48.6876	48.5801	26.6654	25.5672	28.195	103.148	95.3511	76.9589
TRINITY_DN107887_c4_g1_i1.p1	14.7101	8.78737	11.0847	17.838	14.649	16.845	15.9335	13.5613	16.7684	9.08759	12.4718	9.23422	7.70155	11.8262	9.60524	8.64984	12.7515	10.9057	17.4351	13.2949	12.7332	6.38969	2.77722	4.75055
TRINITY_DN10789_c2_g1_i4.p1	26.0256	52.7242	37.6879	32.5281	55.457	41.0598	61.7423	92.8425	47.3462	19.0839	13.3627	19.4945	61.6124	49.4549	61.4735	58.3864	55.643	57.503	45.126	58.2931	38.1997	31.9485	24.995	24.7029
TRINITY_DN107894_c0_g1_i29.p1	106.366	96.6611	101.979	105.979	119.285	113.704	122.489	119.965	123.297	191.748	140.754	108.759	142.479	172.017	119.105	138.397	151.859	149.706	176.402	136.017	149.161	206.296	221.252	166.269
TRINITY_DN10790_c0_g2_i1.p1	75.8137	137.303	130.799	79.7463	26.159	38.9541	37.8421	13.5613	14.7957	762.449	564.796	584.834	21.1793	33.3283	22.092	69.1987	23.1846	19.8286	39.9981	77.7241	257.393	819.706	850.754	175.77
TRINITY_DN10790_c0_g2_i7.p1	15.8417	17.5747	16.627	28.3309	31.3908	30.5316	37.8421	34.4247	40.4415	38.1679	28.5071	35.9109	17.3285	30.103	22.092	21.6246	32.4584	35.6915	35.8957	28.6352	30.9236	52.0304	52.7671	48.4556
TRINITY_DN107908_c0_g1_i1.p1	345.122	605.23	485.509	376.696	352.623	354.799	504.893	565.4	687.506	535.259	625.374	358.082	577.617	462.296	709.827	698.475	424.278	546.279	569.203	611.566	864.041	1536.26	2327.31	1022.32
TRINITY_DN10795_c0_g1_i13.p1	16.9732	35.1495	23.2778	18.8873	6.27816	11.581	13.9418	8.34539	15.7821	40.8942	49.8874	62.5875	8.66425	8.60085	5.76314	1.08123	5.79614	15.8629	5.12796	7.1588	7.27614	22.8203	60.173	58.9068
TRINITY_DN107951_c0_g1_i3.p1	870.161	950.134	944.415	853.075	995.088	905.421	844.476	807.417	1030.77	760.631	714.458	765.414	664.259	634.313	682.932	609.814	574.977	837.76	757.912	716.903	1106.88	1472.37	1399.72	1119.23
TRINITY_DN10799_c5_g1_i1.p1	156.154	162.566	151.86	190.971	161.139	181.084	57.7589	168.994	169.657	143.584	138.972	106.707	139.591	192.444	140.236	180.565	209.82	124.92	111.789	165.675	66.3948	29.21	24.995	15.2018
TRINITY_DN10810_c0_g1_i6.p1	28.2887	58.2163	41.0133	23.0844	25.1126	24.2147	30.8712	19.8203	27.6186	38.1679	39.1972	41.041	10.5896	7.52574	8.64471	16.2185	12.7515	13.88	21.5374	13.2949	22.7379	72.1122	77.7621	78.8591
TRINITY_DN10829_c3_g1_i4.p1	7.92084	2.19684	4.43387	11.5422	6.27816	9.47533	113.526	280.614	95.6787	12.7226	246.764	28.7287	47.172	31.1781	45.1446	6.48738	12.7515	14.8715	7.17914	20.4537	2.72855	7.30251	13.8861	18.0521
TRINITY_DN10834_c2_g1_i18.p1	5.65774	7.68895	6.65081	5.24647	7.32451	6.31689	9.95844	10.4317	11.8365	12.7226	8.90846	11.2863	7.70155	7.52574	8.64471	10.8123	9.27383	9.91432	12.3071	9.20417	11.8237	23.7331	21.292	20.9024
TRINITY_DN10849_c0_g1_i11.p1	71.2875	67.0037	67.6166	94.4364	66.967	81.0667	82.655	65.72	94.6924	73.6095	68.5951	58.4834	90.4933	84.9334	61.4735	72.4424	89.2606	92.2031	107.687	92.0417	107.323	128.707	124.049	135.866
TRINITY_DN108507_c0_g1_i2.p1	97.3131	88.9721	90.8944	70.3026	81.616	75.8027	46.8047	67.8063	68.0601	39.9854	37.4155	63.6135	63.5378	83.8583	75.8814	76.7673	85.7829	62.4602	65.6378	67.4973	50.0235	26.4716	38.881	33.2539
TRINITY_DN108523_c1_g1_i5.p1	74.6822	81.2832	82.0267	50.3661	25.1126	33.6901	21.9086	11.4749	9.86379	21.8102	31.1796	50.2752	25.0301	31.1781	35.5394	48.6554	38.2545	27.7601	24.6142	36.8167	44.5663	8.21532	5.55443	7.60088
TRINITY_DN10856_c0_g2_i16.p1	71.2875	154.877	113.064	72.4012	125.563	90.5421	121.493	163.778	125.27	161.759	146.099	188.788	148.255	86.0085	121.986	149.21	110.127	186.389	102.559	132.949	165.532	541.298	484.162	329.688
TRINITY_DN108659_c1_g1_i3.p4	408.489	967.709	787.013	139.556	99.4041	102.123	56.7631	129.354	59.1827	2440.02	1356.76	579.704	271.48	119.337	241.091	429.248	132.152	268.678	55.3819	314.987	341.069	1915.08	1529.32	265.081
TRINITY_DN10866_c1_g1_i1.p1	21.4994	24.1653	23.2778	12.5915	11.51	12.6338	16.9293	15.6476	19.7276	18.1752	20.4895	16.4164	17.3285	10.7511	14.4079	17.2997	13.9107	15.8629	23.5886	23.5218	30.9236	46.5535	39.8068	41.8048
TRINITY_DN108689_c0_g1_i3.p2	499.013	360.282	426.76	415.52	467.723	441.129	186.223	170.037	188.398	367.139	470.367	476.075	473.646	469.821	482.183	321.125	355.883	458.041	576.382	548.16	686.686	163.394	106.46	140.616
TRINITY_DN1087_c0_g1_i19.p1	415.278	393.235	382.422	652.66	386.107	525.355	572.61	358.852	657.915	661.577	713.567	629.979	216.606	324.682	178.657	273.551	373.272	245.875	477.926	278.171	319.241	395.248	406.399	476.005
TRINITY_DN10870_c0_g1_i1.p1	304.386	322.936	331.432	399.781	497.021	431.654	444.146	480.903	447.816	557.069	481.057	634.083	345.607	363.386	355.394	302.744	294.444	388.641	263.577	310.897	387.454	595.154	608.211	444.652
TRINITY_DN10872_c0_g1_i9.p1	19.2363	30.7558	25.4948	9.44364	14.649	11.581	22.9044	22.9498	17.7548	20.9015	18.7078	20.5205	26.9554	15.0515	26.8947	23.7871	16.2292	28.7515	19.4862	21.4764	31.8331	62.9841	62.9503	54.1563
TRINITY_DN10874_c0_g1_i15.p1	21.4994	12.0826	15.5186	29.3802	19.8808	24.2147	14.9377	21.9067	39.4552	27.2628	30.2888	33.8588	28.8808	29.0279	25.9341	42.168	35.9361	24.7858	28.7166	35.794	33.6521	91.2813	71.2819	69.358
TRINITY_DN10874_c2_g1_i2.p1	561.248	545.915	567.536	435.457	455.166	440.077	624.394	473.601	402.443	649.763	597.758	654.604	493.862	473.047	428.393	511.422	521.653	566.107	578.433	550.205	654.852	1245.08	1287.7	1369.11
TRINITY_DN10876_c2_g1_i2.p1	190.1	158.173	190.657	145.852	164.278	146.341	137.426	124.138	54.2508	146.31	83.7395	97.4723	59.687	96.7596	62.434	54.0615	56.8022	61.4688	45.126	69.5426	67.3043	15.5178	23.1435	11.4013
TRINITY_DN10878_c0_g3_i3.p1	200.284	194.421	190.657	200.415	201.947	206.352	169.293	191.944	184.453	339.876	332.285	318.068	159.807	207.496	174.815	165.428	206.343	169.535	187.683	167.721	127.332	209.947	194.405	210.924
TRINITY_DN10884_c0_g2_i11.p1	656.298	566.785	609.658	620.132	526.319	572.731	344.562	505.939	489.244	496.183	552.324	552.001	591.094	627.862	547.498	406.543	490.354	518.519	375.366	562.477	423.835	313.095	265.687	233.727
TRINITY_DN10889_c0_g1_i3.p1	33.9464	39.5432	35.471	19.9366	10.4636	14.7394	8.96259	9.38857	10.8502	10.9051	7.12677	8.20819	11.5523	17.2017	18.2499	17.2997	18.5477	12.8886	11.2815	16.363	10.9142	6.38969	9.25739	8.55099
TRINITY_DN108921_c0_g1_i11.p1	52.0512	56.0195	53.2065	45.1196	29.2981	36.8485	28.8795	29.2089	34.5233	49.9818	36.5247	30.7807	26.9554	38.7038	34.5788	40.0055	45.2099	36.683	38.9725	39.8848	33.6521	83.9788	81.465	75.0587
TRINITY_DN10900_c0_g2_i5.p1	631.404	616.214	656.213	398.731	262.636	309.528	302.737	485.076	294.927	1783.89	509.564	1367.69	367.749	508.525	263.183	335.181	389.501	250.832	111.789	290.443	158.256	617.062	1037.75	554.864
TRINITY_DN1090361_c0_g1_i3.p1	9.05239	12.0826	9.97622	13.6408	18.8345	15.7922	19.9169	16.6908	15.7821	23.6277	16.9261	21.5465	17.3285	15.0515	14.4079	17.2997	18.5477	26.7687	17.4351	15.3403	20.9189	39.251	27.7722	31.3536
TRINITY_DN109092_c0_g1_i2.p1	22.631	42.8384	29.9287	32.5281	52.318	42.1126	40.8296	52.1587	39.4552	24.5365	29.3979	38.9889	36.5824	49.4549	47.0657	59.4677	55.643	29.7429	71.7914	50.1116	32.7426	9.12813	9.25739	8.55099
TRINITY_DN109156_c0_g1_i4.p1	135.786	135.106	135.233	103.88	104.636	105.281	102.572	93.8857	96.6651	139.949	119.373	103.628	75.0902	83.8583	76.8419	105.961	111.286	109.057	117.943	99.2005	103.685	203.557	239.766	216.625
TRINITY_DN1092_c0_g1_i12.p1	88.2608	124.122	103.088	113.324	87.8942	101.07	98.5885	86.5835	95.6787	177.208	155.007	173.398	65.4632	86.0085	62.434	75.6861	92.7383	74.3574	91.2776	82.8376	74.5804	109.538	112.94	106.412
TRINITY_DN109231_c0_g1_i1.p1	55.4459	38.4447	43.2303	88.1406	56.5034	73.697	73.6924	63.6336	79.8967	121.774	93.5388	77.9779	50.0601	41.9291	48.0262	43.2492	52.1653	48.5801	53.3307	50.1116	42.7473	81.2404	79.6136	150.117
TRINITY_DN109241_c0_g1_i4.p1	96.1816	176.846	128.582	189.922	171.603	185.295	176.264	107.447	161.766	176.299	179.951	120.045	144.404	115.036	110.46	120.017	133.311	169.535	243.065	136.017	206.46	417.156	380.479	445.602
TRINITY_DN10927_c8_g2_i2.p1	11.3155	12.0826	12.1932	12.5915	10.4636	11.581	13.9418	10.4317	16.7684	17.2664	13.3627	17.4424	7.70155	6.45064	9.60524	12.9748	10.4331	8.92288	8.20473	6.13612	9.09517	5.47688	1.85148	4.75055
TRINITY_DN10932_c0_g1_i2.p1	54.3143	34.0511	42.1218	41.9717	38.7153	41.0598	19.9169	30.2521	22.6867	18.1752	15.1444	15.3904	25.0301	27.9528	24.0131	23.7871	32.4584	32.7172	19.4862	28.6352	17.2808	19.1691	24.0692	23.7528
TRINITY_DN10935_c0_g1_i10.p1	339.464	585.459	430.086	406.076	204.04	297.947	172.281	242.016	400.47	271.719	393.754	328.328	145.367	82.7832	137.355	174.078	227.209	361.873	348.701	542.024	442.025	378.818	1652.44	1086.93
TRINITY_DN10942_c0_g2_i7.p1	42.9988	38.4447	41.0133	26.2323	37.6689	31.5844	22.9044	26.0794	28.605	49.073	49.8874	44.119	47.172	22.5772	49.9472	48.6554	30.1399	39.6573	29.7421	27.6125	37.2902	71.1994	53.6929	79.8092
TRINITY_DN10952_c0_g1_i2.p1	109.76	107.645	107.521	104.929	116.146	112.651	113.526	153.347	114.42	130.861	142.535	96.4463	109.747	103.21	109.5	127.585	133.311	133.843	121.02	136.017	97.3183	242.808	202.737	199.523
TRINITY_DN1095460_c0_g1_i1.p1	149.364	125.22	126.365	125.915	70.1061	97.9118	79.6675	93.8857	62.1419	150.854	132.736	149.8	134.777	109.661	132.552	136.235	164.61	97.1603	74.8682	125.79	50.933	31.9485	12.0346	39.9046
TRINITY_DN10955_c0_g2_i11.p1	112.023	146.09	136.342	182.577	176.835	171.609	157.343	176.296	187.412	83.6059	76.6127	135.435	187.725	163.416	181.539	211.921	181.999	219.106	146.66	216.809	267.398	54.7688	59.2473	44.6552
TRINITY_DN10976_c0_g2_i3.p1	49.7881	50.5274	54.315	54.5632	76.3842	62.1161	43.8171	65.72	50.3053	72.7007	86.412	75.9258	83.7544	64.5064	74.9208	71.3612	47.5284	56.5116	42.0492	59.3158	62.7567	22.8203	24.995	13.3015
TRINITY_DN1097786_c0_g1_i1.p1	138.049	152.681	145.209	146.901	160.093	152.658	91.6176	118.922	72.0057	154.489	154.116	180.58	132.852	104.285	167.131	137.316	125.197	121.946	106.661	156.471	104.594	36.5125	28.6979	41.8048
TRINITY_DN1098228_c0_g1_i5.p3	18.1048	25.2637	22.1694	34.6267	33.4835	32.6373	21.9086	29.2089	23.6731	45.438	31.1796	45.1451	23.1047	24.7274	16.3289	20.5434	18.5477	10.9057	18.4606	23.5218	17.2808	10.0409	10.1831	6.65077
TRINITY_DN10988_c2_g1_i10.p1	208.205	309.755	259.382	258.126	278.332	266.362	263.899	226.369	269.281	276.263	300.215	245.22	280.144	163.416	279.512	210.84	162.292	247.858	256.398	233.172	347.436	546.775	528.597	579.567
TRINITY_DN10990_c0_g1_i1.p1	41.8673	42.8384	42.1218	70.3026	51.2716	60.0104	56.7631	56.3314	60.1691	49.9818	42.7606	44.119	62.5751	65.5815	72.0393	67.0363	67.2353	57.503	65.6378	75.6788	67.3043	92.1941	85.168	95.011
TRINITY_DN10998_c0_g1_i1.p1	70.156	49.429	58.7488	23.0844	53.3643	34.7429	39.8338	57.3746	29.5914	22.719	18.7078	23.5986	14.4404	29.0279	26.8947	33.5181	33.6176	20.8201	14.3583	10.2269	7.27614	8.21532	5.55443	5.70066
TRINITY_DN110_c0_g1_i12.p1	98.4447	118.63	107.521	146.901	133.934	141.077	181.244	156.476	155.848	204.471	195.986	223.673	163.658	177.393	148.881	165.428	181.999	152.68	173.325	154.426	147.342	174.347	182.371	195.723
TRINITY_DN110_c0_g2_i2.p1	196.889	260.326	220.585	275.964	328.557	309.528	334.604	313.995	342.273	371.683	364.356	366.291	290.734	320.382	244.933	281.12	365.157	354.933	385.622	263.853	259.212	701.041	694.304	740.136
TRINITY_DN1100_c0_g1_i6.p1	44.1304	87.8737	66.5081	41.9717	58.5961	47.3767	31.867	52.1587	48.3326	137.223	193.314	260.61	102.046	58.0557	96.0524	95.1483	71.8722	114.015	69.7402	111.473	119.147	408.94	466.573	310.686
TRINITY_DN1100_c8_g1_i1.p1	138.049	116.433	125.257	146.901	95.2187	118.968	155.352	172.124	174.589	137.223	136.299	177.502	128.038	136.538	94.1313	128.666	173.884	146.732	116.917	166.698	122.785	69.3738	62.9503	72.2084
TRINITY_DN110052_c1_g1_i1.p1	23.7625	28.559	27.7117	8.39434	8.37087	8.42252	8.96259	11.4749	5.91827	15.4489	15.1444	15.3904	16.3658	11.8262	12.4868	27.0308	16.2292	10.9057	13.3327	21.4764	13.6428	30.1228	34.2523	25.653
TRINITY_DN110104_c0_g4_i1.p1	44.1304	40.6416	42.1218	35.676	33.4835	34.7429	41.8254	42.7701	38.4688	30.8978	30.2888	41.041	41.3959	50.53	50.9077	33.5181	46.3691	54.5287	29.7421	37.8394	33.6521	17.3435	11.1089	15.2018
TRINITY_DN110142_c0_g1_i1.p2	162.943	103.252	118.606	217.204	130.795	176.873	79.6675	81.3676	66.0874	69.9745	91.7571	98.4983	115.523	136.538	104.697	115.692	146.063	62.4602	98.4568	112.495	51.8425	17.3435	5.55443	18.0521
TRINITY_DN110168_c0_g2_i5.p1	145.97	120.826	125.257	81.8449	71.1524	80.0139	83.6509	75.1085	72.0057	90.8759	53.4507	64.6395	88.5679	147.29	156.565	142.722	214.457	179.449	178.453	152.38	113.69	510.263	654.498	948.21
TRINITY_DN11019_c1_g1_i20.p1	4.52619	4.39369	5.54234	11.5422	17.7881	12.6338	32.8628	31.2952	19.7276	9.08759	1.78169	7.18217	16.3658	7.52574	13.4473	17.2997	10.4331	22.8029	9.23032	19.431	37.2902	13.6922	11.1089	11.4013
TRINITY_DN11025_c0_g2_i1.p1	54.3143	40.6416	47.6642	16.7887	15.6954	15.7922	17.9252	23.993	21.7003	4.5438	6.23592	4.1041	25.9927	16.1266	26.8947	22.7058	18.5477	23.7944	20.5118	30.6806	29.1046	8.21532	6.48017	7.60088
TRINITY_DN11030_c0_g1_i4.p1	1442.72	968.808	1163.89	1174.16	1271.33	1241.27	781.737	963.893	891.686	981.46	1036.05	864.939	905.895	1061.13	859.669	828.222	885.651	730.685	834.831	802.809	659.4	360.561	309.197	305.935
TRINITY_DN1103153_c0_g1_i1.p1	158.417	164.763	161.836	162.64	82.6624	115.81	131.451	86.5835	119.352	234.46	174.606	234.96	128.038	165.566	132.552	184.89	192.432	141.775	119.994	124.768	144.613	586.026	632.28	683.129
TRINITY_DN110354_c0_g1_i1.p2	13.5786	15.3779	13.3016	24.1337	13.6027	18.9507	22.9044	25.0362	26.6322	14.5401	9.7993	11.2863	25.9927	23.6523	24.0131	34.5994	39.4138	25.7772	26.6654	32.726	20.0094	11.8666	7.40591	13.3015
TRINITY_DN110445_c0_g1_i2.p1	71.2875	62.61	66.5081	54.5632	38.7153	47.3767	48.7963	27.1225	53.2645	78.1533	65.9226	56.4313	41.3959	30.103	51.8683	35.6806	31.2992	50.563	43.0748	31.7033	67.3043	115.927	100.906	164.369
TRINITY_DN110450_c0_g1_i5.p1	79.2084	124.122	99.7622	179.429	150.676	164.239	181.244	184.642	163.739	215.376	184.405	191.867	172.322	161.266	183.46	181.647	200.547	221.089	153.839	188.174	162.804	337.741	348.078	345.84
TRINITY_DN110595_c0_g1_i7.p1	15.8417	8.78737	11.0847	10.4929	14.649	13.6866	13.9418	12.5181	14.7957	18.1752	26.7254	13.3383	8.66425	16.1266	15.3684	8.64984	12.7515	14.8715	19.4862	9.20417	10.9142	45.6407	92.5739	69.358
TRINITY_DN1106_c2_g1_i6.p1	96.1816	115.334	108.63	73.4505	138.119	98.9646	120.497	151.26	146.97	128.135	96.2113	141.591	103.971	120.412	104.697	125.423	127.515	148.715	135.378	113.518	135.518	309.444	249.024	195.723
TRINITY_DN11068_c0_g1_i10.p1	75.8137	62.61	65.3997	34.6267	26.159	30.5316	26.8878	30.2521	38.4688	21.8102	19.5986	22.5725	38.5078	41.9291	34.5788	40.0055	47.5284	36.683	42.0492	42.9528	34.5617	16.4306	16.6633	19.9523
TRINITY_DN110694_c0_g1_i13.p1	67.8929	77.9879	77.5928	57.7111	50.2252	51.5879	81.6592	66.7631	75.9512	136.314	70.3768	98.4983	68.3513	65.5815	77.8024	88.6609	59.1207	62.4602	65.6378	77.7241	120.056	242.808	223.103	181.471
TRINITY_DN11071_c0_g2_i10.p1	130.128	222.98	172.921	157.394	176.835	164.239	145.393	172.124	149.93	193.566	199.549	255.48	170.397	152.665	168.092	191.378	184.317	182.423	142.557	159.539	140.975	300.316	293.459	266.981
TRINITY_DN11078_c0_g1_i8.p1	303.255	305.361	311.48	270.718	308.676	287.418	343.566	303.564	333.396	266.266	267.254	239.064	317.689	311.781	296.802	322.207	310.673	376.744	398.955	341.577	461.125	535.821	458.241	419.949
TRINITY_DN11078_c1_g1_i4.p1	21.4994	29.6574	26.6032	8.39434	14.649	11.581	27.8836	15.6476	27.6186	28.1715	34.743	20.5205	17.3285	10.7511	17.2894	23.7871	18.5477	39.6573	46.1516	19.431	58.2091	157.917	117.569	142.517
TRINITY_DN11082_c1_g1_i2.p1	122.207	104.35	109.738	115.422	60.6888	85.278	56.7631	80.3244	72.992	91.7847	64.1409	84.134	72.2021	75.2574	73.9603	72.4424	86.9421	63.4516	29.7421	57.2704	30.0141	32.8613	27.7722	36.1042
TRINITY_DN1108326_c0_g1_i4.p1	631.404	617.313	627.393	494.217	592.239	540.094	494.934	594.609	568.154	297.164	334.067	264.714	858.723	608.51	947.076	856.334	579.614	559.167	824.575	819.171	839.484	600.631	459.167	511.159
TRINITY_DN11086_c1_g1_i11.p1	131.26	159.271	140.776	94.4364	96.265	96.859	129.46	136.656	135.134	366.23	239.638	328.328	99.1575	133.313	115.263	116.773	126.356	85.2631	142.557	119.654	96.4088	294.839	352.707	350.591
TRINITY_DN11086_c1_g1_i8.p1	39.6042	34.0511	35.471	58.7604	52.318	56.852	52.7797	47.986	56.2236	91.7847	85.5212	123.123	22.142	31.1781	18.2499	45.4117	53.3245	28.7515	65.6378	48.0662	40.0188	78.5019	78.6878	95.9611
TRINITY_DN110866_c0_g1_i1.p1	98.4447	98.8579	98.6537	137.457	155.908	147.394	138.422	135.613	135.134	150.854	152.335	151.852	108.784	110.736	113.342	113.529	133.311	160.612	158.967	145.221	153.708	186.214	182.371	197.623
TRINITY_DN11088_c1_g1_i2.p1	13.5786	21.9684	17.7355	17.838	15.6954	16.845	12.946	15.6476	16.7684	17.2664	18.7078	15.3904	28.8808	12.9013	29.7762	27.0308	17.3884	22.8029	23.5886	30.6806	33.6521	41.0766	47.2127	47.5055
TRINITY_DN110960_c0_g2_i5.p2	19.2363	21.9684	19.9524	32.5281	56.5034	44.2182	44.813	57.3746	45.3734	50.8905	60.5775	72.8477	23.1047	21.5021	22.092	10.8123	18.5477	28.7515	32.8189	31.7033	26.376	24.646	16.6633	24.7029
TRINITY_DN110968_c0_g2_i2.p3	132.391	157.074	145.209	142.704	170.557	157.922	201.16	244.103	234.758	150.854	147.88	125.175	148.255	134.388	150.802	154.616	163.451	206.218	175.376	174.879	170.989	125.968	125.901	111.163
TRINITY_DN11099_c0_g1_i12.p1	98.4447	129.614	110.847	102.831	170.557	135.813	160.331	164.822	191.357	114.504	109.574	103.628	177.136	180.618	168.092	161.103	173.884	191.346	241.014	142.153	168.261	217.25	165.707	174.82
TRINITY_DN11099_c0_g1_i4.p1	235.362	344.904	285.985	231.894	325.418	275.837	353.525	343.204	403.429	344.42	310.014	345.77	351.383	340.809	354.433	294.095	308.355	382.693	431.774	312.942	401.097	794.148	715.596	698.331
TRINITY_DN111026_c0_g1_i2.p2	16.9732	17.5747	17.7355	22.0352	23.0199	22.1091	21.9086	17.734	15.7821	20.9015	23.162	22.5725	41.3959	31.1781	35.5394	32.4369	20.8661	17.8458	26.6654	25.5672	31.8331	12.7794	6.48017	8.55099
TRINITY_DN11105_c1_g1_i12.p1	88.2608	110.941	97.5452	103.88	88.9405	97.9118	102.572	78.2381	86.8013	138.131	126.5	149.8	59.687	94.6094	73.9603	67.0363	98.5344	94.186	102.559	82.8376	83.6756	209.034	211.069	233.727
TRINITY_DN1110590_c0_g1_i1.p1	186.705	220.783	197.307	325.281	302.398	322.161	267.882	164.822	261.39	149.037	147.88	126.201	205.054	195.669	217.078	196.784	217.935	265.704	369.213	217.832	341.978	72.1122	57.3958	85.5099
TRINITY_DN11128_c0_g2_i3.p1	443.567	444.861	424.544	730.308	543.06	650.64	304.728	440.219	403.429	476.19	476.603	398.097	391.817	401.015	373.644	395.73	471.806	350.967	291.268	359.985	201.913	134.184	155.524	157.718
TRINITY_DN111293_c2_g1_i9.p1	33.9464	16.4763	23.2778	40.9224	42.9007	42.1126	37.8421	30.2521	26.6322	21.8102	20.4895	18.4684	27.9181	32.2532	40.342	38.9243	37.0953	41.6401	30.7677	30.6806	37.2902	10.9538	6.48017	10.4512
TRINITY_DN11132_c0_g2_i2.p1	41.8673	7.68895	17.7355	55.6125	78.4769	68.433	86.6384	99.1015	82.8558	52.708	115.81	96.4463	31.7689	51.6051	50.9077	34.5994	47.5284	45.6059	64.6122	54.2024	46.3854	105.886	160.153	209.024
TRINITY_DN111415_c0_g1_i1.p1	10.1839	17.5747	12.1932	19.9366	16.7417	18.9507	10.9543	6.25904	11.8365	18.1752	19.5986	15.3904	73.1648	33.3283	68.1972	16.2185	13.9107	14.8715	17.4351	8.18149	12.7332	12.7794	14.8118	35.1541
TRINITY_DN11145_c1_g1_i4.p1	316.834	289.983	318.131	305.344	312.861	301.105	277.84	206.548	214.044	427.117	350.993	358.082	296.51	219.322	249.736	267.064	202.865	254.798	273.833	266.921	428.383	569.595	671.161	611.871
TRINITY_DN11153_c0_g1_i2.p1	75.8137	60.4132	65.3997	64.0069	56.5034	62.1161	30.8712	40.6838	40.4415	24.5365	32.0704	29.7547	46.2093	58.0557	51.8683	49.7366	55.643	38.6658	44.1004	46.0209	30.9236	20.9947	19.4405	19.9523
TRINITY_DN1115702_c1_g1_i1.p1	12.447	17.5747	15.5186	14.6901	12.5563	13.6866	8.96259	13.5613	15.7821	7.27007	8.90846	6.15615	10.5896	11.8262	9.60524	10.8123	10.4331	11.8972	10.2559	14.3176	13.6428	4.56407	6.48017	1.90022
TRINITY_DN1116088_c1_g1_i1.p2	45.2619	19.7716	31.0371	41.9717	36.6226	37.9013	31.867	34.4247	37.4824	67.2482	38.3064	55.4053	40.4332	50.53	45.1446	56.224	49.8468	43.623	31.7933	41.9301	47.2949	20.0819	13.8861	15.2018
TRINITY_DN11171_c0_g2_i2.p1	108.629	162.566	145.209	61.9083	82.6624	67.3801	49.7922	49.0292	19.7276	48.1642	44.5423	62.5875	77.0155	96.7596	97.0129	108.123	90.4198	87.246	59.4843	88.9737	78.2185	83.066	71.2819	51.3059
TRINITY_DN111712_c1_g1_i1.p3	16.9732	28.559	24.3863	13.6408	13.6027	13.6866	4.97922	6.25904	11.8365	70.8832	83.7395	86.186	17.3285	19.3519	22.092	24.8683	17.3884	24.7858	24.6142	27.6125	48.2044	106.799	41.6583	27.5532
TRINITY_DN111746_c0_g1_i10.p1	321.36	362.479	354.71	318.985	410.173	353.746	367.466	441.263	403.429	330.788	309.123	375.525	365.824	338.658	418.788	436.817	392.978	500.673	354.855	417.256	468.401	690.087	674.864	562.465
TRINITY_DN11175_c0_g1_i10.p1	55.4459	68.1021	58.7488	36.7253	47.0862	42.1126	22.9044	62.5904	24.6595	9.99635	17.8169	21.5465	54.8736	41.9291	50.9077	41.0868	55.643	45.6059	19.4862	41.9301	11.8237	6.38969	6.48017	7.60088
TRINITY_DN11176_c0_g1_i22.p1	6.78929	7.68895	8.86775	37.7746	44.9934	37.9013	81.6592	74.0654	72.0057	77.2445	44.5423	91.3162	50.0601	75.2574	48.0262	59.4677	45.2099	51.5544	50.254	66.4746	124.604	91.2813	135.158	44.6552
TRINITY_DN11179_c1_g1_i7.p1	46.3935	42.8384	44.3387	14.6901	17.7881	15.7922	21.9086	32.3384	18.7412	12.7226	9.7993	11.2863	25.0301	37.6287	45.1446	31.3557	24.3438	13.88	22.563	27.6125	16.3713	0.912813	0.925739	0
TRINITY_DN11182_c1_g1_i1.p1	16.9732	16.4763	16.627	16.7887	15.6954	16.845	16.9293	15.6476	14.7957	17.2664	17.8169	13.3383	10.5896	16.1266	12.4868	12.9748	15.07	13.88	18.4606	14.3176	14.5523	26.4716	29.6237	23.7528
TRINITY_DN11184_c0_g1_i5.p1	199.152	209.798	199.524	214.056	147.537	180.031	132.447	218.023	181.494	184.478	176.387	162.112	223.345	199.97	197.868	220.571	222.572	158.629	152.813	253.626	134.609	73.9379	63.876	62.7073
TRINITY_DN1118439_c0_g1_i1.p1	83.7346	42.8384	54.315	23.0844	11.51	17.8979	20.9127	11.4749	14.7957	19.9927	57.905	51.3012	11.5523	19.3519	8.64471	9.73107	19.7069	9.91432	20.5118	13.2949	10.0047	40.1638	16.6633	53.2062
TRINITY_DN111848_c0_g1_i1.p1	45.2619	38.4447	44.3387	40.9224	63.8279	49.4823	42.8213	37.5543	42.4143	15.4489	17.8169	35.9109	61.6124	68.8068	56.6709	71.3612	61.4391	58.4945	48.2028	38.8621	60.9377	32.8613	24.995	24.7029
TRINITY_DN11185_c0_g1_i2.p1	119.944	60.4132	86.4606	176.281	231.245	201.088	195.185	319.211	205.167	122.682	136.299	140.565	310.95	303.18	297.762	261.658	245.756	210.183	154.864	216.809	147.342	117.753	116.643	111.163
TRINITY_DN11188_c0_g1_i3.p1	225.178	304.263	254.948	275.964	223.921	254.781	290.786	210.721	258.431	340.785	331.395	282.157	307.099	228.998	265.104	251.927	259.667	276.609	393.827	304.76	351.983	506.611	548.038	747.737
TRINITY_DN11194_c5_g1_i1.p1	6.78929	9.88579	8.86775	14.6901	21.9735	17.8979	24.8961	20.8635	18.7412	12.7226	9.7993	8.20819	21.1793	19.3519	21.1315	23.7871	22.0253	22.8029	28.7166	18.4083	21.8284	26.4716	20.3663	24.7029
TRINITY_DN111979_c0_g2_i5.p1	63.3667	79.0863	74.2674	36.7253	52.318	43.1654	43.8171	50.0724	38.4688	39.9854	37.4155	33.8588	45.2466	36.5536	53.7893	48.6554	42.8915	64.4431	78.9705	89.9964	100.047	141.486	128.678	114.013
TRINITY_DN11201_c0_g1_i12.p1	265.914	272.408	281.551	264.422	356.808	301.105	402.321	305.65	324.519	422.573	448.095	503.778	236.823	293.504	314.091	294.095	270.1	333.121	325.112	246.467	395.64	510.263	575.81	473.155
TRINITY_DN112032_c0_g1_i7.p1	130.128	31.8542	60.9658	53.5139	52.318	54.7464	42.8213	49.0292	55.2372	26.354	26.7254	36.9369	17.3285	26.8777	29.7762	45.4117	51.0061	34.7001	29.7421	29.6579	24.557	9.12813	7.40591	15.2018
TRINITY_DN112042_c0_g4_i1.p1	10.1839	15.3779	12.1932	39.8731	33.4835	37.9013	25.8919	30.2521	65.101	48.1642	46.324	68.7436	21.1793	34.4034	38.4209	30.2744	44.0507	44.6144	44.1004	33.7486	35.4712	91.2813	167.559	137.766
TRINITY_DN11208_c0_g1_i10.p1	2043.58	1945.3	2162.62	1699.85	1894.96	1704.51	1341.4	1589.8	768.389	1811.16	1292.62	1415.91	1320.82	1627.71	1469.6	1808.9	1486.13	1390.98	1252.25	2071.96	1728.08	3235.01	4509.28	2381.93
TRINITY_DN11208_c0_g1_i4.p1	15.8417	19.7716	18.844	9.44364	6.27816	7.3697	8.96259	12.5181	12.8229	19.0839	13.3627	13.3383	14.4404	10.7511	15.3684	15.1372	11.5923	14.8715	10.2559	20.4537	18.1903	51.1175	47.2127	33.2539
TRINITY_DN112133_c0_g1_i1.p1	30.5518	35.1495	33.2541	30.4295	53.3643	40.007	54.7714	35.4679	40.4415	29.9891	34.743	28.7287	42.3585	37.6287	44.1841	52.9803	49.8468	82.2888	74.8682	39.8848	79.128	104.061	87.0195	95.011
TRINITY_DN1121434_c0_g1_i1.p1	7.92084	9.88579	9.97622	12.5915	12.5563	12.6338	13.9418	10.4317	15.7821	26.354	42.7606	20.5205	16.3658	19.3519	14.4079	24.8683	20.8661	21.8115	34.8701	20.4537	35.4712	37.4253	22.2177	15.2018
TRINITY_DN11220_c0_g1_i3.p1	650.64	1341.17	995.405	560.323	831.856	651.692	593.523	995.188	675.67	2911.66	2761.62	4265.18	1520.09	968.671	1300.55	1138.54	1005.05	1537.71	638.943	1115.75	991.374	3190.28	3070.68	2160.55
TRINITY_DN112328_c0_g1_i5.p1	90.5239	108.744	103.088	83.9434	81.616	81.0667	76.68	64.6768	58.1964	75.427	85.5212	75.9258	62.5751	59.1308	58.5919	67.0363	57.9614	66.4259	72.817	77.7241	97.3183	159.742	153.673	120.664
TRINITY_DN11237_c0_g1_i3.p1	24.8941	42.8384	34.3625	35.676	42.9007	37.9013	65.7257	67.8063	72.992	51.7993	53.4507	56.4313	51.0228	62.3562	50.9077	89.7421	82.3052	91.2117	81.0217	77.7241	98.2279	120.491	127.752	67.4578
TRINITY_DN11242_c0_g1_i2.p1	272.703	292.18	311.48	169.985	305.537	212.669	139.418	321.298	253.499	36.3504	115.81	74.8998	156.919	105.36	151.763	187.053	98.5344	141.775	101.534	177.947	196.456	44.7279	24.995	10.4512
TRINITY_DN11246_c0_g1_i3.p1	462.803	682.12	555.343	642.167	424.822	529.566	341.574	381.802	520.808	503.453	547.87	421.696	674.849	492.399	621.459	642.251	586.57	615.679	692.274	801.786	773.999	1093.55	1187.72	1096.43
TRINITY_DN11246_c1_g2_i11.p1	10.1839	9.88579	9.97622	7.34505	6.27816	7.3697	14.9377	12.5181	13.8093	10.9051	10.6901	10.2602	9.62694	11.8262	10.5658	15.1372	16.2292	14.8715	19.4862	17.3857	17.2808	20.0819	17.589	19.9523
TRINITY_DN1125_c0_g1_i2.p3	22.631	27.4605	25.4948	20.9859	36.6226	27.3732	50.788	37.5543	46.3598	19.0839	22.2711	17.4424	57.7617	37.6287	57.6314	56.224	41.7322	66.4259	70.7658	39.8848	77.309	55.6816	45.3612	52.2561
TRINITY_DN1125_c0_g1_i4.p1	101.839	125.22	115.281	123.817	128.702	126.338	159.335	90.7562	125.27	113.595	114.919	113.889	121.299	115.036	136.394	134.073	115.923	141.775	169.223	108.405	203.732	267.454	285.128	306.886
TRINITY_DN11253_c0_g1_i1.p1	1611.32	1946.4	1756.92	1399.76	1606.16	1515	1495.76	1277.89	1282.29	1000.54	1101.98	758.232	2484.71	1542.78	2791.28	2493.32	1737.68	1902.56	3052.16	2429.9	2937.74	1912.34	1063.67	1764.35
TRINITY_DN11256_c0_g1_i11.p1	14.7101	9.88579	9.97622	16.7887	6.27816	11.581	19.9169	33.3816	43.4007	83.6059	65.0317	28.7287	20.2166	23.6523	20.171	10.8123	19.7069	6.94002	8.20473	7.1588	0.909517	3.65125	4.6287	10.4512
TRINITY_DN11257_c0_g1_i13.p1	54.3143	51.6258	52.098	75.5491	69.0597	73.697	88.6301	70.9358	95.6787	86.3321	107.792	77.9779	65.4632	84.9334	70.1182	70.28	86.9421	92.2031	114.866	78.7468	95.4993	134.184	142.564	136.816
TRINITY_DN11261_c0_g2_i2.p1	261.388	346.003	313.697	323.182	357.855	334.795	460.08	271.225	317.614	393.493	355.447	336.536	327.316	294.579	350.591	330.856	285.17	403.513	367.162	266.921	507.511	805.101	742.443	755.337
TRINITY_DN112711_c1_g1_i12.p1	133.523	130.712	133.016	143.753	130.795	137.919	157.343	138.742	137.107	164.485	148.771	171.346	132.852	156.966	151.763	111.367	129.834	142.766	138.455	145.221	152.799	198.993	202.737	212.825
TRINITY_DN11276_c0_g1_i1.p1	293.071	287.786	291.527	268.619	334.835	297.947	175.269	257.664	216.017	173.573	186.187	218.543	282.069	198.895	280.473	294.095	234.164	227.038	238.963	301.692	250.117	132.358	131.455	138.716
TRINITY_DN11278_c0_g1_i4.p1	36.2095	32.9526	28.8202	80.7956	58.5961	77.9083	33.8587	35.4679	50.3053	45.438	68.5951	35.9109	40.4332	33.3283	60.513	43.2492	53.3245	30.7344	76.9193	41.9301	21.8284	144.224	198.108	515.91
TRINITY_DN11280_c0_g1_i5.p1	131.26	154.877	150.752	125.915	106.729	111.598	105.559	118.922	89.7605	166.303	149.662	186.736	113.598	121.487	117.184	95.1483	90.4198	94.186	59.4843	96.1325	88.2232	123.23	158.301	104.512
TRINITY_DN112806_c3_g1_i1.p1	152.759	199.913	180.68	68.204	58.5961	62.1161	75.6841	125.181	76.9375	115.412	97.993	109.785	109.747	76.3325	97.0129	58.3864	55.643	63.4516	36.9213	80.7922	49.1139	28.2972	41.6583	30.4035
TRINITY_DN1129_c2_g1_i2.p1	16.9732	15.3779	15.5186	22.0352	24.0663	24.2147	28.8795	27.1225	29.5914	17.2664	15.1444	15.3904	15.4031	15.0515	12.4868	10.8123	18.5477	22.8029	30.7677	24.5445	22.7379	20.9947	14.8118	25.653
TRINITY_DN112916_c2_g1_i1.p1	29.4203	29.6574	28.8202	34.6267	28.2517	31.5844	45.8088	71.979	89.7605	52.708	54.3416	17.4424	144.404	205.345	105.658	139.479	130.993	82.2888	35.8957	29.6579	21.8284	19.1691	12.9603	5.70066
TRINITY_DN11298_c0_g2_i8.p1	24.8941	31.8542	28.8202	25.183	23.0199	23.1619	35.8504	30.2521	40.4415	21.8102	22.2711	22.5725	41.3959	38.7038	31.6973	32.4369	33.6176	43.623	49.2284	47.0436	67.3043	77.5891	77.7621	60.807
TRINITY_DN11307_c3_g1_i4.p1	44.1304	47.2321	45.4472	45.1196	47.0862	47.3767	49.7922	45.8997	60.1691	58.1606	58.7958	29.7547	38.5078	32.2532	45.1446	44.3304	42.8915	67.4173	56.4075	42.9528	58.2091	177.999	151.821	155.818
TRINITY_DN1131229_c0_g1_i1.p1	31.6834	25.2637	27.7117	14.6901	14.649	14.7394	10.9543	15.6476	11.8365	16.3577	11.581	19.4945	12.515	12.9013	11.5263	11.8935	12.7515	7.93145	9.23032	13.2949	8.18566	8.21532	2.77722	4.75055
TRINITY_DN113133_c0_g1_i1.p2	19.2363	13.1811	17.7355	12.5915	23.0199	15.7922	23.9003	14.6044	13.8093	45.438	18.7078	57.4574	6.73886	22.5772	12.4868	7.56861	10.4331	14.8715	6.15355	4.09074	10.9142	11.8666	4.6287	4.75055
TRINITY_DN113151_c0_g1_i1.p1	9.05239	9.88579	9.97622	7.34505	7.32451	7.3697	9.95844	10.4317	9.86379	9.08759	9.7993	9.23422	11.5523	9.67596	11.5263	10.8123	10.4331	9.91432	11.2815	10.2269	10.9142	15.5178	15.7376	16.1519
TRINITY_DN113151_c0_g1_i13.p1	54.3143	34.0511	41.0133	14.6901	14.649	15.7922	17.9252	18.7771	16.7684	40.8942	38.3064	40.0149	20.2166	15.0515	12.4868	12.9748	19.7069	21.8115	18.4606	19.431	15.4618	30.1228	37.9553	56.0565
TRINITY_DN11322_c0_g1_i4.p1	24.8941	24.1653	24.3863	19.9366	20.9272	21.0563	32.8628	28.1657	40.4415	29.0803	27.6162	24.6246	35.6197	38.7038	40.342	35.6806	31.2992	31.7258	37.9469	27.6125	40.0188	64.8097	56.4701	53.2062
TRINITY_DN11328_c1_g1_i3.p1	427.725	640.38	575.295	470.083	756.518	561.15	752.858	813.676	612.541	1258.63	1033.38	1691.91	707.58	579.482	719.432	562.24	472.965	827.845	411.262	552.25	801.285	2022.79	2304.16	1493.57
TRINITY_DN11328_c1_g1_i8.p2	14.7101	17.5747	17.7355	31.4788	46.0398	36.8485	55.7673	41.727	36.496	53.6168	48.9965	68.7436	40.4332	70.957	36.4999	46.4929	53.3245	56.5116	42.0492	31.7033	46.3854	83.066	107.386	57.0066
TRINITY_DN1132838_c0_g1_i1.p1	79.2084	52.7242	59.8573	65.0562	40.808	53.6936	61.7423	43.8133	60.1691	36.3504	32.0704	34.8848	75.0902	97.8347	47.0657	35.6806	61.4391	44.6144	55.3819	42.9528	38.1997	15.5178	10.1831	19.0022
TRINITY_DN11338_c0_g2_i1.p1	74.6822	63.7084	67.6166	93.3871	103.59	98.9646	144.397	199.246	215.031	183.569	98.8839	152.878	134.777	135.463	129.671	120.017	122.878	107.075	95.38	103.291	89.1327	81.2404	92.5739	92.1607
TRINITY_DN11341_c4_g1_i2.p1	67.8929	95.5627	80.9182	74.4998	84.7551	80.0139	81.6592	71.979	75.9512	121.774	119.373	129.279	94.344	65.5815	82.605	95.1483	85.7829	96.1689	101.534	86.9283	100.956	199.906	146.267	206.174
TRINITY_DN113437_c0_g1_i7.p1	13.5786	15.3779	14.4101	13.6408	11.51	12.6338	11.9501	14.6044	14.7957	25.4453	17.8169	23.5986	12.515	12.9013	12.4868	14.056	13.9107	12.8886	8.20473	11.2495	9.09517	24.646	21.292	19.9523
TRINITY_DN11346_c0_g1_i14.p1	220.652	311.952	266.032	179.429	192.53	185.295	288.795	223.239	222.922	310.796	285.962	247.272	202.166	167.717	202.67	214.084	206.343	271.652	279.986	235.218	306.507	688.261	684.121	721.134
TRINITY_DN1135_c4_g2_i1.p4	35.078	28.559	31.0371	20.9859	33.4835	26.3204	19.9169	41.727	32.5505	29.9891	25.8345	29.7547	58.7243	80.633	60.513	62.7114	60.2799	43.623	30.7677	33.7486	22.7379	15.5178	26.8464	12.3514
TRINITY_DN113510_c0_g1_i1.p1	15.8417	13.1811	15.5186	19.9366	13.6027	15.7922	16.9293	16.6908	16.7684	4.5438	9.7993	10.2602	27.9181	19.3519	25.9341	18.3809	18.5477	26.7687	13.3327	23.5218	27.2855	3.65125	8.33165	6.65077
TRINITY_DN11355_c0_g2_i2.p1	968.605	815.029	964.368	988.434	1189.71	1017.02	543.731	670.761	374.824	527.989	536.289	698.723	2193.98	606.36	2390.74	2067.31	933.179	1695.35	668.685	1685.39	1985.48	3426.7	2411.55	4141.53
TRINITY_DN113607_c0_g1_i3.p1	23.7625	25.2637	23.2778	69.2533	59.6425	67.3801	89.6259	53.2019	76.9375	49.9818	48.9965	37.9629	28.8808	36.5536	34.5788	22.7058	32.4584	40.6487	59.4843	33.7486	46.3854	62.9841	84.2423	102.612
TRINITY_DN11361_c0_g1_i2.p1	210.468	249.342	237.212	261.274	237.524	244.253	244.978	243.06	217.99	243.547	261.018	227.777	165.583	152.665	146	165.428	148.381	155.655	186.658	219.877	230.108	220.901	192.554	158.668
TRINITY_DN1136965_c0_g1_i2.p1	75.8137	62.61	68.7251	35.676	18.8345	26.3204	44.813	28.1657	28.605	28.1715	38.3064	41.041	19.2539	30.103	17.2894	12.9748	20.8661	16.8543	25.6398	28.6352	26.376	13.6922	20.3663	20.9024
TRINITY_DN1137_c0_g1_i2.p1	9.05239	10.9842	8.86775	9.44364	5.2318	7.3697	10.9543	8.34539	9.86379	15.4489	12.4718	13.3383	8.66425	10.7511	8.64471	7.56861	12.7515	8.92288	11.2815	8.18149	5.4571	19.1691	37.9553	48.4556
TRINITY_DN113705_c0_g1_i6.p1	118.813	70.299	84.2436	116.472	89.9869	108.44	68.7132	75.1085	100.611	80.8796	63.2501	74.8998	141.516	184.918	191.144	195.703	235.323	141.775	143.583	117.609	82.7661	43.815	46.287	79.8092
TRINITY_DN11373_c0_g1_i9.p1	236.494	225.176	216.151	102.831	116.146	113.704	182.239	130.397	116.393	85.4234	35.6338	68.7436	272.442	185.993	258.381	197.865	197.069	145.74	238.963	176.925	159.166	28.2972	11.1089	50.3558
TRINITY_DN11379_c0_g1_i14.p1	50.9197	87.8737	69.8335	51.4154	80.5697	63.1689	85.6426	74.0654	80.8831	106.325	122.046	103.628	131.889	76.3325	135.434	103.798	76.5091	129.878	133.327	99.2005	168.261	145.137	193.479	170.07
TRINITY_DN113870_c6_g1_i1.p1	50.9197	16.4763	31.0371	91.2885	109.868	96.859	81.6592	42.7701	47.3462	18.1752	8.01761	20.5205	64.5005	66.6566	105.658	176.241	120.56	139.792	93.3288	86.9283	201.003	18.2563	12.0346	26.6031
TRINITY_DN1139_c0_g1_i1.p1	58.8405	58.2163	57.6404	43.021	28.2517	35.7957	33.8587	39.6406	38.4688	45.438	44.5423	47.1971	52.9482	53.7553	53.7893	70.28	70.7129	50.563	54.3563	70.5653	49.1139	34.6869	36.1038	38.9545
TRINITY_DN113904_c1_g1_i1.p1	92.787	59.3148	73.1589	66.1055	61.7352	64.2217	70.7049	60.5041	39.4552	50.8905	34.743	37.9629	82.7917	41.9291	92.2103	68.1175	48.6876	50.563	49.2284	67.4973	60.9377	15.5178	4.6287	19.0022
TRINITY_DN11396_c0_g1_i1.p1	123.339	113.137	120.823	118.57	136.027	125.285	127.468	127.267	122.311	177.208	154.116	160.06	76.0528	93.5342	91.2497	84.336	86.9421	103.109	79.9961	80.7922	94.5898	192.604	155.524	138.716
TRINITY_DN11399_c1_g1_i15.p1	90.5239	219.684	147.426	209.859	234.384	214.774	179.252	248.275	197.276	523.445	426.715	624.849	206.017	182.768	197.868	187.053	184.317	220.098	129.224	190.22	163.713	727.512	811.873	520.66
TRINITY_DN11399_c2_g1_i3.p1	21.4994	27.4605	24.3863	16.7887	9.41723	12.6338	12.946	12.5181	17.7548	24.5365	19.5986	21.5465	16.3658	18.2768	14.4079	12.9748	16.2292	13.88	18.4606	18.4083	18.1903	28.2972	30.5494	30.4035
TRINITY_DN1140_c0_g2_i8.p1	16.9732	17.5747	17.7355	17.838	19.8808	18.9507	27.8836	19.8203	15.7821	29.9891	24.9437	33.8588	21.1793	26.8777	21.1315	17.2997	18.5477	18.8372	19.4862	18.4083	23.6474	45.6407	40.7325	38.0044
TRINITY_DN114028_c1_g2_i3.p1	49.7881	54.9211	50.9896	92.3378	80.5697	87.3836	71.7008	75.1085	64.1146	82.6971	68.5951	93.3682	82.7917	77.4077	102.776	103.798	99.6936	77.3317	65.6378	78.7468	58.2091	38.3382	20.3663	38.0044
TRINITY_DN114042_c0_g1_i4.p2	647.246	423.991	503.245	652.66	550.385	612.738	462.072	533.062	487.271	425.299	381.282	408.358	461.131	459.07	431.275	576.296	562.226	352.95	485.105	529.751	367.445	171.609	103.683	171.97
TRINITY_DN1141_c0_g1_i6.p1	329.281	338.314	339.191	159.493	251.126	196.876	259.915	378.672	307.75	466.193	452.55	757.206	253.189	279.528	256.46	271.389	268.941	242.901	265.628	289.42	248.298	724.774	765.586	634.674
TRINITY_DN11410_c1_g2_i1.p1	185.574	136.204	152.969	331.577	311.815	330.584	215.102	202.376	215.031	210.832	214.694	265.74	209.867	260.176	161.368	169.753	235.323	174.492	208.195	172.834	144.613	45.6407	34.2523	50.3558
TRINITY_DN11419_c0_g1_i5.p1	312.307	333.92	333.649	235.042	284.61	254.781	322.653	243.06	280.132	368.956	348.321	396.045	295.547	308.555	279.512	333.019	312.992	367.821	389.725	300.67	472.039	727.512	590.622	576.717
TRINITY_DN1142_c0_g2_i1.p1	29.4203	99.9563	58.7488	72.4012	57.5498	61.0633	84.6467	59.4609	68.0601	124.5	138.081	224.699	49.0974	56.9806	49.9472	52.9803	48.6876	52.5459	41.0236	43.9755	62.7567	190.778	313.826	164.369
TRINITY_DN114210_c0_g1_i15.p1	57.709	27.4605	39.9049	54.5632	71.1524	61.0633	49.7922	76.1517	54.2508	58.1606	8.01761	17.4424	56.799	59.1308	43.2236	101.636	68.3945	34.7001	53.3307	66.4746	52.752	4.56407	1.85148	1.90022
TRINITY_DN1142146_c0_g1_i2.p1	35.078	32.9526	34.3625	44.0703	32.4371	36.8485	38.8379	25.0362	31.5641	29.0803	40.9789	45.1451	39.4705	23.6523	25.9341	22.7058	19.7069	21.8115	24.6142	25.5672	37.2902	126.881	142.564	183.371
TRINITY_DN114226_c0_g1_i1.p1	85.9977	193.322	129.691	124.866	161.139	143.183	164.314	155.433	206.153	312.613	331.395	402.202	160.77	156.966	153.684	136.235	163.451	217.124	201.016	144.199	184.632	428.109	417.508	376.244
TRINITY_DN11423_c0_g1_i1.p2	44.1304	54.9211	47.6642	62.9576	68.0133	67.3801	97.5927	70.9358	151.902	34.5329	43.6514	26.6766	73.1648	67.7317	69.1577	36.7618	39.4138	60.4773	97.4312	50.1116	96.4088	16.4306	9.25739	10.4512
TRINITY_DN11424_c1_g1_i1.p1	272.703	286.688	285.985	198.316	182.067	189.507	199.169	130.397	140.066	189.022	237.856	174.424	174.248	211.796	170.013	195.703	188.954	180.441	246.142	176.925	241.932	337.741	392.513	319.237
TRINITY_DN1142569_c0_g1_i4.p1	130.128	61.5116	93.1114	124.866	220.782	162.133	209.127	214.894	152.889	134.496	147.88	132.357	180.987	151.59	208.434	258.414	183.158	218.115	158.967	152.38	197.365	79.4148	55.5443	67.4578
TRINITY_DN11428_c0_g2_i3.p1	93.9185	123.023	101.979	55.6125	114.053	83.1724	116.514	164.822	92.7196	185.387	211.13	238.038	55.8363	84.9334	41.3025	51.8991	97.3752	70.3916	84.0985	53.1797	26.376	221.814	236.989	242.278
TRINITY_DN1143025_c0_g1_i2.p1	205.942	143.893	165.162	329.478	289.842	315.844	154.356	216.98	167.684	251.726	220.039	278.053	181.949	203.195	205.552	271.389	303.718	200.269	177.427	236.24	131.88	55.6816	39.8068	60.807
TRINITY_DN114442_c0_g1_i8.p1	47.525	40.6416	45.4472	28.3309	28.2517	27.3732	28.8795	34.4247	30.5777	26.354	22.2711	40.0149	50.0601	52.6802	53.7893	36.7618	31.2992	25.7772	27.691	38.8621	36.3807	16.4306	9.25739	11.4013
TRINITY_DN1144535_c0_g1_i1.p2	32.8149	32.9526	29.9287	29.3802	23.0199	27.3732	29.8753	20.8635	26.6322	51.7993	43.6514	56.4313	14.4404	8.60085	12.4868	25.9495	37.0953	40.6487	58.4587	42.9528	39.1092	73.9379	91.6482	272.682
TRINITY_DN11454_c0_g1_i1.p2	177.653	140.598	159.619	142.704	117.192	129.496	138.422	97.0152	84.8286	120.865	149.662	200.075	43.3212	112.886	72.0393	59.4677	85.7829	63.4516	92.3032	86.9283	82.7661	60.2457	47.2127	51.3059
TRINITY_DN11456_c1_g1_i14.p1	108.629	202.11	145.209	151.098	175.788	166.345	157.343	119.965	182.48	220.828	220.039	205.205	169.434	132.238	158.486	164.347	153.018	173.501	246.142	141.131	205.551	388.858	334.192	406.647
TRINITY_DN11456_c1_g1_i19.p1	213.863	232.865	232.778	223.499	278.332	244.253	260.911	269.139	260.404	311.704	300.215	346.796	196.39	253.725	208.434	208.677	226.05	275.618	242.04	244.422	297.412	571.421	529.523	374.343
TRINITY_DN114639_c4_g2_i1.p1	20.3679	12.0826	14.4101	9.44364	16.7417	12.6338	22.9044	20.8635	22.6867	7.27007	7.12677	6.15615	15.4031	10.7511	13.4473	14.056	12.7515	14.8715	15.3839	8.18149	10.9142	1.82563	1.85148	3.80044
TRINITY_DN11469_c0_g2_i2.p1	217.257	352.593	282.66	281.211	341.113	309.528	417.259	355.722	566.181	233.551	346.539	195.971	483.273	310.706	369.802	526.559	395.297	566.107	696.376	435.664	791.28	796.886	779.472	584.318
TRINITY_DN1147_c1_g2_i1.p1	272.703	293.278	285.985	369.351	529.458	444.288	527.797	407.881	451.762	307.161	294.87	289.339	391.817	393.489	388.051	348.156	380.227	522.484	575.357	383.507	572.996	652.661	563.775	622.322
TRINITY_DN11471_c0_g1_i2.p1	29506.3	32027.8	31496	31696	29631.8	30487.4	37640.9	33838.5	41133	23000.7	23989.6	18399.7	33658.7	34431.4	32350.4	38931.9	36134.3	41473.6	43950.7	39458.3	52280	36086.2	38860.7	28508.1
TRINITY_DN11472_c0_g1_i4.p1	83.7346	75.7911	82.0267	173.133	171.603	169.503	161.327	190.901	205.167	134.496	119.373	125.175	169.434	178.468	156.565	176.241	154.177	142.766	149.736	161.584	171.899	162.481	290.682	166.269
TRINITY_DN11475_c0_g1_i12.p1	359.832	431.68	409.025	420.767	573.405	479.031	593.523	647.811	503.053	647.037	546.088	760.284	510.228	536.478	514.841	527.64	535.564	609.73	460.49	506.23	525.701	820.619	809.096	686.93
TRINITY_DN11484_c1_g1_i2.p1	30.5518	18.6732	24.3863	13.6408	13.6027	12.6338	13.9418	18.7771	14.7957	9.99635	11.581	13.3383	18.2912	20.427	16.3289	17.2997	17.3884	13.88	12.3071	16.363	11.8237	7.30251	7.40591	6.65077
TRINITY_DN1149068_c1_g1_i1.p1	14.7101	12.0826	14.4101	17.838	19.8808	18.9507	12.946	14.6044	15.7821	10.9051	4.45423	9.23422	8.66425	15.0515	12.4868	10.8123	13.9107	15.8629	12.3071	15.3403	18.1903	6.38969	5.55443	3.80044
TRINITY_DN114909_c0_g1_i1.p1	250.072	205.405	231.67	316.887	319.14	313.739	283.816	259.75	262.377	294.438	318.032	357.056	312.876	304.255	321.775	281.12	267.782	296.438	217.425	236.24	281.95	177.999	129.603	152.018
TRINITY_DN114992_c0_g1_i1.p1	145.97	209.798	180.68	252.88	414.358	317.95	354.52	466.299	360.028	163.577	67.7043	98.4983	404.332	298.88	390.933	273.551	268.941	429.29	198.965	239.309	253.755	115.014	67.579	77.909
TRINITY_DN1150_c1_g2_i8.p1	24.8941	27.4605	26.6032	27.2816	32.4371	29.4788	29.8753	39.6406	28.605	16.3577	12.4718	14.3643	29.8435	35.4785	27.8552	30.2744	33.6176	33.7087	23.5886	30.6806	25.4665	25.5588	25.9207	17.102
TRINITY_DN1150183_c0_g1_i2.p1	88.2608	69.2005	79.8097	25.183	27.2053	25.2676	23.9003	12.5181	21.7003	50.8905	55.2324	74.8998	23.1047	26.8777	21.1315	27.0308	20.8661	15.8629	35.8957	19.431	41.8378	48.3791	35.1781	42.755
TRINITY_DN115092_c0_g2_i1.p1	305.518	187.83	234.995	187.823	223.921	207.405	166.306	171.081	156.834	117.23	79.2853	127.227	170.397	253.725	205.552	163.266	197.069	153.672	154.864	145.221	128.242	104.061	45.3612	79.8092
TRINITY_DN115097_c0_g1_i3.p1	10.1839	17.5747	13.3016	11.5422	9.41723	10.5281	11.9501	8.34539	10.8502	20.9015	11.581	13.3383	8.66425	11.8262	8.64471	3.24369	6.95537	12.8886	12.3071	11.2495	15.4618	46.5535	49.0642	42.755
TRINITY_DN115104_c0_g1_i8.p1	390.384	362.479	385.747	314.788	371.458	336.901	447.134	365.111	369.892	308.069	352.775	322.172	449.578	431.118	497.551	548.184	380.227	330.147	355.88	280.216	377.45	227.291	171.262	181.471
TRINITY_DN11518_c0_g1_i14.p1	26.0256	28.559	28.8202	37.7746	21.9735	27.3732	74.6883	73.0222	83.8422	48.1642	17.8169	25.6506	101.083	115.036	112.381	178.403	108.967	79.3145	33.8445	51.1343	62.7567	32.8613	54.6186	26.6031
TRINITY_DN11529_c0_g1_i5.p1	6.78929	7.68895	7.75928	6.29576	7.32451	6.31689	8.96259	11.4749	9.86379	11.8139	10.6901	17.4424	9.62694	9.67596	8.64471	8.64984	10.4331	8.92288	6.15355	7.1588	6.36662	12.7794	14.8118	14.2517
TRINITY_DN11533_c1_g1_i3.p1	338.333	296.574	310.371	411.323	322.279	371.644	377.425	302.521	313.668	408.033	445.423	384.759	256.077	332.208	238.21	276.795	347.769	287.515	328.189	282.261	264.67	486.529	456.389	508.309
TRINITY_DN11542_c0_g2_i1.p2	67.8929	84.5784	73.1589	76.5984	66.967	73.697	105.559	104.317	117.379	67.2482	72.1585	72.8477	108.784	117.187	117.184	107.042	136.789	133.843	140.506	130.904	114.599	109.538	79.6136	109.263
TRINITY_DN11544_c1_g1_i1.p1	2.2631	5.49211	4.43387	11.5422	13.6027	12.6338	24.8961	21.9067	15.7821	12.7226	12.4718	19.4945	15.4031	11.8262	16.3289	14.056	17.3884	18.8372	15.3839	14.3176	10.9142	7.30251	11.1089	17.102
TRINITY_DN115474_c0_g2_i2.p1	38.4726	36.2479	37.6879	43.021	41.8544	42.1126	35.8504	36.5111	29.5914	31.8066	34.743	40.0149	28.8808	36.5536	40.342	32.4369	34.7769	33.7087	35.8957	40.9074	35.4712	15.5178	15.7376	17.102
TRINITY_DN115488_c0_g1_i1.p1	101.839	73.5942	84.2436	107.028	104.636	108.44	79.6675	92.8425	96.6651	58.1606	56.1233	54.3793	93.3813	109.661	128.71	77.8486	92.7383	95.1774	84.0985	86.9283	74.5804	51.1175	34.2523	49.4057
TRINITY_DN1155_c0_g1_i5.p1	10.1839	7.68895	8.86775	10.4929	9.41723	10.5281	12.946	16.6908	14.7957	23.6277	19.5986	30.7807	11.5523	13.9764	11.5263	12.9748	15.07	12.8886	8.20473	12.2722	10.0047	30.1228	31.4751	25.653
TRINITY_DN1156526_c0_g1_i2.p1	72.4191	42.8384	57.6404	32.5281	31.3908	31.5844	28.8795	19.8203	27.6186	264.449	210.24	88.2381	9.62694	8.60085	16.3289	65.955	20.8661	14.8715	42.0492	26.5898	56.3901	148.789	79.6136	78.8591
TRINITY_DN11566_c0_g1_i7.p1	10.1839	8.78737	9.97622	7.34505	6.27816	6.31689	13.9418	10.4317	12.8229	14.5401	8.01761	9.23422	7.70155	12.9013	6.72366	11.8935	17.3884	14.8715	11.2815	8.18149	9.09517	38.3382	60.173	51.3059
TRINITY_DN115703_c0_g1_i4.p1	14.7101	16.4763	14.4101	19.9366	30.3444	25.2676	16.9293	28.1657	28.605	19.0839	14.2535	17.4424	34.657	47.3047	50.9077	43.2492	52.1653	49.5716	24.6142	21.4764	15.4618	22.8203	24.995	22.8026
TRINITY_DN1157202_c0_g1_i1.p2	263.651	207.602	244.972	160.542	274.146	205.299	203.152	235.757	223.908	139.949	171.042	150.826	192.539	232.223	309.289	331.938	233.005	252.815	265.628	224.991	302.869	136.009	109.237	83.6097
TRINITY_DN1157725_c1_g1_i2.p1	39.6042	32.9526	43.2303	15.7394	14.649	13.6866	4.97922	13.5613	4.93189	137.223	90.8663	43.093	7.70155	3.22532	7.68419	23.7871	4.63691	4.95716	11.2815	47.0436	43.6568	82.1532	106.46	22.8026
TRINITY_DN11592_c1_g1_i4.p1	122.207	182.338	145.209	146.901	131.841	142.13	73.6924	93.8857	103.57	266.266	338.521	328.328	234.897	209.646	207.473	219.49	237.642	201.261	236.912	241.354	181.903	358.736	356.41	357.241
TRINITY_DN115927_c0_g1_i1.p2	280.624	274.605	271.575	449.097	554.57	510.615	460.08	428.745	446.83	319.883	372.374	224.699	495.788	325.757	555.183	376.268	294.444	346.01	490.233	361.008	422.926	136.922	102.757	152.018
TRINITY_DN116000_c0_g1_i20.p1	297.597	191.125	246.08	259.175	229.153	237.936	344.562	223.239	186.426	388.949	693.969	858.782	267.629	437.568	269.907	401.136	430.074	305.361	338.445	313.965	358.35	254.675	302.717	277.432
TRINITY_DN11601_c0_g1_i2.p1	2517.69	3179.93	2877.58	3917.01	3217.55	3539.56	2788.36	2127.03	2631.66	2597.23	2931.77	2321.89	3196.14	2213.64	3146.68	3009.06	2458.72	3147.8	3275.74	3126.35	4430.26	5918.68	5955.28	6483.55
TRINITY_DN11606_c0_g1_i9.p1	12.447	57.1179	25.4948	15.7394	12.5563	13.6866	3.98338	12.5181	20.714	54.5256	77.5036	126.201	50.0601	43.0043	56.6709	94.067	70.7129	33.7087	44.1004	60.3385	30.0141	107.712	60.173	51.3059
TRINITY_DN116072_c0_g1_i8.p1	201.416	159.271	179.572	217.204	222.875	221.091	220.081	194.03	161.766	130.861	127.391	116.967	173.285	224.697	191.144	170.834	184.317	160.612	196.914	177.947	170.08	177.086	175.89	180.521
TRINITY_DN11610_c0_g1_i12.p1	7.92084	27.4605	14.4101	4.19717	17.7881	8.42252	13.9418	19.8203	11.8365	29.0803	32.9613	83.108	25.0301	8.60085	16.3289	44.3304	46.3691	76.3402	45.126	33.7486	29.1046	3.65125	3.70296	7.60088
TRINITY_DN11610_c0_g1_i13.p3	7.92084	29.6574	14.4101	7.34505	18.8345	11.581	12.946	15.6476	23.6731	33.6241	24.9437	79.0039	61.6124	40.854	64.3551	32.4369	55.643	111.04	55.3819	32.726	39.1092	2.73844	2.77722	5.70066
TRINITY_DN116102_c1_g1_i1.p1	22.631	23.0668	22.1694	11.5422	8.37087	9.47533	7.96675	8.34539	4.93189	19.0839	10.6901	12.3123	13.4777	12.9013	13.4473	7.56861	10.4331	7.93145	8.20473	11.2495	6.36662	3.65125	3.70296	6.65077
TRINITY_DN1161476_c0_g1_i1.p1	63.3667	63.7084	60.9658	78.697	81.616	83.1724	68.7132	75.1085	59.1827	67.2482	86.412	60.5354	16.3658	32.2532	47.0657	38.9243	57.9614	66.4259	105.636	102.269	72.7614	113.189	117.569	130.165
TRINITY_DN11619_c1_g1_i2.p1	33.9464	41.74	38.7964	38.8238	33.4835	35.7957	47.8005	40.6838	46.3598	42.7117	44.5423	44.119	26.9554	30.103	27.8552	31.3557	32.4584	36.683	29.7421	29.6579	35.4712	54.7688	49.9899	44.6552
TRINITY_DN11621_c0_g2_i8.p1	39.6042	36.2479	35.471	13.6408	10.4636	12.6338	12.946	20.8635	17.7548	21.8102	18.7078	21.5465	8.66425	16.1266	9.60524	7.56861	16.2292	12.8886	10.2559	13.2949	5.4571	26.4716	33.3266	32.3037
TRINITY_DN1162340_c0_g3_i2.p1	29.4203	39.5432	33.2541	25.183	30.3444	28.426	21.9086	26.0794	24.6595	15.4489	16.9261	8.20819	32.7316	21.5021	33.6183	37.8431	30.1399	34.7001	25.6398	22.4991	20.9189	19.1691	12.0346	14.2517
TRINITY_DN1162673_c0_g1_i3.p1	54.3143	128.515	94.2198	54.5632	6.27816	17.8979	20.9127	6.25904	9.86379	677.934	429.388	267.792	29.8435	27.9528	20.171	91.9046	39.4138	19.8286	37.9469	72.6107	123.694	333.177	200.885	115.913
TRINITY_DN11630_c0_g2_i3.p1	216.126	320.739	274.9	222.45	235.431	226.355	296.761	173.167	134.148	218.102	276.162	204.179	107.822	156.966	206.513	116.773	125.197	177.466	264.603	217.832	301.96	569.595	582.29	534.912
TRINITY_DN1163027_c0_g1_i1.p2	101.839	124.122	99.7622	17.838	15.6954	17.8979	63.734	76.1517	29.5914	100.872	84.6304	61.5615	188.688	80.633	177.697	202.19	206.343	132.852	124.097	165.675	51.8425	6.38969	1.85148	12.3514
TRINITY_DN1163211_c0_g1_i4.p1	96.1816	72.4958	88.6775	44.0703	60.6888	49.4823	90.6218	89.713	56.2236	41.8029	27.6162	51.3012	41.3959	63.4313	79.7235	41.0868	40.573	46.5973	38.9725	55.225	58.2091	14.605	9.25739	11.4013
TRINITY_DN11633_c1_g1_i9.p1	194.626	188.928	196.199	197.267	183.113	186.348	145.393	181.512	143.025	153.58	156.789	183.658	205.054	177.393	219.96	162.185	148.381	159.62	129.224	202.492	172.808	94.9326	96.2769	91.2106
TRINITY_DN1163695_c0_g1_i1.p1	28.2887	35.1495	31.0371	24.1337	26.159	25.2676	22.9044	32.3384	31.5641	6.36131	7.12677	17.4424	45.2466	27.9528	47.0657	46.4929	39.4138	32.7172	24.6142	34.7713	25.4665	9.12813	4.6287	11.4013
TRINITY_DN116386_c0_g2_i6.p1	28.2887	25.2637	25.4948	13.6408	8.37087	11.581	5.97506	6.25904	9.86379	17.2664	20.4895	12.3123	14.4404	15.0515	10.5658	14.056	13.9107	9.91432	18.4606	13.2949	13.6428	19.1691	14.8118	16.1519
TRINITY_DN116443_c0_g4_i1.p2	337.201	305.361	325.89	351.513	426.915	386.383	335.599	293.132	330.437	207.197	211.13	189.815	308.062	320.382	298.723	388.162	365.157	397.564	454.337	344.645	464.763	271.106	240.692	228.026
TRINITY_DN1165017_c0_g1_i1.p1	184.442	142.795	174.03	119.619	284.61	175.82	182.239	261.837	130.202	88.1496	121.155	129.279	219.494	156.966	219.96	284.364	178.521	202.252	177.427	208.628	211.008	72.1122	68.5047	55.1064
TRINITY_DN11653_c3_g2_i2.p3	452.619	249.342	310.371	335.774	130.795	220.038	322.653	220.11	296.9	277.172	284.18	323.198	261.853	355.86	221.881	282.201	398.775	197.295	274.858	278.171	200.094	47.4663	28.6979	67.4578
TRINITY_DN116553_c0_g1_i1.p1	42.9988	41.74	39.9049	71.3519	54.4107	65.2745	38.8379	94.9288	87.7877	50.8905	60.5775	33.8588	135.74	59.1308	139.276	108.123	81.146	73.3659	64.6122	114.541	52.752	18.2563	15.7376	22.8026
TRINITY_DN116553_c0_g1_i4.p1	704.955	592.049	605.224	612.787	592.239	626.425	296.761	660.329	541.522	302.617	365.247	307.807	801.924	574.107	890.405	824.979	813.778	635.508	568.178	858.034	383.816	116.84	87.0195	127.315
TRINITY_DN11659_c0_g3_i10.p1	142.575	152.681	149.643	126.964	117.192	122.127	112.53	106.404	129.216	129.044	122.937	125.175	108.784	111.811	89.3287	98.392	103.171	107.075	107.687	100.223	118.237	112.276	121.272	98.8114
TRINITY_DN116680_c1_g1_i9.p1	14.7101	27.4605	19.9524	38.8238	26.159	33.6901	19.9169	18.7771	11.8365	7.27007	26.7254	10.2602	67.3886	44.0794	72.9998	43.2492	41.7322	33.7087	24.6142	26.5898	14.5523	1.82563	2.77722	3.80044
TRINITY_DN1167243_c0_g1_i1.p1	36.2095	36.2479	36.5795	41.9717	35.5762	37.9013	42.8213	31.2952	33.5369	19.0839	13.3627	26.6766	64.5005	51.6051	49.9472	37.8431	40.573	45.6059	42.0492	50.1116	62.7567	11.8666	7.40591	13.3015
TRINITY_DN11674_c0_g1_i1.p1	1293.36	1590.51	1488.67	898.195	1355.04	1078.08	1794.51	1967.43	1664.02	1754.81	1746.95	2108.48	1727.07	1609.43	1640.57	1603.46	1481.49	1768.71	1652.23	1608.69	1858.14	3398.4	3353.95	2733.47
TRINITY_DN11676_c0_g1_i11.p1	36.2095	46.1337	46.5557	20.9859	17.7881	17.8979	29.8753	33.3816	14.7957	94.511	76.6127	95.4203	32.7316	13.9764	17.2894	31.3557	17.3884	19.8286	17.4351	44.9982	43.6568	78.5019	87.9452	59.8569
TRINITY_DN11682_c0_g1_i2.p1	36.2095	43.9369	39.9049	58.7604	66.967	63.1689	46.8047	65.72	70.0329	48.1642	53.4507	50.2752	82.7917	74.1823	73.9603	78.9298	69.5537	59.4859	56.4075	55.225	47.2949	19.1691	12.9603	12.3514
TRINITY_DN11685_c0_g1_i18.p1	92.787	71.3974	82.0267	50.3661	52.318	51.5879	55.7673	65.72	59.1827	73.6095	68.5951	84.134	57.7617	81.7081	55.7104	58.3864	73.0314	63.4516	53.3307	58.2931	49.1139	115.927	132.381	108.313
TRINITY_DN11706_c0_g1_i12.p1	95.0501	91.169	99.7622	101.781	102.543	97.9118	135.435	142.915	102.583	153.58	168.37	174.424	134.777	110.736	136.394	118.935	96.216	122.938	91.2776	144.199	155.527	215.424	189.777	163.419
TRINITY_DN1171_c0_g1_i16.p1	12.447	25.2637	18.844	10.4929	9.41723	9.47533	8.96259	8.34539	9.86379	19.0839	15.1444	20.5205	8.66425	9.67596	9.60524	8.64984	10.4331	10.9057	9.23032	9.20417	9.09517	30.1228	33.3266	27.5532
TRINITY_DN1171_c0_g1_i20.p1	209.336	203.208	210.609	189.922	172.649	177.926	156.347	229.498	148.943	315.339	251.219	313.963	185.8	151.59	164.25	169.753	171.566	175.483	97.4312	181.015	120.966	376.992	413.805	381.944
TRINITY_DN1172_c1_g2_i4.p1	32.8149	21.9684	29.9287	11.5422	13.6027	11.581	10.9543	7.30222	9.86379	17.2664	13.3627	32.8328	7.70155	12.9013	7.68419	10.8123	10.4331	10.9057	12.3071	12.2722	26.376	34.6869	51.8414	29.4534
TRINITY_DN1172620_c0_g1_i1.p1	38.4726	59.3148	47.6642	35.676	31.3908	34.7429	29.8753	16.6908	26.6322	12.7226	16.9261	9.23422	16.3658	19.3519	31.6973	14.056	17.3884	28.7515	21.5374	12.2722	20.0094	5.47688	9.25739	9.5011
TRINITY_DN11729_c0_g1_i4.p1	500.144	458.042	498.811	576.062	432.146	488.506	312.695	269.139	234.758	433.478	527.381	419.644	286.883	258.026	279.512	269.226	238.801	272.644	206.144	269.989	304.688	569.595	872.046	640.374
TRINITY_DN1174_c2_g2_i1.p1	56.5774	62.61	57.6404	98.6335	73.2451	87.3836	87.6343	102.231	128.229	105.416	122.046	113.889	77.9782	96.7596	65.3156	61.6301	84.6237	71.3831	59.4843	59.3158	45.4759	64.8097	70.3562	61.7572
TRINITY_DN11742_c0_g1_i1.p1	23.7625	53.8226	37.6879	14.6901	16.7417	14.7394	18.921	16.6908	19.7276	40.8942	38.3064	48.2231	20.2166	17.2017	20.171	20.5434	16.2292	20.8201	24.6142	22.4991	35.4712	70.2866	57.3958	46.5554
TRINITY_DN11754_c0_g1_i1.p1	147.101	159.271	156.294	100.732	155.908	124.232	138.422	139.785	104.556	99.9635	103.338	87.2121	159.807	110.736	211.315	139.479	112.445	173.501	139.48	137.04	163.713	246.46	226.806	268.881
TRINITY_DN11760_c0_g1_i8.p1	340.596	465.731	391.289	363.055	387.153	379.013	455.101	482.99	535.604	517.993	551.434	651.525	414.921	495.624	412.065	461.685	496.15	378.727	555.87	443.846	399.278	806.927	880.378	807.594
TRINITY_DN11760_c4_g1_i1.p1	41.8673	83.48	57.6404	36.7253	9.41723	18.9507	7.96675	6.25904	14.7957	30.8978	51.6691	31.8068	17.3285	26.8777	15.3684	35.6806	26.6623	7.93145	41.0236	35.794	29.1046	4.56407	7.40591	2.85033
TRINITY_DN117658_c0_g1_i2.p1	176.522	148.287	157.403	242.387	178.927	213.721	194.19	183.599	189.385	299.891	308.233	265.74	225.27	284.903	240.131	228.14	329.221	339.07	218.451	230.104	194.637	85.8044	90.7224	101.662
TRINITY_DN117669_c0_g1_i1.p1	13.5786	17.5747	15.5186	5.24647	6.27816	6.31689	8.96259	9.38857	6.90465	5.45256	8.01761	6.15615	22.142	10.7511	21.1315	20.5434	15.07	19.8286	16.4095	17.3857	19.0999	20.0819	13.8861	19.9523
TRINITY_DN11768_c0_g1_i14.p1	18.1048	21.9684	19.9524	22.0352	12.5563	16.845	17.9252	18.7771	17.7548	25.4453	30.2888	35.9109	21.1793	11.8262	19.2105	19.4621	19.7069	28.7515	14.3583	28.6352	28.195	46.5535	42.584	54.1563
TRINITY_DN11769_c0_g1_i16.p1	1786.71	1362.04	1587.33	1949.59	1627.09	1780.31	2239.65	1053.61	1996.43	1319.52	1659.65	1754.5	1956.19	2134.09	1776.01	2086.77	1988.08	2163.3	4415.17	2438.08	5621.73	5533.47	11417.1	9907.75
TRINITY_DN11770_c0_g1_i1.p1	1312.6	1510.33	1381.15	1785.9	1498.39	1667.66	512.86	565.4	953.828	1829.33	2123.78	1840.69	2910.22	1312.7	2720.2	2352.76	2156.16	3959.78	2662.43	3022.04	4025.52	7527.97	7439.24	10660.2
TRINITY_DN11770_c0_g1_i6.p3	591.8	677.726	639.586	640.069	695.829	665.379	317.674	345.291	473.462	689.748	775.036	725.399	1921.54	766.551	1698.21	1671.58	1207.92	2160.33	1173.28	1332.56	1953.64	2770.39	2068.1	3064.1
TRINITY_DN11773_c0_g1_i1.p1	1285.44	1581.73	1521.93	1185.7	1275.51	1181.26	1610.28	1443.75	1335.56	1333.15	1089.5	1267.14	1116.73	1074.03	1054.65	1320.18	1053.74	1214.5	1546.59	1728.34	2375.66	2778.6	2992.91	2040.84
TRINITY_DN117812_c0_g4_i2.p1	947.106	734.844	841.328	858.322	823.485	835.935	672.195	813.676	768.389	754.27	758.11	891.615	656.557	707.42	630.103	650.901	672.353	622.619	613.304	772.128	685.776	392.51	315.677	317.337
TRINITY_DN117819_c0_g1_i1.p3	52.0512	14.2795	28.8202	46.1689	36.6226	41.0598	41.8254	18.7771	20.714	53.6168	37.4155	53.3533	69.314	80.633	74.9208	114.61	99.6936	92.2031	58.4587	53.1797	96.4088	278.408	270.316	456.053
TRINITY_DN11785_c1_g2_i6.p1	96.1816	182.338	136.342	134.31	95.2187	111.598	100.58	108.49	137.107	258.996	225.384	230.855	122.262	135.463	105.658	116.773	118.241	116.989	110.764	132.949	137.337	255.588	222.177	143.467
TRINITY_DN118_c0_g1_i10.p1	93.9185	129.614	106.413	213.006	263.683	241.095	47.8005	200.289	115.406	145.401	166.588	90.2901	506.377	176.317	408.222	464.929	311.832	308.335	205.118	460.209	158.256	33.7741	34.2523	29.4534
TRINITY_DN118_c0_g1_i18.p1	208.205	351.495	271.575	415.52	401.802	409.545	157.343	319.211	245.608	259.905	290.416	168.268	596.87	325.757	616.656	442.223	367.475	513.562	257.423	459.186	293.774	96.7582	99.9798	76.0088
TRINITY_DN11802_c0_g2_i11.p1	399.437	398.727	394.615	357.809	385.06	373.749	326.637	518.458	397.511	500.726	609.339	505.83	301.323	170.942	191.144	351.4	345.45	375.753	434.851	614.634	420.197	327.7	277.722	309.736
TRINITY_DN11805_c0_g2_i1.p1	237.625	240.554	238.321	180.478	192.53	188.454	180.248	190.901	167.684	275.354	289.525	257.532	164.621	225.772	194.026	214.084	241.12	212.166	243.065	220.9	190.999	338.654	381.405	318.287
TRINITY_DN11808_c5_g1_i1.p3	71.2875	70.299	72.0505	66.1055	131.841	91.5949	97.5927	75.1085	68.0601	36.3504	37.4155	63.6135	65.4632	67.7317	55.7104	78.9298	69.5537	62.4602	81.0217	48.0662	69.1233	15.5178	12.9603	15.2018
TRINITY_DN11808_c5_g2_i3.p1	47.525	56.0195	55.4234	67.1548	82.6624	70.5386	44.813	44.8565	46.3598	54.5256	44.5423	62.5875	65.4632	77.4077	77.8024	60.5489	42.8915	42.6316	32.8189	33.7486	50.0235	14.605	18.5148	9.5011
TRINITY_DN118127_c0_g1_i1.p1	1160.97	1582.83	1417.73	1026.21	1130.07	1057.03	1523.64	1093.25	1214.23	996	1035.16	846.47	1337.18	998.774	1241.96	1324.51	1038.67	1454.43	1386.6	1138.25	1922.72	2091.26	2443.03	2036.09
TRINITY_DN11814_c0_g1_i2.p1	391.516	342.707	364.686	472.182	481.325	479.031	382.404	387.018	377.783	577.971	504.219	675.124	368.712	511.751	346.749	484.391	578.455	442.178	585.613	535.887	477.497	858.044	985.912	907.355
TRINITY_DN11824_c0_g2_i1.p1	469.593	685.415	560.885	682.04	526.319	603.263	442.155	505.939	544.481	760.631	763.455	762.336	630.565	411.766	628.182	550.346	464.851	459.033	500.489	628.952	546.62	1004.09	907.224	1123.98
TRINITY_DN11833_c0_g1_i4.p1	44.1304	53.8226	48.7726	65.0562	57.5498	62.1161	55.7673	62.5904	64.1146	58.1606	57.0141	57.4574	38.5078	52.6802	40.342	51.8991	64.9168	56.5116	54.3563	56.2477	45.4759	94.9326	90.7224	76.0088
TRINITY_DN11841_c1_g1_i4.p1	26.0256	26.3621	26.6032	13.6408	7.32451	9.47533	21.9086	10.4317	17.7548	30.8978	24.0528	31.8068	25.0301	27.9528	16.3289	27.0308	22.0253	14.8715	21.5374	17.3857	28.195	71.1994	83.3165	76.0088
TRINITY_DN1184225_c0_g3_i1.p1	18.1048	9.88579	14.4101	12.5915	13.6027	12.6338	12.946	14.6044	10.8502	35.4416	31.1796	41.041	11.5523	20.427	15.3684	17.2997	18.5477	14.8715	12.3071	15.3403	13.6428	35.5997	20.3663	19.0022
TRINITY_DN11843_c0_g1_i8.p3	101.839	106.547	105.305	142.704	151.722	146.341	202.156	150.217	124.284	90.8759	123.828	126.201	106.859	91.384	128.71	148.129	114.764	101.126	109.738	98.1779	110.052	64.8097	48.1384	74.1086
TRINITY_DN1184705_c0_g1_i1.p1	92.787	84.5784	86.4606	544.583	653.975	618.002	522.818	443.349	988.352	656.124	475.712	329.354	337.906	394.564	307.368	196.784	224.89	301.395	285.114	127.836	240.113	110.45	258.281	146.317
TRINITY_DN1184875_c0_g1_i1.p1	76.9453	25.2637	45.4472	18.8873	30.3444	23.1619	16.9293	28.1657	15.7821	6.36131	11.581	15.3904	22.142	32.2532	18.2499	38.9243	28.9807	11.8972	18.4606	21.4764	13.6428	2.73844	3.70296	1.90022
TRINITY_DN1185070_c0_g1_i2.p1	20.3679	28.559	24.3863	23.0844	11.51	15.7922	4.97922	8.34539	4.93189	12.7226	15.1444	17.4424	31.7689	41.9291	20.171	23.7871	33.6176	19.8286	15.3839	38.8621	15.4618	9.12813	9.25739	5.70066
TRINITY_DN11856_c0_g1_i3.p1	966.342	1162.13	1107.36	707.224	886.266	772.766	782.733	856.446	806.858	1026.9	804.434	776.7	1103.25	638.613	1074.83	861.741	641.053	1051.91	840.985	1010.41	1358.82	2498.37	2262.51	2204.26
TRINITY_DN118648_c1_g1_i2.p1	10.1839	12.0826	11.0847	14.6901	7.32451	10.5281	17.9252	11.4749	12.8229	8.17883	10.6901	7.18217	16.3658	16.1266	12.4868	22.7058	23.1846	18.8372	23.5886	24.5445	25.4665	20.9947	16.6633	20.9024
TRINITY_DN11872_c2_g1_i5.p1	21.4994	16.4763	18.844	25.183	26.159	26.3204	17.9252	29.2089	23.6731	36.3504	37.4155	25.6506	30.8062	31.1781	30.7368	28.112	28.9807	31.7258	15.3839	21.4764	15.4618	13.6922	13.8861	9.5011
TRINITY_DN118873_c1_g1_i13.p1	48.6566	68.1021	58.7488	7.34505	10.4636	8.42252	7.96675	3.12952	6.90465	10.9051	7.12677	18.4684	8.66425	13.9764	8.64471	9.73107	9.27383	6.94002	29.7421	9.20417	27.2855	11.8666	7.40591	9.5011
TRINITY_DN11896_c0_g1_i6.p1	53.1828	64.8069	57.6404	68.204	77.4306	72.6442	32.8628	77.1949	52.2781	67.2482	56.1233	61.5615	93.3813	55.9055	100.855	86.4984	70.7129	74.3574	45.126	86.9283	47.2949	21.9075	24.0692	22.8026
TRINITY_DN11901_c0_g3_i1.p1	433.383	411.908	433.411	508.907	687.458	584.312	498.918	514.285	428.088	331.697	392.863	383.733	456.317	473.047	395.736	351.4	379.068	449.119	453.311	436.687	475.678	206.296	168.485	152.968
TRINITY_DN11901_c1_g1_i2.p1	204.81	126.318	151.86	342.07	288.795	326.373	183.235	244.103	254.486	151.763	116.701	167.242	116.486	258.026	127.75	103.798	204.024	142.766	83.0729	88.9737	51.8425	17.3435	11.1089	14.2517
TRINITY_DN11914_c1_g2_i4.p1	6.78929	7.68895	7.75928	8.39434	9.41723	8.42252	13.9418	6.25904	9.86379	7.27007	10.6901	8.20819	9.62694	7.52574	7.68419	8.64984	9.27383	12.8886	16.4095	8.18149	18.1903	22.8203	20.3663	24.7029
TRINITY_DN11917_c0_g1_i17.p1	161.811	157.074	156.294	164.739	140.212	155.817	176.264	102.231	129.216	113.595	139.863	89.2641	98.1948	132.238	121.986	125.423	137.948	130.869	220.502	125.79	170.08	220.901	263.836	282.183
TRINITY_DN11929_c0_g1_i14.p1	39.6042	38.4447	41.0133	33.5774	41.8544	35.7957	45.8088	47.986	40.4415	75.427	56.1233	66.6916	55.8363	52.6802	48.9867	44.3304	35.9361	36.683	34.8701	36.8167	43.6568	41.9894	42.584	33.2539
TRINITY_DN1193_c0_g1_i1.p1	4.52619	12.0826	6.65081	10.4929	13.6027	11.581	15.9335	9.38857	11.8365	19.9927	13.3627	13.3383	15.4031	11.8262	14.4079	9.73107	9.27383	12.8886	19.4862	10.2269	17.2808	49.2919	39.8068	48.4556
TRINITY_DN11939_c0_g1_i10.p1	49.7881	62.61	54.315	76.5984	63.8279	71.5914	87.6343	62.5904	77.9239	71.792	106.011	67.7176	80.8663	59.1308	67.2366	74.6049	77.6683	87.246	109.738	77.7241	92.7708	154.265	235.138	257.48
TRINITY_DN11946_c0_g1_i2.p2	126.733	168.058	146.318	69.2533	66.967	67.3801	83.6509	89.713	89.7605	183.569	122.046	227.777	98.1948	119.337	96.0524	111.367	128.674	107.075	79.9961	87.951	78.2185	299.403	289.756	289.784
TRINITY_DN11949_c0_g1_i12.p1	974.263	1055.58	1057.48	937.019	1085.07	984.382	1369.29	1243.46	1170.83	1369.5	1242.73	1487.74	841.395	1079.41	797.235	917.965	950.567	1002.34	888.162	852.92	1046.85	1958.9	1722.8	1314.95
TRINITY_DN11949_c5_g1_i18.p1	59.9721	83.48	72.0505	78.697	72.1988	74.7499	81.6592	88.6698	81.8694	46.3467	34.743	42.067	80.8663	80.633	76.8419	78.9298	85.7829	87.246	61.5355	73.6334	65.4852	42.9022	52.7671	43.7051
TRINITY_DN11952_c0_g2_i9.p1	164.074	144.992	156.294	203.563	162.186	181.084	219.086	192.987	229.826	158.124	211.13	176.476	202.166	194.594	224.763	263.82	223.731	224.064	183.581	188.174	228.289	297.577	300.865	286.933
TRINITY_DN11955_c0_g2_i5.p1	168.601	283.393	233.887	280.161	307.63	280.049	259.915	397.449	298.873	510.723	415.134	628.953	295.547	244.049	243.012	281.12	263.145	338.078	201.016	373.28	332.883	585.113	639.686	374.343
TRINITY_DN11955_c1_g1_i3.p1	365.49	377.857	381.313	304.295	373.55	334.795	347.55	268.096	258.431	382.588	397.317	330.38	367.749	346.184	336.183	314.638	301.399	372.778	366.136	285.329	396.55	739.379	670.235	653.676
TRINITY_DN11956_c3_g1_i1.p1	196.889	217.487	208.392	373.548	326.464	349.535	294.77	303.564	436.966	278.989	244.983	268.818	314.801	365.536	313.131	282.201	306.036	330.147	286.14	277.148	332.883	483.791	461.944	375.293
TRINITY_DN11958_c0_g1_i12.p1	467.329	441.565	464.448	392.436	518.994	445.341	553.689	736.481	689.479	737.913	564.796	689.488	522.743	560.13	486.985	582.783	564.544	573.047	599.971	639.179	634.843	967.582	905.373	697.381
TRINITY_DN11968_c0_g1_i11.p1	61.1036	76.8895	67.6166	59.8097	78.4769	69.4858	111.535	88.6698	93.706	157.215	114.028	186.736	58.7243	108.586	64.3551	70.28	117.082	107.075	132.301	81.8149	85.4946	203.557	200.885	219.475
TRINITY_DN11978_c1_g1_i2.p1	24.8941	20.87	23.2778	31.4788	29.2981	30.5316	45.8088	42.7701	46.3598	27.2628	35.6338	44.119	29.8435	40.854	30.7368	40.0055	47.5284	37.6744	41.0236	37.8394	37.2902	33.7741	30.5494	32.3037
TRINITY_DN11980_c0_g1_i20.p1	64.4982	67.0037	68.7251	95.4857	84.7551	87.3836	133.443	160.649	160.78	95.4197	118.482	144.669	120.337	113.961	175.776	127.585	102.012	125.912	70.7658	116.586	128.242	165.219	136.084	119.714
TRINITY_DN11981_c0_g1_i5.p1	36.2095	31.8542	33.2541	20.9859	16.7417	18.9507	17.9252	14.6044	13.8093	12.7226	8.90846	17.4424	18.2912	13.9764	23.0526	17.2997	19.7069	20.8201	20.5118	25.5672	22.7379	2.73844	1.85148	6.65077
TRINITY_DN11988_c2_g2_i1.p1	59.9721	85.6769	67.6166	51.4154	29.2981	41.0598	30.8712	35.4679	56.2236	33.6241	46.324	33.8588	45.2466	56.9806	41.3025	46.4929	57.9614	33.7087	42.0492	33.7486	22.7379	6.38969	10.1831	8.55099
TRINITY_DN120002_c0_g1_i2.p1	162.943	119.728	147.426	104.929	210.318	143.183	165.31	205.505	161.766	85.4234	62.3592	102.602	183.875	208.571	207.473	138.397	127.515	161.603	112.815	118.632	149.161	83.066	56.4701	52.2561
TRINITY_DN12014_c2_g2_i3.p1	88.2608	149.385	133.016	61.9083	91.0333	69.4858	68.7132	52.1587	25.6458	603.416	436.514	169.294	60.6497	31.1781	25.9341	59.4677	24.3438	31.7258	84.0985	84.8829	146.432	443.627	332.34	131.115
TRINITY_DN12018_c0_g1_i6.p1	63.3667	82.3816	72.0505	65.0562	82.6624	73.697	99.5844	77.1949	78.9103	52.708	51.6691	42.067	62.5751	56.9806	90.2892	107.042	83.4644	90.2203	127.173	86.9283	115.509	77.5891	54.6186	74.1086
TRINITY_DN1202_c0_g1_i6.p1	63.3667	53.8226	55.4234	82.8942	48.1325	66.3273	50.788	21.9067	47.3462	41.8029	52.5599	59.5094	39.4705	58.0557	47.0657	41.0868	56.8022	48.5801	93.3288	50.1116	80.0375	125.968	148.118	240.378
TRINITY_DN12024_c0_g3_i3.p1	22.631	77.9879	44.3387	17.838	17.7881	17.8979	26.8878	13.5613	22.6867	30.8978	38.3064	38.9889	16.3658	15.0515	15.3684	19.4621	18.5477	26.7687	32.8189	19.431	41.8378	102.235	95.3511	79.8092
TRINITY_DN12027_c0_g3_i1.p1	30.5518	50.5274	42.1218	130.112	153.815	136.866	146.389	262.88	166.698	128.135	81.067	53.3533	179.061	133.313	159.447	172.997	137.948	192.338	132.301	232.15	183.722	109.538	74.0591	42.755
TRINITY_DN120272_c0_g1_i1.p1	382.463	313.05	355.818	271.767	258.451	261.098	271.865	276.441	237.717	301.708	278.835	284.209	231.047	251.575	204.592	211.921	227.209	242.901	217.425	263.853	264.67	462.796	438.8	381.944
TRINITY_DN12030_c0_g1_i10.p1	171.995	107.645	134.125	124.866	119.285	124.232	110.539	41.727	110.474	65.4307	114.919	148.774	181.949	374.137	132.552	198.946	310.673	274.627	385.622	131.926	332.883	3611.09	2725.38	3347.24
TRINITY_DN12030_c0_g1_i12.p1	63.3667	18.6732	36.5795	15.7394	87.8942	34.7429	8.96259	28.1657	20.714	14.5401	8.90846	33.8588	23.1047	12.9013	66.2761	56.224	27.8215	62.4602	39.9981	61.3612	89.1327	862.609	661.903	965.312
TRINITY_DN12033_c5_g1_i1.p1	40.7357	53.8226	53.2065	38.8238	15.6954	24.2147	5.97506	8.34539	14.7957	278.08	176.387	57.4574	20.2166	13.9764	24.0131	23.7871	10.4331	19.8286	15.3839	38.8621	66.3948	272.018	194.405	53.2062
TRINITY_DN12038_c2_g2_i3.p1	173.127	172.452	175.138	136.408	113.007	121.074	140.414	183.599	114.42	66.3394	42.7606	92.3422	203.128	201.045	202.67	224.896	194.75	115.997	131.276	233.172	139.156	47.4663	62.0245	63.6574
TRINITY_DN120396_c0_g1_i3.p1	36.2095	26.3621	29.9287	49.3168	41.8544	46.3239	38.8379	31.2952	22.6867	12.7226	13.3627	21.5465	18.2912	19.3519	19.2105	16.2185	24.3438	19.8286	19.4862	21.4764	14.5523	3.65125	3.70296	9.5011
TRINITY_DN1204_c1_g1_i1.p1	20.3679	15.3779	18.844	5.24647	69.0597	18.9507	86.6384	979.541	88.7741	31.8066	1.78169	9.23422	77.9782	30.103	50.9077	99.4732	54.4837	47.5887	14.3583	48.0662	9.09517	5.47688	4.6287	2.85033
TRINITY_DN120486_c0_g1_i2.p1	45.2619	72.4958	57.6404	62.9576	63.8279	64.2217	88.6301	79.2812	83.8422	94.511	64.1409	105.681	63.5378	86.0085	67.2366	43.2492	59.1207	57.503	72.817	64.4292	63.6662	36.5125	29.6237	33.2539
TRINITY_DN120498_c0_g1_i1.p1	15.8417	4.39369	8.86775	25.183	28.2517	26.3204	36.8462	52.1587	32.5505	21.8102	14.2535	17.4424	27.9181	27.9528	31.6973	37.8431	33.6176	25.7772	16.4095	25.5672	18.1903	20.0819	15.7376	22.8026
TRINITY_DN12054_c0_g1_i3.p1	157.285	149.385	149.643	130.112	95.2187	113.704	49.7922	77.1949	65.101	73.6095	89.9754	68.7436	142.479	125.787	140.236	132.991	133.311	102.117	94.3544	140.108	79.128	55.6816	55.5443	56.0565
TRINITY_DN12059_c0_g1_i2.p1	2.2631	3.29526	3.32541	12.5915	12.5563	12.6338	18.921	44.8565	88.7741	74.5183	69.486	77.9779	28.8808	23.6523	26.8947	22.7058	28.9807	53.5373	14.3583	20.4537	20.9189	76.6763	181.445	74.1086
TRINITY_DN12060_c0_g1_i12.p1	91.6554	82.3816	89.786	153.197	145.444	145.288	127.468	161.692	157.821	177.208	121.155	175.45	119.374	113.961	118.144	113.529	91.579	84.2717	73.8426	106.359	107.323	94.0198	91.6482	74.1086
TRINITY_DN12061_c0_g1_i3.p1	76.9453	159.271	104.196	117.521	91.0333	108.44	35.8504	59.4609	64.1146	433.478	461.458	423.748	228.159	189.219	228.605	169.753	229.527	215.141	128.199	152.38	80.947	144.224	227.732	216.625
TRINITY_DN12070_c0_g1_i2.p1	113.155	81.2832	94.2198	105.979	72.1988	88.4364	67.7174	76.1517	91.7332	58.1606	57.905	59.5094	78.9409	89.2338	72.0393	69.1987	83.4644	74.3574	60.5099	75.6788	63.6662	48.3791	41.6583	45.6053
TRINITY_DN12071_c1_g1_i13.p1	10.1839	10.9842	11.0847	5.24647	7.32451	6.31689	13.9418	15.6476	12.8229	21.8102	20.4895	29.7547	9.62694	13.9764	8.64471	10.8123	11.5923	9.91432	10.2559	9.20417	9.09517	30.1228	30.5494	24.7029
TRINITY_DN12072_c0_g2_i3.p1	15.8417	15.3779	16.627	31.4788	29.2981	30.5316	28.8795	19.8203	19.7276	16.3577	39.1972	20.5205	9.62694	13.9764	8.64471	8.64984	11.5923	16.8543	12.3071	10.2269	16.3713	5.47688	4.6287	2.85033
TRINITY_DN120746_c0_g1_i1.p1	88.2608	132.909	108.63	94.4364	68.0133	80.0139	65.7257	58.4178	54.2508	63.6131	66.8134	92.3422	27.9181	49.4549	58.5919	36.7618	45.2099	39.6573	64.6122	77.7241	63.6662	93.107	90.7224	95.9611
TRINITY_DN120746_c0_g1_i6.p1	138.049	186.732	161.836	104.929	124.517	113.704	124.48	119.965	117.379	166.303	90.8663	151.852	97.2321	117.187	103.737	130.829	139.107	128.886	122.045	108.405	113.69	364.212	391.588	372.443
TRINITY_DN12082_c1_g1_i5.p1	18.1048	18.6732	18.844	6.29576	8.37087	7.3697	7.96675	9.38857	6.90465	9.08759	8.01761	8.20819	13.4777	10.7511	14.4079	8.64984	8.1146	8.92288	9.23032	10.2269	9.09517	20.0819	13.8861	18.0521
TRINITY_DN120853_c0_g1_i3.p1	70.156	86.7753	74.2674	32.5281	34.5299	34.7429	23.9003	26.0794	15.7821	29.9891	44.5423	38.9889	75.0902	46.2296	80.684	80.011	76.5091	59.4859	79.9961	78.7468	44.5663	35.5997	103.683	135.866
TRINITY_DN12088_c0_g3_i1.p1	6.78929	9.88579	8.86775	4.19717	5.2318	5.26407	5.97506	8.34539	8.87741	11.8139	10.6901	16.4164	8.66425	9.67596	6.72366	8.64984	9.27383	10.9057	8.20473	11.2495	11.8237	31.0357	28.6979	18.0521
TRINITY_DN12095_c0_g1_i1.p1	12.447	13.1811	12.1932	23.0844	26.159	25.2676	25.8919	28.1657	27.6186	24.5365	18.7078	19.4945	23.1047	21.5021	23.0526	20.5434	25.503	27.7601	22.563	20.4537	18.1903	27.3844	29.6237	37.0543
TRINITY_DN1209947_c0_g1_i1.p1	41.8673	53.8226	48.7726	11.5422	19.8808	14.7394	10.9543	8.34539	10.8502	5.45256	7.12677	17.4424	8.66425	16.1266	8.64471	9.73107	13.9107	13.88	18.4606	11.2495	16.3713	7.30251	10.1831	7.60088
TRINITY_DN1211109_c0_g1_i2.p2	4.52619	21.9684	9.97622	8.39434	12.5563	10.5281	12.946	10.4317	6.90465	17.2664	23.162	18.4684	5.77617	12.9013	13.4473	6.48738	10.4331	11.8972	17.4351	11.2495	10.0047	70.2866	63.876	46.5554
TRINITY_DN12126_c0_g1_i6.p1	305.518	282.294	290.419	418.668	433.193	430.601	353.525	414.14	435.979	492.548	491.747	487.362	415.884	374.137	456.249	432.492	435.87	469.939	435.876	458.163	434.749	264.716	236.989	271.731
TRINITY_DN12127_c0_g1_i12.p1	92.787	88.9721	90.8944	120.669	99.4041	109.493	117.51	150.217	158.807	136.314	153.225	131.331	119.374	144.064	112.381	136.235	150.7	133.843	141.532	165.675	136.428	134.184	146.267	104.512
TRINITY_DN121286_c0_g1_i18.p1	13.5786	13.1811	13.3016	12.5915	14.649	13.6866	7.96675	12.5181	9.86379	6.36131	5.34507	10.2602	19.2539	16.1266	16.3289	12.9748	17.3884	17.8458	11.2815	15.3403	9.09517	8.21532	8.33165	11.4013
TRINITY_DN12129_c0_g1_i1.p1	548.801	562.392	554.234	525.696	560.849	547.464	651.282	592.523	669.751	756.088	799.98	843.392	535.258	630.012	492.749	522.234	625.983	647.405	770.219	629.975	705.785	973.059	930.368	906.405
TRINITY_DN12131_c1_g1_i1.p1	150.496	126.318	133.016	82.8942	73.2451	78.9611	29.8753	58.4178	51.2917	100.872	77.5036	113.889	127.076	81.7081	108.539	99.4732	86.9421	60.4773	70.7658	115.564	62.7567	27.3844	37.0296	44.6552
TRINITY_DN121335_c1_g1_i4.p2	244.414	199.913	217.26	291.703	261.59	281.102	231.036	223.239	197.276	168.12	179.06	175.45	262.816	274.152	300.644	196.784	241.12	251.824	208.195	223.968	192.818	92.1941	102.757	130.165
TRINITY_DN121358_c0_g1_i6.p1	181.048	182.338	186.223	128.014	175.788	149.5	128.464	131.44	156.834	109.051	157.68	128.253	191.576	172.017	174.815	217.327	204.024	272.644	261.526	209.651	291.955	362.387	366.593	289.784
TRINITY_DN121427_c0_g1_i11.p1	91.6554	80.1848	84.2436	108.077	102.543	107.387	106.555	100.145	114.42	125.409	119.373	141.591	96.2694	99.9849	95.0918	87.5797	104.331	105.092	99.4824	92.0417	94.5898	140.573	137.935	171.97
TRINITY_DN12145_c0_g2_i2.p1	1058	1219.25	1194.93	920.23	1051.59	958.061	1116.34	909.648	912.4	1178.66	1372.79	1454.9	1075.33	990.173	1006.63	898.502	853.192	1199.63	1003.03	993.028	1471.6	1925.12	1940.35	1621.84
TRINITY_DN121468_c1_g1_i17.p1	26.0256	13.1811	16.627	43.021	33.4835	41.0598	40.8296	34.4247	35.5096	47.2555	57.905	36.9369	39.4705	94.6094	37.4604	55.1427	90.4198	34.7001	58.4587	30.6806	17.2808	140.573	157.376	187.172
TRINITY_DN12147_c0_g1_i7.p1	39.6042	59.3148	48.7726	52.4647	53.3643	52.6407	76.68	47.986	44.387	39.0766	51.6691	45.1451	43.3212	35.4785	32.6578	36.7618	42.8915	51.5544	65.6378	47.0436	58.2091	93.107	124.975	138.716
TRINITY_DN121483_c1_g1_i1.p3	95.0501	161.468	133.016	81.8449	63.8279	69.4858	111.535	51.1155	48.3326	146.31	114.919	145.695	32.7316	53.7553	59.5525	77.8486	66.076	67.4173	76.9193	66.4746	114.599	168.87	338.821	214.725
TRINITY_DN121567_c4_g3_i1.p3	343.991	326.231	338.083	366.203	323.325	342.165	318.67	333.816	429.075	367.139	300.215	336.536	317.689	241.899	239.17	367.618	363.998	451.101	438.953	509.298	614.834	491.094	354.558	395.246
TRINITY_DN12157_c0_g1_i2.p1	49.7881	38.4447	41.0133	65.0562	63.8279	67.3801	55.7673	65.72	50.3053	113.595	86.412	75.9258	30.8062	50.53	37.4604	28.112	52.1653	50.563	58.4587	57.2704	33.6521	83.066	104.609	115.913
TRINITY_DN121577_c1_g1_i6.p1	586.142	538.226	533.173	707.224	492.835	610.633	430.205	513.242	463.598	438.022	455.222	459.659	577.617	605.285	544.617	502.772	607.436	396.573	458.439	538.956	310.145	151.527	153.673	205.224
TRINITY_DN121634_c0_g1_i16.p1	53.1828	144.992	92.0029	130.112	92.0796	107.387	132.447	93.8857	100.611	148.128	163.916	151.852	83.7544	67.7317	85.4866	57.3052	63.7576	113.023	81.0217	97.1552	131.88	212.685	285.128	216.625
TRINITY_DN12164_c0_g1_i5.p1	328.149	298.771	319.239	311.64	316	310.58	242.986	322.341	271.254	299.891	256.564	258.558	330.204	291.354	350.591	269.226	238.801	253.806	198.965	275.103	241.022	180.737	178.668	158.668
TRINITY_DN12172_c5_g1_i1.p1	30.5518	13.1811	24.3863	8.39434	10.4636	8.42252	2.98753	3.12952	1.97276	89.0584	90.8663	45.1451	27.9181	16.1266	26.8947	8.64984	2.31846	6.94002	5.12796	14.3176	39.1092	88.5429	49.0642	19.0022
TRINITY_DN12176_c3_g1_i5.p1	10.1839	19.7716	13.3016	20.9859	17.7881	20.0035	49.7922	29.2089	57.21	29.0803	27.6162	19.4945	52.9482	49.4549	44.1841	73.5237	62.5983	52.5459	46.1516	20.4537	34.5617	63.8969	66.6532	63.6574
TRINITY_DN121771_c0_g1_i2.p1	460.54	336.117	415.676	188.873	164.278	170.556	55.7673	135.613	93.706	847.872	657.444	410.41	242.599	240.824	205.552	245.439	188.954	176.475	152.813	349.759	220.103	606.108	614.691	241.328
TRINITY_DN121801_c0_g1_i1.p1	72.4191	70.299	70.942	66.1055	55.457	61.0633	64.7299	62.5904	62.1419	39.9854	43.6514	49.2492	105.896	91.384	103.737	87.5797	82.3052	72.3745	63.5867	69.5426	65.4852	87.6301	97.2026	114.013
TRINITY_DN12183_c0_g1_i1.p1	221.783	255.932	249.405	99.6828	153.815	120.021	196.181	197.16	174.589	199.927	150.553	195.971	154.994	148.365	146	155.697	142.585	180.441	174.351	163.63	214.646	455.494	376.776	328.738
TRINITY_DN121886_c0_g1_i10.p1	22.631	24.1653	23.2778	44.0703	36.6226	41.0598	47.8005	35.4679	46.3598	27.2628	32.9613	22.5725	36.5824	32.2532	34.5788	35.6806	37.0953	42.6316	43.0748	33.7486	40.9283	31.9485	32.4009	38.0044
TRINITY_DN121886_c0_g1_i12.p1	13.5786	14.2795	14.4101	11.5422	8.37087	9.47533	8.96259	7.30222	9.86379	11.8139	11.581	14.3643	6.73886	7.52574	4.80262	5.40615	8.1146	8.92288	12.3071	13.2949	14.5523	17.3435	19.4405	19.0022
TRINITY_DN12206_c0_g1_i2.p1	415.278	416.302	407.916	450.147	463.537	467.45	535.764	406.838	600.705	498	480.166	421.696	391.817	377.362	403.42	474.66	485.717	543.305	909.699	579.863	827.661	1179.35	1238.64	1439.42
TRINITY_DN122074_c0_g1_i9.p1	239.888	407.514	314.805	201.464	360.994	268.468	307.716	364.068	381.729	388.04	299.324	342.692	299.398	181.693	235.328	451.954	351.246	412.436	368.187	271.012	329.245	1015.05	909.076	922.557
TRINITY_DN12217_c0_g1_i3.p1	1520.8	1333.48	1428.82	1460.62	1081.94	1252.85	483.98	875.223	709.206	940.566	902.427	868.017	963.657	780.527	920.182	974.188	934.338	888.323	530.231	1078.93	648.486	318.572	319.38	276.482
TRINITY_DN12218_c0_g1_i11.p1	80.3399	105.448	92.0029	75.5491	81.616	77.9083	91.6176	94.9288	106.529	159.033	137.19	208.283	96.2694	91.384	78.7629	99.4732	106.649	101.126	95.38	87.951	90.0422	214.511	314.751	274.582
TRINITY_DN12220_c0_g1_i8.p1	23.7625	25.2637	24.3863	34.6267	25.1126	30.5316	40.8296	45.8997	42.4143	58.1606	49.8874	34.8848	32.7316	44.0794	34.5788	37.8431	47.5284	40.6487	36.9213	40.9074	30.0141	65.7226	73.1334	55.1064
TRINITY_DN122207_c0_g1_i2.p1	9.05239	9.88579	9.97622	5.24647	8.37087	6.31689	10.9543	7.30222	7.89103	9.99635	8.01761	10.2602	7.70155	10.7511	7.68419	8.64984	9.27383	10.9057	11.2815	7.1588	10.9142	25.5588	24.0692	20.9024
TRINITY_DN1222658_c0_g1_i1.p1	50.9197	64.8069	53.2065	95.4857	57.5498	78.9611	70.7049	41.727	48.3326	33.6241	35.6338	20.5205	54.8736	34.4034	67.2366	50.8178	56.8022	62.4602	60.5099	49.0889	45.4759	8.21532	1.85148	11.4013
TRINITY_DN122360_c0_g1_i7.p1	381.332	180.141	263.816	347.316	254.265	296.894	660.244	443.349	377.783	325.336	331.395	325.25	270.517	337.583	354.433	340.588	343.132	306.352	327.164	369.19	401.097	131.445	90.7224	149.167
TRINITY_DN1224078_c0_g1_i1.p1	11.3155	6.59053	8.86775	17.838	21.9735	20.0035	20.9127	28.1657	32.5505	8.17883	14.2535	12.3123	15.4031	17.2017	27.8552	36.7618	23.1846	17.8458	20.5118	18.4083	20.0094	17.3435	16.6633	16.1519
TRINITY_DN12243_c0_g1_i1.p1	67.8929	63.7084	60.9658	79.7463	54.4107	68.433	46.8047	67.8063	49.3189	51.7993	33.8521	36.9369	50.0601	60.206	63.3946	59.4677	74.1906	37.6744	42.0492	53.1797	20.0094	8.21532	15.7376	19.0022
TRINITY_DN12265_c0_g1_i11.p1	13.5786	18.6732	16.627	10.4929	7.32451	9.47533	8.96259	9.38857	6.90465	30.8978	25.8345	18.4684	13.4777	10.7511	11.5263	14.056	13.9107	12.8886	10.2559	14.3176	10.0047	27.3844	33.3266	28.5033
TRINITY_DN12266_c0_g1_i1.p2	66.7613	57.1179	58.7488	59.8097	65.9206	65.2745	45.8088	94.9288	99.6243	66.3394	57.0141	59.5094	62.5751	95.6845	113.342	73.5237	91.579	73.3659	47.1772	53.1797	29.1046	23.7331	19.4405	19.9523
TRINITY_DN122666_c0_g1_i5.p1	213.863	248.243	229.453	274.915	309.722	298.999	295.766	199.246	259.418	306.252	331.395	190.841	226.233	209.646	266.065	259.495	243.438	322.215	374.341	214.764	339.25	704.692	684.121	746.787
TRINITY_DN12271_c0_g2_i2.p1	39.6042	48.3305	43.2303	50.3661	36.6226	43.1654	38.8379	47.986	47.3462	75.427	88.1937	60.5354	38.5078	45.1545	35.5394	46.4929	52.1653	42.6316	43.0748	49.0889	35.4712	83.066	99.9798	70.3081
TRINITY_DN12271_c0_g2_i3.p1	359.832	352.593	364.686	369.351	328.557	342.165	367.466	477.774	405.402	587.058	582.613	676.15	392.779	435.418	371.723	499.528	482.239	402.521	329.215	465.322	371.083	456.407	445.281	343.94
TRINITY_DN12274_c0_g1_i1.p1	209.336	231.767	216.151	421.816	311.815	370.591	268.878	223.239	290.982	303.526	459.676	448.373	330.204	261.251	326.578	302.744	374.431	497.699	268.705	272.034	303.779	735.727	1155.32	1379.56
TRINITY_DN122756_c3_g1_i1.p2	177.653	120.826	144.101	229.795	260.543	245.306	254.936	290.002	248.567	145.401	130.063	222.647	205.054	260.176	254.539	303.826	321.106	231.004	260.5	280.216	222.832	127.794	92.5739	137.766
TRINITY_DN122770_c0_g2_i3.p1	45.2619	40.6416	41.0133	55.6125	21.9735	36.8485	52.7797	34.4247	54.2508	70.8832	66.8134	62.5875	54.8736	65.5815	51.8683	74.6049	90.4198	57.503	70.7658	64.4292	59.1186	133.271	186.999	246.079
TRINITY_DN12279_c0_g2_i7.p1	1481.2	1600.4	1567.37	1296.93	1472.23	1378.13	1690.94	1487.57	1569.33	1141.4	1303.31	1139.91	1627.92	1421.29	1630.01	1373.16	1376	1902.56	2007.08	1819.36	2382.94	2353.23	2069.95	2152
TRINITY_DN12283_c0_g1_i4.p1	132.391	181.24	157.403	99.6828	106.729	103.176	145.393	128.31	137.107	147.219	154.116	164.164	120.337	125.787	125.829	117.854	130.993	162.595	159.992	145.221	175.537	291.187	292.534	269.831
TRINITY_DN12283_c1_g1_i8.p1	19.2363	23.0668	21.0609	13.6408	14.649	13.6866	17.9252	14.6044	13.8093	10.9051	11.581	11.2863	17.3285	12.9013	14.4079	19.4621	18.5477	22.8029	20.5118	18.4083	22.7379	28.2972	24.0692	28.5033
TRINITY_DN12285_c0_g1_i4.p1	886.002	827.111	849.087	588.653	712.571	659.062	234.023	257.664	337.342	380.77	436.514	374.499	667.147	821.381	633.946	580.621	716.403	822.888	525.103	391.689	452.03	112.276	126.826	96.9112
TRINITY_DN12291_c1_g3_i1.p1	267.045	281.196	263.816	438.605	401.802	431.654	392.362	412.054	450.775	318.974	326.94	296.521	367.749	426.817	383.249	407.624	443.985	327.172	468.695	386.575	314.693	267.454	253.653	283.133
TRINITY_DN12291_c7_g1_i1.p2	20.3679	16.4763	17.7355	18.8873	19.8808	20.0035	9.95844	18.7771	13.8093	11.8139	14.2535	9.23422	17.3285	18.2768	18.2499	18.3809	22.0253	18.8372	17.4351	22.4991	10.9142	4.56407	2.77722	3.80044
TRINITY_DN1229328_c0_g1_i3.p1	13.5786	28.559	21.0609	11.5422	8.37087	9.47533	21.9086	14.6044	9.86379	24.5365	24.0528	22.5725	8.66425	8.60085	8.64471	8.64984	8.1146	12.8886	8.20473	12.2722	14.5523	38.3382	32.4009	26.6031
TRINITY_DN12296_c1_g1_i1.p1	19.2363	26.3621	22.1694	24.1337	21.9735	23.1619	20.9127	15.6476	20.714	25.4453	26.7254	18.4684	32.7316	23.6523	25.9341	33.5181	30.1399	26.7687	35.8957	22.4991	26.376	55.6816	54.6186	70.3081
TRINITY_DN123040_c0_g1_i4.p1	33.9464	27.4605	29.9287	27.2816	21.9735	25.2676	24.8961	53.2019	30.5777	17.2664	8.90846	17.4424	25.0301	22.5772	21.1315	24.8683	31.2992	22.8029	9.23032	24.5445	9.09517	2.73844	2.77722	3.80044
TRINITY_DN123040_c0_g1_i6.p1	143.707	237.259	180.68	317.936	285.656	305.316	200.165	284.787	181.494	132.679	114.919	163.138	182.912	207.496	179.618	157.86	206.343	145.74	87.1753	118.632	57.2996	19.1691	30.5494	27.5532
TRINITY_DN12305_c0_g1_i9.p1	314.57	343.806	329.215	275.964	222.875	248.464	235.019	233.671	226.867	578.88	456.113	536.611	225.27	239.749	221.881	172.997	206.343	214.149	183.581	218.855	197.365	655.4	725.779	730.635
TRINITY_DN123068_c0_g1_i3.p1	18.1048	15.3779	16.627	28.3309	24.0663	26.3204	21.9086	30.2521	28.605	8.17883	11.581	11.2863	24.0674	24.7274	26.8947	31.3557	32.4584	32.7172	21.5374	30.6806	23.6474	7.30251	12.0346	9.5011
TRINITY_DN123128_c0_g1_i14.p1	618.957	396.53	527.631	167.887	127.656	142.13	32.8628	74.0654	50.3053	186.296	179.06	129.279	128.038	87.0836	100.855	24.8683	42.8915	153.672	25.6398	112.495	83.6756	147.876	96.2769	69.358
TRINITY_DN12320_c0_g1_i6.p1	300.992	318.542	308.154	307.443	280.424	295.841	368.462	306.693	361.015	396.219	345.648	439.138	242.599	340.809	240.131	267.064	344.291	309.327	388.699	316.01	340.159	595.154	765.586	697.381
TRINITY_DN12321_c0_g1_i3.p1	16.9732	13.1811	14.4101	9.44364	9.41723	9.47533	5.97506	9.38857	6.90465	10.9051	10.6901	12.3123	16.3658	12.9013	14.4079	10.8123	10.4331	10.9057	8.20473	13.2949	9.09517	10.0409	11.1089	11.4013
TRINITY_DN123233_c5_g1_i1.p1	20.3679	13.1811	16.627	10.4929	8.37087	9.47533	48.7963	33.3816	42.4143	15.4489	18.7078	26.6766	31.7689	68.8068	35.5394	18.3809	38.2545	58.4945	30.7677	33.7486	47.2949	110.45	74.0591	77.909
TRINITY_DN12337_c0_g1_i4.p1	15.8417	20.87	16.627	11.5422	6.27816	9.47533	10.9543	5.21587	7.89103	10.9051	15.1444	11.2863	8.66425	10.7511	10.5658	6.48738	8.1146	6.94002	11.2815	6.13612	7.27614	11.8666	19.4405	25.653
TRINITY_DN123413_c2_g2_i2.p1	7.92084	7.68895	7.75928	7.34505	6.27816	7.3697	15.9335	9.38857	12.8229	9.99635	8.01761	5.13012	10.5896	9.67596	10.5658	14.056	15.07	16.8543	19.4862	12.2722	16.3713	60.2457	60.173	83.6097
TRINITY_DN123449_c0_g1_i2.p2	20.3679	16.4763	18.844	37.7746	48.1325	42.1126	43.8171	38.5974	44.387	20.9015	22.2711	25.6506	30.8062	35.4785	43.2236	36.7618	35.9361	40.6487	41.0236	32.726	43.6568	20.9947	15.7376	19.9523
TRINITY_DN12350_c0_g1_i7.p1	20.3679	14.2795	16.627	10.4929	36.6226	20.0035	26.8878	59.4609	29.5914	9.08759	2.67254	13.3383	14.4404	18.2768	19.2105	21.6246	28.9807	27.7601	21.5374	22.4991	12.7332	0.912813	3.70296	3.80044
TRINITY_DN123508_c0_g2_i2.p1	678.929	1242.31	937.765	891.899	1120.65	995.963	887.297	925.295	1057.4	962.376	948.751	719.243	1558.6	967.596	1534.92	1491.02	1183.57	1822.25	1635.82	1444.03	1950.01	2583.26	2493.02	2190
TRINITY_DN12353_c0_g1_i20.p1	22.631	29.6574	26.6032	48.2675	41.8544	44.2182	46.8047	41.727	43.4007	38.1679	44.5423	49.2492	26.9554	34.4034	26.8947	27.0308	31.2992	33.7087	25.6398	28.6352	31.8331	53.856	62.0245	42.755
TRINITY_DN123539_c0_g1_i1.p1	293.071	322.936	331.432	204.612	247.987	214.774	263.899	323.384	217.003	383.496	354.557	409.384	336.943	245.124	284.315	339.506	263.145	346.01	241.014	384.53	412.921	631.667	705.413	479.806
TRINITY_DN12356_c1_g1_i2.p2	36.2095	31.8542	33.2541	38.8238	39.7617	40.007	51.7839	41.727	45.3734	46.3467	44.5423	57.4574	55.8363	65.5815	52.8288	49.7366	64.9168	70.3916	41.0236	33.7486	39.1092	17.3435	23.1435	23.7528
TRINITY_DN12359_c0_g2_i1.p2	4.52619	6.59053	5.54234	9.44364	10.4636	9.47533	8.96259	8.34539	10.8502	14.5401	14.2535	12.3123	12.515	8.60085	9.60524	7.56861	8.1146	12.8886	10.2559	9.20417	12.7332	24.646	20.3663	21.8525
TRINITY_DN12364_c0_g1_i6.p1	124.47	109.842	116.389	102.831	96.265	100.017	78.6717	95.972	95.6787	99.0548	89.9754	95.4203	111.673	105.36	99.8944	107.042	113.604	108.066	102.559	120.677	102.775	127.794	122.198	124.464
TRINITY_DN123664_c1_g2_i2.p1	93.9185	139.5	114.172	99.6828	109.868	105.281	111.535	143.958	133.161	147.219	97.993	132.357	152.106	134.388	128.71	130.829	149.54	155.655	93.3288	105.337	85.4946	52.0304	49.9899	50.3558
TRINITY_DN123803_c0_g1_i4.p1	656.298	568.982	605.224	373.548	577.59	471.661	517.839	557.055	501.08	368.956	287.743	242.142	482.31	294.579	529.248	430.33	404.571	660.293	358.957	313.965	365.626	181.65	171.262	251.779
TRINITY_DN12382_c0_g3_i7.p1	101.839	65.9053	75.3759	120.669	119.285	126.338	76.68	118.922	109.488	95.4197	67.7043	90.2901	96.2694	130.088	119.105	154.616	199.387	112.032	129.224	131.926	65.4852	41.9894	24.0692	45.6053
TRINITY_DN1238361_c0_g1_i4.p1	37.3411	47.2321	43.2303	38.8238	42.9007	41.0598	32.8628	23.993	17.7548	38.1679	41.8698	38.9889	12.515	17.2017	23.0526	25.9495	23.1846	22.8029	38.9725	34.7713	38.1997	56.5944	51.8414	52.2561
TRINITY_DN1239558_c1_g1_i1.p1	36.2095	46.1337	45.4472	6.29576	8.37087	6.31689	12.946	11.4749	7.89103	22.719	21.3803	29.7547	15.4031	16.1266	5.76314	8.64984	8.1146	8.92288	7.17914	8.18149	11.8237	23.7331	21.292	11.4013
TRINITY_DN12404_c0_g1_i8.p1	588.405	575.573	581.946	556.125	499.113	529.566	559.664	490.292	748.662	657.942	602.212	641.265	654.632	538.628	670.445	590.352	512.379	572.056	651.25	563.5	797.647	1256.03	1378.43	1485.97
TRINITY_DN12408_c0_g1_i6.p1	88.2608	58.2163	69.8335	77.6477	65.9206	73.697	60.7465	69.8927	75.9512	126.318	120.264	108.759	53.9109	74.1823	57.6314	51.8991	66.076	55.5202	62.5611	62.3838	50.0235	132.358	152.747	146.317
TRINITY_DN1241526_c1_g1_i1.p2	268.177	359.184	361.361	219.302	479.233	294.788	278.836	352.593	259.418	244.456	200.44	408.358	133.814	165.566	78.7629	219.49	173.884	208.201	140.506	147.267	239.203	397.074	3142.88	415.198
TRINITY_DN124200_c0_g2_i3.p1	23.7625	23.0668	24.3863	44.0703	43.9471	43.1654	60.7465	50.0724	47.3462	49.9818	55.2324	52.3272	39.4705	36.5536	32.6578	36.7618	35.9361	39.6573	37.9469	36.8167	45.4759	47.4663	52.7671	47.5055
TRINITY_DN12431_c0_g1_i13.p1	166.338	203.208	184.006	143.753	120.331	131.602	91.6176	133.526	109.488	129.953	109.574	117.993	154.994	117.187	143.118	126.504	136.789	156.646	91.2776	151.358	106.414	75.7635	87.9452	82.6596
TRINITY_DN1244176_c2_g1_i1.p2	13.5786	13.1811	14.4101	44.0703	54.4107	47.3767	66.7215	78.2381	44.387	6.36131	24.0528	20.5205	53.9109	40.854	39.3815	20.5434	22.0253	27.7601	33.8445	51.1343	40.9283	23.7331	14.8118	17.102
TRINITY_DN12453_c0_g1_i1.p1	372.279	406.416	409.025	314.788	440.517	362.168	316.678	388.061	344.246	562.522	412.462	470.945	410.108	307.48	386.13	289.77	258.508	412.436	283.063	346.691	430.202	1062.51	1136.81	884.552
TRINITY_DN1247185_c0_g3_i1.p1	379.069	318.542	354.71	324.232	472.954	389.541	412.279	381.802	360.028	419.847	420.479	446.321	235.86	418.216	365.959	316.8	358.202	388.641	305.626	240.331	291.955	223.639	116.643	121.614
TRINITY_DN12474_c0_g3_i4.p1	50.9197	45.0353	48.7726	86.042	92.0796	88.4364	57.7589	63.6336	51.2917	79.9708	77.5036	85.16	69.314	70.957	76.8419	84.336	89.2606	96.1689	68.7146	80.7922	74.5804	236.419	253.653	252.729
TRINITY_DN124741_c0_g1_i1.p1	72.4191	63.7084	72.0505	58.7604	64.8743	60.0104	139.418	112.663	92.7196	58.1606	50.7782	38.9889	38.5078	55.9055	50.9077	52.9803	40.573	34.7001	60.5099	52.157	66.3948	24.646	36.1038	19.9523
TRINITY_DN1247422_c0_g1_i1.p1	64.4982	35.1495	48.7726	56.6618	70.1061	62.1161	62.7382	67.8063	51.2917	28.1715	20.4895	31.8068	69.314	69.8819	70.1182	76.7673	70.7129	64.4431	67.689	74.6561	74.5804	6.38969	23.1435	16.1519
TRINITY_DN12485_c1_g1_i9.p1	101.839	76.8895	88.6775	108.077	124.517	115.81	149.377	141.872	130.202	105.416	124.718	135.435	67.3886	79.5579	72.0393	118.935	117.082	101.126	101.534	93.0644	95.4993	41.0766	24.995	32.3037
TRINITY_DN12485_c4_g1_i1.p1	66.7613	49.429	54.315	102.831	71.1524	88.4364	59.7506	101.188	114.42	59.0694	69.486	81.0559	73.1648	62.3562	88.3682	89.7421	99.6936	81.2974	59.4843	93.0644	52.752	15.5178	15.7376	22.8026
TRINITY_DN124949_c0_g2_i1.p1	957.29	783.174	884.558	869.864	978.346	913.843	1155.18	952.418	825.599	665.212	818.687	737.712	709.506	710.645	683.893	960.132	912.313	962.68	1156.87	1067.68	1262.41	802.363	589.696	676.478
TRINITY_DN124977_c0_g1_i2.p1	20.3679	23.0668	23.2778	30.4295	40.808	33.6901	50.788	61.5473	48.3326	36.3504	30.2888	77.9779	57.7617	89.2338	57.6314	65.955	73.0314	64.4431	45.126	58.2931	57.2996	76.6763	92.5739	58.9068
TRINITY_DN12498_c0_g1_i10.p1	202.547	242.751	218.368	264.422	252.173	264.257	242.986	205.505	247.581	272.628	295.761	202.127	218.532	218.247	249.736	207.596	208.661	221.089	252.295	178.97	208.279	328.613	533.226	455.103
TRINITY_DN125023_c1_g1_i5.p2	48.6566	52.7242	47.6642	84.9927	48.1325	66.3273	43.8171	46.9428	67.0738	49.073	43.6514	53.3533	73.1648	80.633	50.9077	69.1987	81.146	39.6573	36.9213	34.7713	23.6474	14.605	12.0346	16.1519
TRINITY_DN12522_c3_g1_i1.p1	26.0256	34.0511	31.0371	54.5632	38.7153	45.271	53.7756	41.727	41.4279	39.9854	34.743	27.7027	40.4332	37.6287	36.4999	43.2492	41.7322	46.5973	36.9213	41.9301	49.1139	73.9379	85.168	68.4079
TRINITY_DN12525_c0_g1_i15.p1	149.364	152.681	160.728	103.88	70.1061	82.1196	141.41	149.174	86.8013	304.434	195.986	265.74	123.225	127.938	139.276	104.879	103.171	115.997	58.4587	136.017	110.052	218.162	260.133	206.174
TRINITY_DN12525_c4_g1_i1.p1	32.8149	28.559	29.9287	19.9366	6.27816	11.581	7.96675	3.12952	9.86379	13.6314	24.9437	9.23422	11.5523	9.67596	10.5658	8.64984	8.1146	9.91432	21.5374	15.3403	30.0141	36.5125	38.881	46.5554
TRINITY_DN12528_c0_g1_i13.p1	44.1304	51.6258	48.7726	49.3168	44.9934	46.3239	38.8379	43.8133	38.4688	29.9891	24.9437	34.8848	45.2466	31.1781	37.4604	28.112	31.2992	40.6487	25.6398	37.8394	35.4712	66.6354	105.534	99.7616
TRINITY_DN12538_c0_g2_i3.p1	102.971	96.6611	101.979	228.746	231.245	227.408	204.148	256.621	253.499	198.11	156.789	195.971	242.599	303.18	212.276	263.82	267.782	216.132	208.195	230.104	209.189	230.942	309.197	195.723
TRINITY_DN125430_c0_g1_i9.p1	56.5774	77.9879	62.0742	93.3871	76.3842	89.4893	76.68	68.8495	93.706	114.504	132.736	61.5615	51.9855	58.0557	56.6709	82.1735	89.2606	74.3574	148.711	88.9737	83.6756	247.372	221.252	231.827
TRINITY_DN12545_c0_g1_i13.p7	4.52619	2.19684	3.32541	8.39434	5.2318	6.31689	10.9543	15.6476	11.8365	12.7226	10.6901	5.13012	18.2912	16.1266	9.60524	15.1372	15.07	12.8886	8.20473	13.2949	9.09517	11.8666	13.8861	8.55099
TRINITY_DN12546_c0_g1_i10.p1	254.598	293.278	269.358	305.344	233.338	271.626	338.587	207.592	325.505	433.478	424.043	445.295	186.763	293.504	191.144	228.14	286.329	242.901	338.445	211.696	291.046	532.17	511.008	517.81
TRINITY_DN1255_c6_g1_i1.p1	29.4203	28.559	29.9287	54.5632	55.457	54.7464	74.6883	69.8927	73.9784	100.872	89.9754	90.2901	114.561	96.7596	74.9208	77.8486	83.4644	99.1432	91.2776	92.0417	110.052	177.086	125.901	133.966
TRINITY_DN12551_c0_g1_i1.p1	187.837	181.24	187.331	169.985	147.537	155.817	208.131	222.196	160.78	282.624	293.979	362.187	175.21	170.942	151.763	145.966	163.451	158.629	115.892	168.743	133.699	157.004	164.782	164.369
TRINITY_DN12554_c1_g1_i13.p1	126.733	140.598	129.691	209.859	165.325	191.612	139.418	148.131	146.97	100.872	134.518	80.0299	164.621	142.989	150.802	172.997	168.088	144.749	193.837	190.22	151.889	87.6301	82.3908	86.46
TRINITY_DN12556_c0_g1_i2.p1	277.229	369.07	336.974	237.14	357.855	282.154	246.969	381.802	277.172	353.507	357.229	517.116	227.196	236.523	264.144	215.165	234.164	342.044	189.734	272.034	249.208	656.313	1055.34	596.669
TRINITY_DN12556_c0_g1_i8.p1	21.4994	18.6732	18.844	6.29576	23.0199	12.6338	17.9252	38.5974	17.7548	31.8066	31.1796	20.5205	14.4404	16.1266	19.2105	6.48738	11.5923	18.8372	11.2815	8.18149	4.54759	55.6816	64.8017	64.6075
TRINITY_DN125596_c0_g1_i7.p1	38.4726	38.4447	38.7964	19.9366	17.7881	18.9507	18.921	13.5613	27.6186	53.6168	37.4155	47.1971	10.5896	15.0515	19.2105	18.3809	19.7069	28.7515	21.5374	17.3857	32.7426	65.7226	56.4701	60.807
TRINITY_DN125616_c0_g1_i4.p1	234.23	328.428	273.792	335.774	314.954	333.742	278.836	224.282	334.382	344.42	370.592	235.986	349.458	234.373	340.025	248.683	241.12	373.77	434.851	324.191	472.039	694.651	626.725	751.537
TRINITY_DN12563_c0_g2_i4.p1	141.444	162.566	151.86	157.394	104.636	128.443	125.476	127.267	132.175	173.573	204.004	227.777	96.2694	133.313	91.2497	109.204	132.152	104.1	112.815	139.085	114.599	154.265	152.747	126.365
TRINITY_DN1257_c0_g1_i1.p1	13.5786	28.559	18.844	11.5422	10.4636	11.581	17.9252	12.5181	8.87741	13.6314	18.7078	13.3383	13.4777	12.9013	16.3289	20.5434	20.8661	19.8286	24.6142	19.431	17.2808	50.2047	75.9106	79.8092
TRINITY_DN12580_c0_g1_i6.p1	23.7625	31.8542	28.8202	33.5774	34.5299	33.6901	47.8005	35.4679	41.4279	30.8978	34.743	26.6766	48.1347	30.103	51.8683	50.8178	32.4584	46.5973	46.1516	41.9301	73.6709	65.7226	78.6878	69.358
TRINITY_DN12584_c1_g1_i2.p1	64.4982	81.2832	66.5081	70.3026	46.0398	61.0633	41.8254	26.0794	58.1964	57.2518	65.9226	41.041	60.6497	54.8304	80.684	48.6554	52.1653	51.5544	90.252	47.0436	60.9377	178.911	158.301	291.684
TRINITY_DN1259_c0_g1_i2.p1	214.994	213.094	208.392	135.359	134.98	137.919	88.6301	123.095	133.161	160.85	124.718	108.759	205.054	177.393	205.552	123.26	126.356	128.886	157.941	168.743	139.156	293.013	258.281	276.482
TRINITY_DN1259291_c1_g1_i2.p1	58.8405	51.6258	52.098	34.6267	28.2517	32.6373	53.7756	44.8565	47.3462	37.2591	37.4155	29.7547	68.3513	61.2811	72.9998	61.6301	63.7576	53.5373	59.4843	48.0662	43.6568	10.9538	11.1089	17.102
TRINITY_DN126002_c0_g2_i7.p1	171.995	182.338	175.138	174.183	191.484	184.243	155.352	124.138	127.243	177.208	184.405	207.257	211.793	220.397	197.868	174.078	177.362	152.68	196.914	147.267	162.804	303.967	236.989	312.586
TRINITY_DN1261_c0_g1_i13.p1	227.441	224.078	217.26	157.394	172.649	167.398	161.327	253.491	182.48	96.3285	109.574	164.164	206.017	238.674	188.263	171.916	234.164	165.569	149.736	191.242	97.3183	72.1122	62.0245	76.9589
TRINITY_DN12623_c0_g2_i1.p1	18.1048	18.6732	17.7355	80.7956	76.3842	81.0667	63.734	58.4178	92.7196	49.073	76.6127	51.3012	78.9409	55.9055	74.9208	49.7366	47.5284	57.503	45.126	33.7486	42.7473	106.799	92.5739	121.614
TRINITY_DN126255_c0_g1_i4.p1	10.1839	12.0826	12.1932	5.24647	8.37087	6.31689	12.946	12.5181	8.87741	12.7226	12.4718	16.4164	14.4404	7.52574	13.4473	9.73107	5.79614	15.8629	6.15355	10.2269	19.0999	49.2919	40.7325	31.3536
TRINITY_DN126262_c1_g1_i1.p1	26.0256	15.3779	21.0609	6.29576	6.27816	6.31689	15.9335	13.5613	12.8229	28.1715	24.0528	34.8848	11.5523	10.7511	9.60524	9.73107	8.1146	11.8972	8.20473	11.2495	17.2808	36.5125	38.881	33.2539
TRINITY_DN1262858_c0_g1_i1.p1	167.469	109.842	136.342	281.211	283.563	284.26	162.323	150.217	163.739	178.117	195.986	89.2641	157.882	125.787	173.855	312.476	184.317	161.603	231.784	179.993	231.017	45.6407	41.6583	38.0044
TRINITY_DN1262998_c0_g3_i1.p1	157.285	183.436	180.68	103.88	71.1524	84.2252	82.655	111.62	76.9375	493.456	457.895	208.283	74.1275	75.2574	72.9998	80.011	84.6237	133.843	66.6634	141.131	115.509	294.839	167.559	100.712
TRINITY_DN12644_c0_g1_i2.p1	44.1304	62.61	53.2065	44.0703	37.6689	40.007	46.8047	43.8133	44.387	77.2445	64.1409	77.9779	45.2466	45.1545	52.8288	45.4117	41.7322	42.6316	48.2028	54.2024	57.2996	96.7582	158.301	122.564
TRINITY_DN12652_c1_g1_i1.p1	105.234	112.039	105.305	146.901	100.45	124.232	196.181	115.792	203.194	125.409	172.824	171.346	151.143	153.74	131.592	245.439	223.731	146.732	307.677	181.015	248.298	548.601	556.369	748.687
TRINITY_DN126533_c0_g1_i1.p1	130.128	107.645	118.606	146.901	184.159	166.345	185.227	154.39	166.698	73.6095	97.1022	73.8738	130.926	99.9849	92.2103	137.316	139.107	171.518	180.504	133.972	178.265	91.2813	75.9106	90.2605
TRINITY_DN12655_c0_g2_i3.p1	85.9977	35.1495	53.2065	76.5984	68.0133	73.697	63.734	80.3244	85.815	19.9927	24.9437	28.7287	77.0155	89.2338	77.8024	81.0923	96.216	80.306	83.0729	97.1552	78.2185	25.5588	24.995	32.3037
TRINITY_DN1267_c0_g1_i13.p1	32.8149	56.0195	46.5557	13.6408	24.0663	16.845	33.8587	36.5111	24.6595	61.7956	55.2324	92.3422	23.1047	23.6523	26.8947	25.9495	23.1846	33.7087	20.5118	26.5898	34.5617	136.922	132.381	84.5598
TRINITY_DN1268_c0_g1_i11.p1	702.691	925.969	843.545	593.9	530.504	548.517	665.224	616.516	629.31	987.821	872.138	866.991	599.759	639.688	687.735	717.937	657.283	787.197	513.821	592.135	727.614	1598.34	1782.97	1263.65
TRINITY_DN1268_c0_g1_i13.p2	2350.23	2119.95	2285.66	1926.5	2402.44	2122.47	1847.29	2071.74	1752.8	2303.7	2123.78	2116.69	2377.85	1867.46	2129.48	2027.31	1693.63	1861.91	2007.08	2169.12	2306.54	3109.04	2912.38	2825.63
TRINITY_DN1268_c0_g1_i5.p1	196.889	272.408	240.538	139.556	138.119	135.813	204.148	195.074	165.712	264.449	222.711	252.402	190.613	191.369	163.289	193.54	194.75	208.201	175.376	196.356	206.46	484.704	627.651	444.652
TRINITY_DN1268_c1_g1_i3.p1	98.4447	104.35	107.521	20.9859	25.1126	22.1091	42.8213	41.727	35.5096	68.1569	55.2324	66.6916	47.172	40.854	46.1051	37.8431	32.4584	47.5887	36.9213	47.0436	62.7567	174.347	201.811	150.117
TRINITY_DN126937_c0_g1_i2.p1	85.9977	50.5274	67.6166	52.4647	49.1789	49.4823	14.9377	43.8133	30.5777	32.7153	37.4155	35.9109	42.3585	49.4549	76.8419	43.2492	37.0953	36.683	16.4095	46.0209	23.6474	11.8666	9.25739	5.70066
TRINITY_DN126956_c0_g1_i4.p2	399.437	252.637	321.456	267.57	231.245	247.411	170.289	261.837	164.725	263.54	246.764	216.491	344.645	456.92	398.617	325.45	328.062	247.858	146.66	246.467	145.523	124.143	111.089	89.3103
TRINITY_DN1270_c0_g3_i3.p2	712.875	692.005	692.793	1179.41	1287.02	1240.22	742.9	1096.38	1156.04	262.631	364.356	363.213	1209.14	897.714	1055.62	1072.58	1044.46	1108.42	788.68	966.438	809.47	485.617	249.95	335.389
TRINITY_DN12718_c0_g2_i1.p1	82.603	45.0353	64.2912	40.9224	23.0199	29.4788	40.8296	27.1225	30.5777	50.8905	60.5775	48.2231	21.1793	34.4034	17.2894	19.4621	19.7069	17.8458	22.563	25.5672	35.4712	18.2563	25.9207	14.2517
TRINITY_DN12722_c0_g2_i1.p1	18.1048	53.8226	35.471	29.3802	21.9735	24.2147	42.8213	34.4247	24.6595	55.4343	51.6691	55.4053	28.8808	21.5021	23.0526	38.9243	26.6623	32.7172	16.4095	27.6125	35.4712	116.84	217.549	86.46
TRINITY_DN12725_c0_g1_i9.p1	328.149	296.574	307.046	342.07	364.133	361.115	261.907	232.628	260.404	684.296	568.36	571.496	137.665	265.551	151.763	182.728	286.329	275.618	318.959	228.059	234.655	422.633	424.914	359.142
TRINITY_DN12726_c16_g1_i2.p3	96.1816	52.7242	74.2674	75.5491	83.7087	78.9611	97.5927	70.9358	71.0193	80.8796	73.9402	68.7436	74.1275	104.285	67.2366	80.011	78.8275	79.3145	59.4843	48.0662	73.6709	35.5997	34.2523	26.6031
TRINITY_DN12734_c0_g1_i3.p1	67.8929	103.252	82.0267	39.8731	46.0398	43.1654	32.8628	49.0292	47.3462	52.708	53.4507	55.4053	73.1648	55.9055	76.8419	85.4172	75.3499	67.4173	64.6122	68.52	50.0235	26.4716	23.1435	25.653
TRINITY_DN127380_c0_g2_i1.p1	193.495	252.637	227.236	222.45	292.981	252.676	223.069	216.98	280.132	249.909	277.053	274.975	293.622	513.901	383.249	354.644	348.928	320.232	373.315	244.422	329.245	529.432	605.433	329.688
TRINITY_DN1274_c1_g1_i2.p1	142.575	291.082	205.067	213.006	253.219	230.566	317.674	299.391	268.295	514.358	395.536	687.436	211.793	294.579	221.881	255.17	309.514	260.747	306.652	265.898	245.57	771.327	659.126	626.123
TRINITY_DN12746_c2_g2_i1.p1	30.5518	43.9369	38.7964	34.6267	50.2252	41.0598	43.8171	38.5974	46.3598	46.3467	52.5599	40.0149	67.3886	40.854	53.7893	54.0615	42.8915	77.3317	51.2796	40.9074	73.6709	129.619	123.123	101.662
TRINITY_DN127495_c0_g1_i3.p1	63.3667	65.9053	65.3997	22.0352	19.8808	20.0035	11.9501	10.4317	7.89103	36.3504	40.0881	61.5615	36.5824	33.3283	33.6183	28.112	30.1399	27.7601	27.691	33.7486	30.9236	36.5125	37.9553	48.4556
TRINITY_DN12750_c0_g1_i11.p1	10.1839	18.6732	13.3016	26.2323	35.5762	31.5844	30.8712	53.2019	35.5096	10.9051	11.581	12.3123	44.2839	25.8026	42.263	48.6554	46.3691	45.6059	22.563	27.6125	15.4618	17.3435	24.995	26.6031
TRINITY_DN12752_c0_g2_i8.p1	12.447	15.3779	13.3016	9.44364	7.32451	8.42252	8.96259	7.30222	8.87741	14.5401	13.3627	18.4684	8.66425	10.7511	7.68419	15.1372	12.7515	7.93145	12.3071	10.2269	10.0047	25.5588	24.0692	22.8026
TRINITY_DN12757_c2_g1_i10.p1	58.8405	63.7084	63.1827	28.3309	58.5961	40.007	92.6135	106.404	84.8286	144.493	127.391	247.272	49.0974	78.4828	47.0657	60.5489	75.3499	73.3659	63.5867	50.1116	53.6615	95.8454	110.163	76.9589
TRINITY_DN127910_c0_g1_i2.p1	55.4459	117.531	90.8944	113.324	50.2252	70.5386	12.946	21.9067	10.8502	392.584	401.771	177.502	43.3212	69.8819	45.1446	27.0308	34.7769	53.5373	24.6142	98.1779	56.3901	347.782	224.029	61.7572
TRINITY_DN12795_c0_g2_i10.p1	13.5786	18.6732	15.5186	35.676	50.2252	42.1126	38.8379	38.5974	43.4007	44.5292	46.324	51.3012	51.0228	40.854	54.7498	45.4117	44.0507	66.4259	35.8957	30.6806	40.9283	107.712	127.752	119.714
TRINITY_DN12795_c0_g2_i5.p2	28.2887	30.7558	29.9287	26.2323	36.6226	30.5316	35.8504	43.8133	40.4415	26.354	27.6162	31.8068	40.4332	32.2532	37.4604	43.2492	44.0507	53.5373	50.254	51.1343	50.933	48.3791	42.584	46.5554
TRINITY_DN12807_c0_g1_i6.p1	15.8417	20.87	19.9524	30.4295	46.0398	35.7957	20.9127	35.4679	39.4552	65.4307	40.9789	46.1711	85.6798	39.7789	88.3682	60.5489	31.2992	54.5287	32.8189	46.0209	68.2138	212.685	254.578	161.519
TRINITY_DN12810_c1_g1_i10.p1	166.338	130.712	150.752	159.493	115.1	133.707	159.335	139.785	152.889	205.38	179.06	195.971	97.2321	170.942	108.539	114.61	137.948	119.963	121.02	132.949	141.885	261.065	283.276	205.224
TRINITY_DN128106_c1_g1_i1.p1	685.718	595.344	647.346	1058.74	1285.98	1168.62	1121.32	1305.01	1440.11	1636.68	1134.05	866.991	1069.55	952.544	883.682	1333.16	1265.88	1592.24	1694.28	1580.05	1889.07	1241.43	779.472	721.134
TRINITY_DN128150_c0_g1_i12.p1	106.366	157.074	136.342	108.077	95.2187	97.9118	81.6592	102.231	53.2645	84.5146	74.831	68.7436	107.822	107.511	112.381	99.4732	93.8975	96.1689	45.126	81.8149	56.3901	22.8203	37.0296	20.9024
TRINITY_DN12816_c5_g1_i3.p1	65.6298	59.3148	63.1827	79.7463	86.8478	83.1724	59.7506	53.2019	55.2372	93.6022	80.1761	75.9258	59.687	72.0321	67.2366	60.5489	57.9614	61.4688	51.2796	43.9755	55.4806	41.0766	36.1038	33.2539
TRINITY_DN128303_c8_g1_i1.p1	6.78929	23.0668	14.4101	15.7394	29.2981	20.0035	37.8421	68.8495	50.3053	168.12	104.229	61.5615	41.3959	23.6523	25.9341	43.2492	26.6623	48.5801	26.6654	34.7713	41.8378	76.6763	78.6878	21.8525
TRINITY_DN1284_c0_g1_i11.p1	36.2095	37.3463	35.471	46.1689	36.6226	42.1126	41.8254	49.0292	56.2236	55.4343	42.7606	46.1711	44.2839	46.2296	41.3025	46.4929	53.3245	49.5716	47.1772	53.1797	45.4759	80.3276	91.6482	83.6097
TRINITY_DN12840_c0_g1_i1.p1	156.154	157.074	160.728	256.028	275.192	263.204	186.223	252.448	199.249	535.259	465.912	320.12	307.099	211.796	288.157	241.114	217.935	314.284	177.427	243.399	224.651	515.739	663.755	498.808
TRINITY_DN12849_c0_g1_i1.p1	382.463	350.396	358.035	380.893	253.219	314.792	177.26	249.319	206.153	352.599	318.923	305.755	411.07	367.686	416.867	403.299	401.093	305.361	233.835	378.394	221.922	206.296	199.96	224.226
TRINITY_DN12859_c0_g1_i1.p1	5.65774	7.68895	6.65081	12.5915	13.6027	13.6866	17.9252	11.4749	16.7684	11.8139	14.2535	11.2863	17.3285	13.9764	21.1315	15.1372	16.2292	27.7601	20.5118	13.2949	22.7379	33.7741	27.7722	39.9046
TRINITY_DN1286_c0_g1_i1.p1	5.65774	31.8542	13.3016	35.676	29.2981	31.5844	51.7839	44.8565	47.3462	116.321	89.0846	94.3942	47.172	44.0794	37.4604	40.0055	39.4138	39.6573	44.1004	41.9301	42.7473	106.799	146.267	77.909
TRINITY_DN12874_c0_g1_i10.p1	488.829	498.683	492.16	301.147	236.477	266.362	206.14	202.376	213.058	330.788	362.574	416.566	318.652	359.085	245.894	509.259	455.577	259.755	357.931	350.781	302.869	397.074	344.375	329.688
TRINITY_DN128747_c0_g2_i1.p1	27.1572	14.2795	18.844	64.0069	41.8544	53.6936	83.6509	75.1085	73.9784	99.9635	86.412	56.4313	30.8062	29.0279	41.3025	45.4117	42.8915	38.6658	55.3819	61.3612	53.6615	47.4663	47.2127	71.2583
TRINITY_DN1287564_c0_g2_i1.p1	37.3411	17.5747	25.4948	14.6901	18.8345	16.845	6.97091	9.38857	8.87741	17.2664	20.4895	13.3383	5.77617	8.60085	5.76314	11.8935	12.7515	10.9057	10.2559	8.18149	7.27614	9.12813	11.1089	7.60088
TRINITY_DN128772_c0_g1_i4.p1	70.156	51.6258	57.6404	73.4505	48.1325	62.1161	37.8421	36.5111	50.3053	78.1533	66.8134	50.2752	57.7617	56.9806	68.1972	76.7673	78.8275	66.4259	74.8682	71.588	64.5757	14.605	11.1089	17.102
TRINITY_DN128808_c1_g1_i1.p1	11.3155	5.49211	7.75928	12.5915	15.6954	14.7394	15.9335	16.6908	16.7684	1.81752	7.12677	3.07807	13.4777	17.2017	21.1315	17.2997	17.3884	18.8372	12.3071	10.2269	10.0047	9.12813	7.40591	7.60088
TRINITY_DN128873_c0_g1_i2.p1	130.128	99.9563	111.955	60.859	63.8279	64.2217	63.734	80.3244	42.4143	46.3467	27.6162	18.4684	176.173	116.111	89.3287	67.0363	95.0567	123.929	37.9469	54.2024	32.7426	25.5588	12.0346	19.9523
TRINITY_DN12888_c0_g1_i2.p1	139.18	159.271	152.969	111.225	161.139	131.602	193.194	220.11	224.894	154.489	169.261	198.023	218.532	178.468	202.67	268.145	213.298	231.995	284.089	260.785	318.331	349.607	311.048	278.382
TRINITY_DN12892_c0_g1_i13.p1	5.65774	106.547	27.7117	41.9717	47.0862	43.1654	72.6966	21.9067	42.4143	42.7117	29.3979	43.093	29.8435	20.427	21.1315	44.3304	27.8215	34.7001	30.7677	9.20417	33.6521	130.532	617.468	207.124
TRINITY_DN128929_c0_g2_i3.p1	75.8137	67.0037	69.8335	130.112	109.868	122.127	139.418	98.0584	140.066	146.31	125.609	125.175	124.188	140.839	112.381	124.341	136.789	128.886	124.097	87.951	117.328	170.696	178.668	198.573
TRINITY_DN12893_c0_g1_i2.p1	119.944	99.9563	106.413	214.056	140.212	177.926	151.368	115.792	157.821	250.818	282.398	270.87	125.15	167.717	130.631	115.692	154.177	136.818	149.736	130.904	137.337	234.593	299.014	319.237
TRINITY_DN1289456_c1_g1_i2.p1	52.0512	47.2321	49.8811	40.9224	46.0398	44.2182	37.8421	36.5111	35.5096	54.5256	31.1796	38.9889	43.3212	60.206	53.7893	62.7114	64.9168	50.563	52.3052	39.8848	39.1092	16.4306	29.6237	24.7029
TRINITY_DN1289771_c0_g1_i1.p1	140.312	83.48	107.521	65.0562	81.616	72.6442	71.7008	68.8495	77.9239	26.354	37.4155	35.9109	86.6425	88.1587	127.75	114.61	90.4198	88.2374	106.661	89.9964	114.599	70.2866	32.4009	53.2062
TRINITY_DN128979_c0_g1_i1.p1	279.492	310.853	310.371	294.851	276.239	277.943	350.537	315.039	266.322	411.668	390.19	312.937	272.442	180.618	389.012	314.638	190.113	248.849	226.656	288.397	375.631	532.17	802.616	681.229
TRINITY_DN128979_c0_g1_i3.p1	20.3679	35.1495	27.7117	37.7746	38.7153	37.9013	39.8338	27.1225	31.5641	32.7153	54.3416	31.8068	28.8808	40.854	43.2236	14.056	13.9107	19.8286	23.5886	16.363	26.376	76.6763	114.792	62.7073
TRINITY_DN1291_c0_g1_i1.p1	38.4726	72.4958	55.4234	40.9224	27.2053	32.6373	23.9003	12.5181	18.7412	39.9854	26.7254	33.8588	24.0674	24.7274	23.0526	34.5994	23.1846	18.8372	33.8445	27.6125	48.2044	26.4716	19.4405	19.0022
TRINITY_DN12920_c0_g1_i14.p1	21.4994	27.4605	24.3863	18.8873	9.41723	12.6338	7.96675	7.30222	16.7684	29.9891	16.0352	20.5205	27.9181	27.9528	29.7762	24.8683	23.1846	23.7944	16.4095	19.431	28.195	10.9538	11.1089	9.5011
TRINITY_DN12921_c0_g2_i7.p1	151.627	204.306	185.114	54.5632	111.96	74.7499	104.564	189.858	107.515	19.9927	25.8345	37.9629	122.262	93.5342	109.5	97.3107	92.7383	128.886	95.38	138.063	110.961	46.5535	55.5443	38.0044
TRINITY_DN12922_c0_g1_i14.p1	222.915	309.755	268.249	226.647	258.451	241.095	293.774	233.671	246.595	212.65	226.275	184.684	223.345	228.998	213.236	256.252	250.393	285.532	335.368	248.513	327.426	429.022	411.954	355.341
TRINITY_DN129279_c5_g1_i5.p1	74.6822	62.61	67.6166	74.4998	64.8743	69.4858	58.7548	91.7993	73.9784	60.8869	63.2501	48.2231	110.71	73.1072	72.9998	118.935	102.012	79.3145	68.7146	99.2005	62.7567	36.5125	28.6979	30.4035
TRINITY_DN12933_c0_g1_i28.p1	92.787	73.5942	80.9182	79.7463	65.9206	73.697	94.6052	97.0152	111.461	113.595	139.863	117.993	85.6798	95.6845	80.684	94.067	107.808	103.109	128.199	128.858	124.604	154.265	170.336	155.818
TRINITY_DN1293765_c0_g1_i1.p1	75.8137	74.6926	78.7013	37.7746	44.9934	41.0598	38.8379	17.734	30.5777	69.0657	51.6691	47.1971	30.8062	50.53	35.5394	20.5434	30.1399	67.4173	44.1004	22.4991	66.3948	233.68	356.41	235.627
TRINITY_DN129383_c0_g1_i1.p1	83.7346	81.2832	82.0267	73.4505	61.7352	68.433	73.6924	89.713	82.8558	76.3358	75.7219	80.0299	55.8363	65.5815	53.7893	56.224	74.1906	75.3488	67.689	87.951	69.1233	119.579	116.643	107.362
TRINITY_DN1294_c0_g1_i10.p1	531.828	649.167	601.899	680.991	754.425	708.544	831.53	742.74	736.825	572.518	609.339	608.432	782.67	688.068	938.431	911.477	758.135	872.46	837.908	799.74	993.193	891.819	783.175	828.496
TRINITY_DN12943_c0_g1_i10.p1	852.056	1056.68	980.995	742.899	820.346	767.502	759.829	737.524	674.683	729.734	878.374	792.091	923.224	669.791	848.142	810.923	696.696	924.014	955.851	1054.39	1266.05	1449.55	1339.54	1277.9
TRINITY_DN1294957_c2_g3_i1.p2	15.8417	12.0826	14.4101	10.4929	6.27816	7.3697	9.95844	4.1727	3.94552	8.17883	2.67254	8.20819	8.66425	11.8262	14.4079	22.7058	13.9107	7.93145	17.4351	22.4991	33.6521	39.251	58.3216	68.4079
TRINITY_DN12955_c0_g1_i3.p1	132.391	49.429	83.1352	101.781	132.888	113.704	43.8171	80.3244	59.1827	23.6277	13.3627	20.5205	97.2321	23.6523	106.618	69.1987	37.0953	77.3317	21.5374	59.3158	60.9377	6.38969	1.85148	7.60088
TRINITY_DN12960_c1_g1_i4.p1	36.2095	41.74	38.7964	10.4929	9.41723	10.5281	12.946	8.34539	9.86379	19.9927	15.1444	12.3123	7.70155	10.7511	8.64471	10.8123	11.5923	9.91432	18.4606	11.2495	13.6428	14.605	16.6633	17.102
TRINITY_DN12965_c0_g1_i5.p1	13.5786	17.5747	16.627	14.6901	12.5563	12.6338	14.9377	19.8203	14.7957	26.354	27.6162	27.7027	15.4031	12.9013	12.4868	15.1372	15.07	15.8629	10.2559	17.3857	13.6428	51.1175	49.9899	38.9545
TRINITY_DN12965_c1_g1_i2.p1	9.05239	9.88579	9.97622	8.39434	7.32451	7.3697	11.9501	9.38857	8.87741	7.27007	6.23592	7.18217	8.66425	11.8262	8.64471	8.64984	9.27383	8.92288	10.2559	9.20417	10.9142	15.5178	13.8861	13.3015
TRINITY_DN12973_c0_g2_i1.p1	239.888	180.141	201.741	157.394	124.517	143.183	165.31	155.433	171.63	252.635	204.004	303.703	152.106	204.27	148.881	157.86	199.387	137.809	141.532	136.017	113.69	245.547	277.722	341.09
TRINITY_DN129732_c0_g1_i3.p1	534.091	455.845	508.787	397.682	466.676	422.179	570.619	593.566	571.113	338.967	339.412	429.904	552.586	560.13	495.63	490.879	482.239	527.442	342.547	379.417	436.568	266.541	151.821	168.169
TRINITY_DN12974_c1_g1_i15.p1	156.154	220.783	180.68	259.175	257.404	263.204	171.285	245.146	202.208	124.5	129.173	124.149	244.524	248.35	237.249	231.383	265.463	218.115	204.093	232.15	142.794	60.2457	54.6186	54.1563
TRINITY_DN12977_c0_g2_i12.p1	7.92084	7.68895	7.75928	6.29576	7.32451	7.3697	14.9377	9.38857	12.8229	6.36131	8.01761	7.18217	11.5523	10.7511	11.5263	10.8123	11.5923	16.8543	16.4095	10.2269	18.1903	19.1691	14.8118	19.9523
TRINITY_DN12980_c0_g1_i6.p1	183.311	180.141	184.006	123.817	134.98	128.443	177.26	172.124	169.657	207.197	162.134	232.908	143.441	197.82	157.526	193.54	202.865	172.509	170.248	160.562	168.261	338.654	321.231	293.584
TRINITY_DN12984_c5_g1_i4.p1	9.05239	9.88579	9.97622	9.44364	23.0199	13.6866	18.921	11.4749	17.7548	21.8102	20.4895	57.4574	14.4404	11.8262	18.2499	14.056	11.5923	29.7429	18.4606	11.2495	42.7473	41.9894	84.2423	66.5077
TRINITY_DN12989_c0_g1_i4.p1	468.461	327.33	386.856	350.464	430.054	389.541	370.454	488.206	458.666	309.887	314.469	353.978	455.354	426.817	554.222	535.209	475.284	439.204	452.286	490.889	435.659	192.604	129.603	173.87
TRINITY_DN13001_c0_g1_i1.p1	92.787	218.586	155.186	69.2533	160.093	100.017	235.019	162.735	154.861	159.033	178.169	279.079	131.889	97.8347	134.473	135.154	126.356	301.395	233.835	163.63	377.45	1379.26	1641.34	1302.6
TRINITY_DN130067_c0_g1_i3.p1	93.9185	170.255	121.932	145.852	97.3114	123.179	88.6301	98.0584	124.284	91.7847	120.264	97.4723	188.688	150.515	186.342	163.266	148.381	106.083	115.892	112.495	83.6756	47.4663	62.0245	63.6574
TRINITY_DN130068_c4_g3_i1.p1	81.4715	104.35	94.2198	74.4998	101.497	87.3836	101.576	69.8927	78.9103	75.427	77.5036	50.2752	72.2021	67.7317	75.8814	54.0615	56.8022	101.126	127.173	80.7922	140.066	246.46	199.034	198.573
TRINITY_DN1301_c0_g1_i7.p1	124.47	94.4642	101.979	62.9576	25.1126	41.0598	38.8379	44.8565	66.0874	43.6204	61.4684	45.1451	36.5824	64.5064	48.9867	67.0363	76.5091	35.6915	61.5355	72.6107	44.5663	17.3435	16.6633	15.2018
TRINITY_DN13018_c2_g2_i2.p1	113.155	199.913	148.535	144.802	116.146	131.602	124.48	141.872	166.698	96.3285	97.993	82.0819	177.136	104.285	151.763	161.103	150.7	181.432	177.427	199.424	184.632	235.506	297.162	304.035
TRINITY_DN13023_c0_g1_i1.p1	75.8137	97.7595	84.2436	98.6335	74.2915	87.3836	65.7257	75.1085	98.6379	115.412	106.011	85.16	84.7171	78.4828	82.605	85.4172	97.3752	115.006	106.661	117.609	113.69	151.527	166.633	144.417
TRINITY_DN13037_c0_g1_i1.p1	29.4203	54.9211	43.2303	51.4154	39.7617	43.1654	59.7506	59.4609	46.3598	117.23	122.937	108.759	60.6497	38.7038	61.4735	44.3304	38.2545	66.4259	24.6142	43.9755	49.1139	157.004	232.361	161.519
TRINITY_DN13041_c0_g1_i15.p1	11.3155	20.87	15.5186	9.44364	6.27816	7.3697	14.9377	12.5181	13.8093	29.0803	29.3979	42.067	8.66425	6.45064	6.72366	14.056	10.4331	8.92288	10.2559	14.3176	16.3713	62.9841	66.6532	49.4057
TRINITY_DN13041_c1_g1_i1.p1	10.1839	10.9842	11.0847	6.29576	9.41723	7.3697	14.9377	17.734	13.8093	15.4489	14.2535	20.5205	8.66425	12.9013	8.64471	11.8935	13.9107	10.9057	13.3327	11.2495	9.09517	36.5125	33.3266	30.4035
TRINITY_DN13048_c2_g1_i3.p1	202.547	209.798	206.175	160.542	134.98	147.394	172.281	167.951	186.426	168.12	187.078	179.554	153.068	169.867	148.881	157.86	168.088	155.655	142.557	142.153	140.975	268.367	285.128	256.53
TRINITY_DN13072_c0_g1_i1.p1	15.8417	21.9684	18.844	14.6901	19.8808	16.845	19.9169	26.0794	21.7003	23.6277	22.2711	26.6766	25.0301	21.5021	21.1315	27.0308	24.3438	27.7601	23.5886	27.6125	26.376	45.6407	48.1384	34.204
TRINITY_DN13078_c0_g1_i17.p1	333.807	307.558	310.371	403.978	374.597	396.911	302.737	511.155	427.102	324.427	273.49	329.354	408.182	477.347	401.499	383.837	463.691	328.164	330.24	435.664	235.565	176.173	212.92	192.872
TRINITY_DN130797_c2_g1_i1.p1	23.7625	19.7716	21.0609	36.7253	57.5498	46.3239	47.8005	38.5974	42.4143	27.2628	24.0528	40.0149	41.3959	48.3798	48.9867	46.4929	48.6876	45.6059	61.5355	39.8848	51.8425	22.8203	12.0346	21.8525
TRINITY_DN1308_c0_g1_i1.p1	6.78929	9.88579	8.86775	6.29576	11.51	8.42252	11.9501	13.5613	6.90465	13.6314	16.9261	19.4945	11.5523	10.7511	9.60524	11.8935	9.27383	9.91432	12.3071	12.2722	12.7332	24.646	22.2177	15.2018
TRINITY_DN13083_c4_g1_i1.p2	115.418	84.5784	99.7622	111.225	131.841	120.021	56.7631	108.49	72.0057	140.858	91.7571	85.16	246.45	142.989	139.276	137.316	126.356	142.766	59.4843	103.291	69.1233	35.5997	25.9207	24.7029
TRINITY_DN1309_c0_g2_i6.p1	24.8941	35.1495	29.9287	19.9366	15.6954	17.8979	9.95844	13.5613	11.8365	17.2664	20.4895	21.5465	6.73886	6.45064	6.72366	6.48738	6.95537	7.93145	7.17914	11.2495	9.09517	15.5178	37.0296	19.9523
TRINITY_DN13093_c0_g1_i6.p1	11.3155	8.78737	8.86775	11.5422	9.41723	10.5281	15.9335	13.5613	16.7684	18.1752	16.0352	14.3643	9.62694	11.8262	8.64471	9.73107	13.9107	10.9057	14.3583	10.2269	9.09517	23.7331	27.7722	32.3037
TRINITY_DN13093_c2_g1_i9.p1	356.438	509.667	427.869	247.633	279.378	266.362	356.512	201.333	310.709	336.241	392.863	330.38	371.6	317.156	416.867	376.268	345.45	483.819	631.764	343.623	677.59	838.875	752.626	951.06
TRINITY_DN13098_c0_g1_i11.p1	84.8661	95.5627	88.6775	124.866	105.682	116.862	133.443	99.1015	131.188	146.31	174.606	131.331	98.1948	109.661	104.697	99.4732	114.764	128.886	140.506	104.314	130.97	324.049	321.231	338.239
TRINITY_DN130993_c1_g1_i1.p1	175.39	110.941	139.667	110.176	102.543	105.281	134.439	142.915	131.188	128.135	74.831	180.58	112.635	120.412	107.579	85.4172	97.3752	80.306	48.2028	64.4292	56.3901	32.8613	37.9553	51.3059
TRINITY_DN131046_c0_g2_i1.p1	7.92084	12.0826	9.97622	14.6901	17.7881	15.7922	15.9335	20.8635	21.7003	16.3577	14.2535	26.6766	26.9554	26.8777	30.7368	43.2492	28.9807	14.8715	23.5886	20.4537	18.1903	3.65125	8.33165	5.70066
TRINITY_DN131191_c0_g1_i1.p1	966.342	1050.09	1020.9	964.3	1089.26	1019.12	827.546	884.612	850.259	903.307	855.212	784.909	1260.17	1329.91	1293.83	1388.3	1257.76	1208.56	1345.58	1293.7	1341.54	1135.54	678.567	684.079
TRINITY_DN131198_c0_g1_i1.p1	191.232	203.208	208.392	140.605	125.563	129.496	159.335	145.001	132.175	196.292	191.532	170.32	103.008	115.036	144.079	108.123	103.171	146.732	114.866	145.221	182.813	298.49	492.493	308.786
TRINITY_DN13131_c0_g1_i2.p2	58.8405	51.6258	58.7488	67.1548	58.5961	60.0104	34.8545	43.8133	36.496	42.7117	26.7254	37.9629	26.9554	41.9291	33.6183	37.8431	37.0953	37.6744	22.563	40.9074	38.1997	9.12813	5.55443	3.80044
TRINITY_DN13136_c0_g1_i4.p1	366.622	362.479	355.818	262.323	183.113	225.302	129.46	164.822	160.78	353.507	290.416	140.565	241.636	191.369	211.315	170.834	156.496	145.74	201.016	239.309	177.356	145.137	124.049	117.814
TRINITY_DN13136_c1_g1_i14.p1	127.865	106.547	111.955	155.295	118.239	138.972	135.435	185.685	208.126	129.953	115.81	120.045	182.912	222.547	203.631	156.778	158.814	97.1603	98.4568	107.382	71.8519	51.1175	54.6186	54.1563
TRINITY_DN1315_c0_g1_i3.p1	323.623	306.46	303.72	278.957	358.202	241.909	304.728	382.845	298.873	643.402	558.56	593.042	236.823	336.508	214.197	198.316	266.822	235.831	409.211	316.01	210.098	544.037	597.102	553.914
TRINITY_DN13155_c0_g1_i4.p2	114.286	85.6769	96.4368	104.929	93.126	101.07	94.6052	95.972	95.6787	99.9635	123.828	99.5244	94.344	107.511	101.815	118.935	126.356	101.126	116.917	109.427	92.7708	40.1638	29.6237	38.0044
TRINITY_DN13156_c0_g1_i14.p1	53.1828	62.61	64.2912	29.3802	49.1789	35.7957	59.7506	64.6768	41.4279	100.872	72.1585	141.591	38.5078	44.0794	39.3815	38.9243	37.0953	55.5202	33.8445	48.0662	60.9377	136.009	125.901	83.6097
TRINITY_DN1316_c1_g1_i12.p1	35.078	20.87	25.4948	17.838	15.6954	17.8979	30.8712	51.1155	50.3053	33.6241	17.8169	28.7287	34.657	53.7553	26.8947	50.8178	66.076	24.7858	43.0748	41.9301	19.0999	133.271	138.861	162.469
TRINITY_DN13162_c3_g6_i1.p1	21.4994	17.5747	19.9524	56.6618	39.7617	47.3767	52.7797	42.7701	66.0874	35.4416	23.162	29.7547	55.8363	39.7789	68.1972	138.397	81.146	70.3916	44.1004	47.0436	69.1233	18.2563	12.9603	19.9523
TRINITY_DN131668_c0_g1_i1.p1	486.566	338.314	415.676	418.668	499.113	451.658	294.77	488.206	396.524	278.989	380.391	242.142	385.078	350.485	369.802	394.649	287.489	254.798	315.882	401.916	331.974	132.358	102.757	72.2084
TRINITY_DN131684_c0_g1_i9.p1	145.97	147.188	136.342	364.105	118.239	220.038	153.36	132.483	106.529	302.617	375.046	266.766	40.4332	69.8819	45.1446	31.3557	79.9868	67.4173	90.252	146.244	62.7567	170.696	200.885	279.332
TRINITY_DN13174_c1_g1_i5.p1	20.3679	13.1811	16.627	11.5422	14.649	13.6866	15.9335	21.9067	18.7412	29.9891	27.6162	22.5725	15.4031	21.5021	16.3289	16.2185	18.5477	21.8115	21.5374	25.5672	25.4665	52.0304	53.6929	31.3536
TRINITY_DN131776_c0_g1_i2.p1	290.808	315.247	307.046	325.281	268.914	294.788	252.944	271.225	269.281	308.069	315.359	269.844	424.548	364.461	456.249	378.431	361.679	439.204	362.034	470.436	471.13	429.935	396.216	382.894
TRINITY_DN13182_c1_g1_i1.p1	263.651	314.148	294.853	312.689	307.63	307.422	299.749	273.312	285.063	418.029	265.472	341.666	279.181	297.804	291.999	255.17	265.463	302.387	269.73	276.125	326.517	485.617	511.934	467.454
TRINITY_DN13185_c0_g1_i11.p1	461.672	555.801	540.933	314.788	312.861	301.105	400.329	541.407	357.069	908.759	696.641	882.381	309.025	414.991	474.499	420.599	415.004	493.733	277.935	505.207	426.564	967.582	1163.65	678.379
TRINITY_DN131855_c0_g1_i14.p1	10.1839	13.1811	12.1932	10.4929	9.41723	10.5281	28.8795	14.6044	19.7276	18.1752	22.2711	17.4424	13.4777	12.9013	13.4473	14.056	15.07	19.8286	21.5374	13.2949	24.557	65.7226	62.9503	74.1086
TRINITY_DN131920_c0_g1_i5.p2	3.39464	4.39369	3.32541	8.39434	4.18544	6.31689	12.946	12.5181	23.6731	22.719	20.4895	48.2231	12.515	9.67596	8.64471	9.73107	11.5923	7.93145	12.3071	14.3176	14.5523	13.6922	17.589	23.7528
TRINITY_DN1321_c0_g1_i21.p1	66.7613	83.48	72.0505	97.5843	73.2451	87.3836	111.535	87.6266	98.6379	133.588	135.409	140.565	79.9036	93.5342	79.7235	89.7421	111.286	95.1774	105.636	88.9737	84.5851	143.312	162.93	187.172
TRINITY_DN132104_c0_g1_i2.p1	16.9732	24.1653	21.0609	20.9859	21.9735	22.1091	25.8919	12.5181	14.7957	17.2664	25.8345	20.5205	24.0674	19.3519	24.9736	22.7058	25.503	39.6573	28.7166	19.431	32.7426	80.3276	37.9553	76.0088
TRINITY_DN13233_c0_g2_i10.p1	152.759	215.291	185.114	137.457	199.855	164.239	223.069	155.433	228.84	150.854	136.299	162.112	175.21	118.262	152.723	189.215	141.426	180.441	215.374	123.745	247.389	425.371	376.776	448.452
TRINITY_DN13243_c7_g1_i1.p1	36.2095	30.7558	32.1456	33.5774	46.0398	40.007	37.8421	43.8133	39.4552	19.0839	23.162	24.6246	35.6197	29.0279	25.9341	23.7871	25.503	24.7858	32.8189	29.6579	26.376	8.21532	3.70296	6.65077
TRINITY_DN132436_c0_g1_i5.p2	16.9732	21.9684	21.0609	4.19717	11.51	7.3697	13.9418	9.38857	10.8502	11.8139	10.6901	21.5465	3.85078	5.37553	6.72366	17.2997	10.4331	9.91432	11.2815	6.13612	14.5523	89.4557	93.4997	71.2583
TRINITY_DN132637_c0_g1_i1.p1	72.4191	74.6926	72.0505	71.3519	63.8279	69.4858	88.6301	84.4971	76.9375	65.4307	73.0494	54.3793	90.4933	75.2574	121.026	109.204	103.171	106.083	69.7402	73.6334	63.6662	39.251	12.9603	30.4035
TRINITY_DN13271_c2_g3_i1.p2	75.8137	65.9053	74.2674	75.5491	69.0597	69.4858	73.6924	79.2812	51.2917	98.146	91.7571	152.878	69.314	70.957	67.2366	63.7926	61.4391	59.4859	37.9469	65.4519	56.3901	37.4253	53.6929	43.7051
TRINITY_DN132721_c1_g1_i1.p1	167.469	95.5627	127.474	115.422	164.278	135.813	337.591	266.009	222.922	179.934	111.356	161.086	309.025	172.017	296.802	242.196	172.725	209.192	109.738	107.382	149.161	55.6816	23.1435	63.6574
TRINITY_DN13273_c0_g1_i2.p1	657.43	784.273	738.24	560.323	694.783	621.161	844.476	554.969	663.833	488.912	636.064	504.804	844.283	786.978	761.695	712.531	756.976	1185.75	1306.6	877.465	1552.55	1406.65	1309.92	1260.8
TRINITY_DN13273_c0_g2_i4.p1	288.545	206.503	229.453	194.119	218.689	215.827	131.451	274.355	415.265	127.226	112.247	81.0559	671.961	432.193	477.38	355.725	421.959	546.279	497.412	521.57	412.921	198.08	201.811	203.324
TRINITY_DN132884_c0_g1_i16.p1	339.464	333.92	338.083	289.605	356.808	323.214	326.637	262.88	289.009	230.825	254.782	214.439	283.032	276.302	272.789	265.983	261.986	295.447	385.622	268.966	361.078	477.401	448.983	471.255
TRINITY_DN133_c0_g1_i11.p1	28762.8	28679.8	28044.3	34834.4	23891.5	29630.4	14946.6	18806.3	20633.1	22913.5	31258	17138.7	25975.4	22428.9	24332	18781	19754.4	19773.1	17584.8	20963	16154.8	7935.09	9895.23	8289.71
TRINITY_DN133_c0_g1_i3.p2	4287.44	5203.22	4530.31	7172.97	6224.79	6958.05	4009.27	5324.36	7159.14	4285.71	6364.2	3054.47	7598.55	4584.25	7491.12	4256.8	4124.53	5568.87	4398.76	4366.87	3991.87	1329.06	1141.44	1321.6
TRINITY_DN13306_c0_g1_i1.p1	1735.79	3387.53	2251.3	1616.96	2029.94	1888.75	52.7797	227.412	347.205	9844.59	12554.7	10490.1	11713.1	3224.24	12736.5	7663.76	5057.71	6836.91	4446.96	7372.54	4007.33	3309.86	2501.35	3267.43
TRINITY_DN13319_c0_g2_i10.p1	30.5518	28.559	26.6032	56.6618	35.5762	47.3767	23.9003	31.2952	37.4824	30.8978	37.4155	29.7547	40.4332	55.9055	41.3025	34.5994	47.5284	26.7687	28.7166	27.6125	15.4618	10.0409	7.40591	9.5011
TRINITY_DN133267_c0_g2_i7.p2	178.785	192.224	195.09	97.5843	74.2915	84.2252	94.6052	86.5835	72.0057	327.153	264.581	138.513	93.3813	115.036	72.9998	110.285	100.853	98.1517	100.508	113.518	119.147	214.511	207.366	106.412
TRINITY_DN133306_c0_g1_i2.p1	274.966	392.136	323.673	257.077	311.815	289.524	342.57	274.355	389.62	293.529	361.683	276.001	321.54	359.085	418.788	475.741	488.035	565.116	695.351	396.802	553.896	702.866	595.25	635.624
TRINITY_DN13338_c0_g1_i4.p1	257.993	363.577	309.263	356.76	489.696	413.756	289.791	574.789	434.007	164.485	179.951	280.105	330.204	434.343	313.131	398.974	471.806	372.778	288.191	384.53	227.379	153.353	154.598	97.8613
TRINITY_DN13338_c1_g1_i2.p1	85.9977	65.9053	77.5928	83.9434	74.2915	77.9083	77.6758	71.979	81.8694	92.6934	71.2677	106.707	62.5751	72.0321	63.3946	63.7926	69.5537	72.3745	58.4587	67.4973	80.0375	135.096	149.97	143.467
TRINITY_DN1334_c0_g2_i9.p1	123.339	81.2832	95.3283	90.2392	92.0796	94.7533	69.7091	83.4539	66.0874	39.0766	43.6514	54.3793	46.2093	76.3325	50.9077	37.8431	62.5983	45.6059	61.5355	60.3385	35.4712	29.21	41.6583	47.5055
TRINITY_DN13340_c0_g2_i10.p1	316.834	281.196	312.588	432.309	405.987	407.439	371.45	414.14	380.742	587.967	511.345	608.432	297.473	274.152	268.947	287.607	284.011	366.83	258.449	380.439	421.107	607.934	673.938	516.86
TRINITY_DN13340_c9_g2_i3.p3	38.4726	34.0511	33.2541	47.2182	57.5498	54.7464	31.867	40.6838	50.3053	28.1715	18.7078	20.5205	39.4705	77.4077	61.4735	46.4929	55.643	32.7172	51.2796	31.7033	24.557	12.7794	6.48017	8.55099
TRINITY_DN13344_c0_g1_i1.p1	1038.76	1295.04	1151.7	1345.19	1160.41	1262.32	1321.48	1085.94	1164.91	1207.74	1239.17	1055.78	1288.08	1107.36	1351.46	1434.79	1309.93	1279.94	1607.1	1417.44	1539.81	1636.67	1636.71	1915.42
TRINITY_DN13362_c0_g1_i3.p1	7.92084	9.88579	8.86775	6.29576	7.32451	6.31689	9.95844	7.30222	6.90465	7.27007	8.01761	8.20819	10.5896	9.67596	9.60524	11.8935	10.4331	9.91432	12.3071	8.18149	10.9142	20.0819	16.6633	20.9024
TRINITY_DN13362_c1_g2_i9.p1	19.2363	16.4763	17.7355	13.6408	11.51	12.6338	9.95844	10.4317	9.86379	18.1752	18.7078	16.4164	16.3658	12.9013	15.3684	15.1372	13.9107	13.88	12.3071	14.3176	13.6428	14.605	17.589	19.0022
TRINITY_DN13369_c0_g2_i15.p1	35.078	27.4605	28.8202	10.4929	20.9272	15.7922	2.98753	8.34539	9.86379	14.5401	11.581	15.3904	25.0301	18.2768	25.9341	11.8935	15.07	21.8115	19.4862	19.431	14.5523	15.5178	16.6633	19.9523
TRINITY_DN133693_c0_g1_i1.p1	97.3131	67.0037	83.1352	93.3871	103.59	96.859	157.343	110.576	89.7605	160.85	133.627	192.893	84.7171	131.163	54.7498	75.6861	106.649	90.2203	101.534	85.9056	96.4088	64.8097	49.9899	52.2561
TRINITY_DN1337_c0_g1_i5.p1	1587.56	2186.96	1986.38	1380.87	2255.95	1720.3	3032.34	2037.32	2062.52	3092.51	3042.24	3007.28	1523.94	1357.86	1332.25	1056.36	1111.7	2222.79	1535.31	1062.57	2162.83	4242.76	7224.47	4704.94
TRINITY_DN13370_c1_g1_i1.p1	132.391	108.744	113.064	177.331	148.583	170.556	143.402	195.074	205.167	94.511	104.229	64.6395	146.33	177.393	129.671	141.641	181.999	127.895	168.197	149.312	91.8612	50.2047	60.173	55.1064
TRINITY_DN13372_c0_g2_i2.p1	97.3131	113.137	110.847	19.9366	21.9735	21.0563	17.9252	23.993	31.5641	25.4453	40.9789	35.9109	43.3212	43.0043	47.0657	55.1427	31.2992	24.7858	35.8957	35.794	47.2949	26.4716	24.0692	12.3514
TRINITY_DN13376_c0_g1_i1.p1	1408.78	1165.43	1237.05	1599.12	1124.84	1370.76	782.733	1482.35	1442.09	909.668	726.039	889.563	835.619	1161.11	675.248	942.833	1363.25	899.228	942.518	1471.65	717.609	211.773	263.836	192.872
TRINITY_DN13385_c0_g2_i1.p1	2.2631	5.49211	3.32541	23.0844	15.6954	21.0563	26.8878	26.0794	61.1555	57.2518	38.3064	27.7027	17.3285	24.7274	20.171	14.056	27.8215	23.7944	35.8957	16.363	12.7332	13.6922	12.0346	19.0022
TRINITY_DN1339393_c0_g1_i2.p1	63.3667	71.3974	67.6166	36.7253	53.3643	44.2182	31.867	31.2952	39.4552	31.8066	42.7606	42.067	18.2912	15.0515	17.2894	16.2185	19.7069	38.6658	50.254	40.9074	59.1186	22.8203	13.8861	17.102
TRINITY_DN1339577_c0_g1_i1.p1	145.97	155.976	137.45	176.281	132.888	162.133	107.551	108.49	107.515	99.9635	94.4297	93.3682	118.411	91.384	136.394	155.697	163.451	105.092	135.378	123.745	75.4899	34.6869	15.7376	49.4057
TRINITY_DN13405_c0_g1_i11.p1	872.424	1229.13	1018.68	802.709	626.769	716.967	469.042	766.733	886.755	823.336	891.737	860.834	1046.45	757.95	709.827	897.421	941.294	885.348	1056.36	1444.03	1020.48	1899.56	2748.52	1963.88
TRINITY_DN1342_c0_g1_i1.p1	40.7357	21.9684	28.8202	11.5422	19.8808	15.7922	5.97506	11.4749	7.89103	55.4343	22.2711	37.9629	34.657	33.3283	43.2236	74.6049	81.146	77.3317	20.5118	23.5218	15.4618	785.019	1129.4	1379.56
TRINITY_DN1343_c1_g1_i3.p1	6.78929	9.88579	7.75928	3.14788	8.37087	5.26407	7.96675	11.4749	9.86379	16.3577	16.0352	35.9109	8.66425	10.7511	8.64471	10.8123	12.7515	10.9057	12.3071	9.20417	7.27614	17.3435	18.5148	19.0022
TRINITY_DN1344307_c0_g1_i1.p2	170.864	114.236	150.752	70.3026	49.1789	55.7992	96.5969	77.1949	49.3189	73.6095	80.1761	91.3162	34.657	46.2296	42.263	50.8178	39.4138	32.7172	34.8701	60.3385	62.7567	28.2972	18.5148	17.102
TRINITY_DN13446_c2_g2_i1.p1	90.5239	91.169	89.786	141.655	106.729	124.232	133.443	99.1015	109.488	113.595	128.282	98.4983	125.15	135.463	144.079	137.316	134.471	119.963	143.583	122.722	133.699	188.04	206.44	227.076
TRINITY_DN13447_c1_g2_i2.p1	107.497	163.665	128.582	156.345	170.557	167.398	175.269	149.174	213.058	164.485	170.152	187.762	141.516	169.867	137.355	208.677	210.98	149.706	269.73	150.335	169.17	390.684	411.954	406.647
TRINITY_DN13448_c0_g1_i12.p1	65.6298	80.1848	70.942	96.535	91.0333	94.7533	100.58	127.267	125.27	135.405	134.518	158.008	110.71	138.689	130.631	137.316	155.337	121.946	114.866	121.7	90.0422	140.573	143.49	134.916
TRINITY_DN13456_c0_g1_i8.p1	816.978	798.552	886.775	316.887	587.008	403.228	540.743	815.762	474.448	145.401	134.518	258.558	431.287	499.924	383.249	464.929	441.666	538.347	326.138	505.207	509.33	152.44	169.41	88.3602
TRINITY_DN13466_c0_g1_i5.p1	13.5786	35.1495	23.2778	41.9717	39.7617	38.9541	35.8504	38.5974	36.496	79.9708	56.1233	106.707	40.4332	36.5536	49.9472	46.4929	39.4138	42.6316	34.8701	50.1116	50.933	135.096	143.49	115.913
TRINITY_DN13470_c0_g1_i13.p1	67.8929	62.61	78.7013	38.8238	52.318	38.9541	34.8545	52.1587	45.3734	7.27007	4.45423	17.4424	56.799	22.5772	55.7104	65.955	28.9807	73.3659	25.6398	93.0644	196.456	2.73844	2.77722	0.95011
TRINITY_DN13471_c0_g1_i2.p1	214.994	180.141	197.307	143.753	179.974	162.133	162.323	163.778	177.548	211.741	220.93	244.194	133.814	169.867	191.144	120.017	129.834	144.749	153.839	131.926	150.98	220.901	200.885	213.775
TRINITY_DN13474_c0_g1_i16.p1	82.603	63.7084	72.0505	88.1406	78.4769	84.2252	85.6426	90.7562	85.815	46.3467	56.1233	43.093	72.2021	72.0321	72.0393	68.1175	74.1906	74.3574	68.7146	71.588	62.7567	68.461	93.4997	87.4101
TRINITY_DN13477_c0_g1_i4.p1	585.01	732.647	656.213	618.034	694.783	661.168	842.484	631.12	706.247	864.23	891.737	708.983	559.325	665.491	515.801	700.637	745.384	731.677	1024.57	644.292	822.204	1227.73	1238.64	1085.98
TRINITY_DN13484_c1_g1_i2.p1	107.497	118.63	93.1114	77.6477	30.3444	56.852	36.8462	12.5181	42.4143	213.558	287.743	119.019	29.8435	45.1545	27.8552	29.1932	56.8022	28.7515	130.25	26.5898	30.0141	165.219	248.098	593.819
TRINITY_DN134855_c0_g1_i1.p5	73.5506	69.2005	70.942	64.0069	51.2716	56.852	66.7215	61.5473	51.2917	85.4234	73.0494	88.2381	79.9036	78.4828	56.6709	58.3864	67.2353	56.5116	50.254	61.3612	50.933	40.1638	28.6979	36.1042
TRINITY_DN1349_c1_g1_i1.p1	11.3155	28.559	18.844	22.0352	20.9272	21.0563	16.9293	19.8203	20.714	39.0766	31.1796	41.041	23.1047	16.1266	25.9341	25.9495	22.0253	27.7601	19.4862	25.5672	25.4665	70.2866	64.8017	62.7073
TRINITY_DN135051_c0_g2_i1.p1	53.1828	52.7242	50.9896	54.5632	43.9471	49.4823	48.7963	35.4679	49.3189	50.8905	27.6162	30.7807	44.2839	40.854	59.5525	49.7366	45.2099	44.6144	33.8445	27.6125	34.5617	14.605	9.25739	17.102
TRINITY_DN1351_c0_g2_i2.p1	5.65774	8.78737	6.65081	10.4929	6.27816	8.42252	5.97506	6.25904	7.89103	15.4489	16.0352	12.3123	16.3658	9.67596	15.3684	14.056	13.9107	10.9057	13.3327	13.2949	9.09517	13.6922	21.292	29.4534
TRINITY_DN1351_c8_g1_i2.p1	160.68	63.7084	95.3283	74.4998	38.7153	54.7464	40.8296	40.6838	29.5914	29.0803	15.1444	20.5205	45.2466	34.4034	45.1446	33.5181	45.2099	44.6144	20.5118	41.9301	25.4665	16.4306	4.6287	21.8525
TRINITY_DN13522_c0_g1_i1.p1	3941.18	5755.73	5230.86	2324.18	3712.48	2791.01	4979.22	5558.03	5054.21	4861.86	4570.04	3919.41	4520.81	2686.69	3990.01	3536.7	2401.92	4950.22	4031.6	4605.16	7996.48	12350.4	18585.1	9259.77
TRINITY_DN135314_c0_g2_i1.p1	81.4715	114.236	97.5452	53.5139	9.41723	22.1091	8.96259	18.7771	7.89103	1209.56	203.113	93.3682	24.0674	49.4549	35.5394	88.6609	68.3945	20.8201	23.5886	95.1098	20.9189	121.404	177.742	58.9068
TRINITY_DN135322_c3_g1_i2.p1	209.336	243.85	238.321	160.542	211.365	180.031	259.915	200.289	195.303	191.748	244.092	209.309	257.039	159.116	259.341	240.033	186.636	340.061	248.193	236.24	411.102	513.001	431.394	476.955
TRINITY_DN13545_c0_g1_i5.p1	30.5518	47.2321	38.7964	36.7253	44.9934	41.0598	50.788	51.1155	50.3053	52.708	48.1057	56.4313	50.0601	41.9291	41.3025	46.4929	49.8468	62.4602	57.4331	56.2477	62.7567	73.9379	61.0988	59.8569
TRINITY_DN13547_c0_g2_i10.p1	140.312	204.306	167.379	159.493	188.345	176.873	192.198	187.771	205.167	258.088	301.106	220.595	148.255	153.74	156.565	181.647	205.183	240.918	216.4	159.539	170.989	504.786	400.845	399.996
TRINITY_DN13552_c1_g1_i3.p6	54.3143	30.7558	42.1218	91.2885	115.1	101.07	121.493	122.051	119.352	85.4234	96.2113	125.175	104.934	96.7596	100.855	168.672	143.744	134.835	159.992	152.38	180.084	51.1175	76.8363	73.1585
TRINITY_DN13552_c1_g1_i8.p1	218.389	180.141	199.524	216.154	282.517	248.464	453.109	409.967	468.53	152.672	244.092	174.424	245.487	182.768	236.289	311.394	295.603	442.178	359.983	288.397	412.011	184.388	149.97	179.571
TRINITY_DN13570_c0_g1_i2.p1	597.457	712.875	662.864	598.097	577.59	586.418	617.423	564.357	593.8	401.672	420.479	355.004	626.714	589.158	588.801	581.702	565.703	635.508	782.526	744.515	858.584	790.496	704.487	654.626
TRINITY_DN13574_c0_g2_i12.p1	75.8137	85.6769	84.2436	89.1899	78.4769	82.1196	94.6052	110.576	81.8694	100.872	129.173	131.331	69.314	79.5579	75.8814	73.5237	86.9421	112.032	58.4587	95.1098	81.8566	231.855	318.454	206.174
TRINITY_DN13574_c1_g1_i2.p1	72.4191	81.2832	74.2674	73.4505	70.1061	72.6442	58.7548	52.1587	64.1146	72.7007	43.6514	63.6135	70.2767	74.1823	62.434	55.1427	62.5983	51.5544	67.689	53.1797	53.6615	127.794	145.341	175.77
TRINITY_DN13576_c0_g1_i1.p1	161.811	177.944	166.27	202.514	254.265	230.566	225.061	259.75	235.745	163.577	151.444	173.398	224.308	261.251	217.078	219.49	267.782	239.926	253.321	214.764	178.265	159.742	188.851	179.571
TRINITY_DN13578_c0_g1_i4.p1	166.338	199.913	182.897	288.556	246.941	269.521	287.799	224.282	246.595	252.635	314.469	273.949	190.613	218.247	249.736	270.308	296.762	331.138	338.445	299.647	342.888	434.499	485.087	501.658
TRINITY_DN13581_c0_g2_i5.p1	32.8149	8.78737	17.7355	14.6901	21.9735	17.8979	18.921	7.30222	14.7957	35.4416	33.8521	51.3012	7.70155	9.67596	7.68419	6.48738	5.79614	8.92288	14.3583	7.1588	30.9236	55.6816	49.9899	63.6574
TRINITY_DN135846_c0_g1_i12.p1	18.1048	10.9842	12.1932	56.6618	15.6954	32.6373	149.377	75.1085	162.753	116.321	102.447	57.4574	216.606	167.717	199.789	155.697	178.521	119.963	117.943	83.8603	84.5851	91.2813	82.3908	241.328
TRINITY_DN13603_c0_g1_i7.p1	118.813	150.484	128.582	154.246	104.636	130.549	80.6634	88.6698	89.7605	291.712	360.793	319.094	242.599	147.29	211.315	132.991	154.177	182.423	131.276	176.925	133.699	110.45	139.787	191.922
TRINITY_DN136085_c0_g1_i16.p1	53.1828	42.8384	48.7726	23.0844	15.6954	18.9507	33.8587	32.3384	36.496	53.6168	48.9965	47.1971	21.1793	31.1781	31.6973	23.7871	26.6623	28.7515	30.7677	36.8167	40.0188	90.3685	98.1283	80.7594
TRINITY_DN13610_c0_g1_i5.p1	49.7881	50.5274	50.9896	49.3168	34.5299	41.0598	22.9044	30.2521	23.6731	64.5219	63.2501	87.2121	35.6197	38.7038	36.4999	46.4929	41.7322	26.7687	28.7166	47.0436	30.0141	43.815	65.7275	51.3059
TRINITY_DN13610_c0_g1_i8.p1	24.8941	48.3305	37.6879	9.44364	12.5563	10.5281	5.97506	9.38857	7.89103	22.719	20.4895	40.0149	10.5896	4.30043	9.60524	12.9748	6.95537	10.9057	6.15355	13.2949	16.3713	16.4306	36.1038	19.0022
TRINITY_DN13615_c0_g1_i4.p1	145.97	150.484	148.535	131.162	93.126	110.546	108.547	83.4539	99.6243	95.4197	100.666	115.941	163.658	123.637	153.684	166.509	140.267	128.886	146.66	156.471	183.722	206.296	165.707	245.128
TRINITY_DN13617_c2_g1_i1.p1	7.92084	15.3779	11.0847	7.34505	12.5563	10.5281	10.9543	9.38857	10.8502	8.17883	7.12677	10.2602	16.3658	9.67596	15.3684	15.1372	15.07	14.8715	23.5886	13.2949	14.5523	3.65125	0	2.85033
TRINITY_DN136515_c0_g1_i5.p2	20.3679	13.1811	16.627	17.838	14.649	16.845	22.9044	27.1225	21.7003	14.5401	14.2535	17.4424	22.142	21.5021	24.9736	30.2744	24.3438	17.8458	14.3583	19.431	15.4618	4.56407	11.1089	8.55099
TRINITY_DN13654_c0_g2_i1.p2	16.9732	16.4763	18.844	82.8942	40.808	55.7992	496.926	36.5111	39.4552	25.4453	88.1937	19.4945	9.62694	10.7511	13.4473	8.64984	4.63691	6.94002	25.6398	9.20417	60.0281	1.82563	0.925739	1.90022
TRINITY_DN13661_c0_g1_i16.p1	10.1839	10.9842	8.86775	11.5422	6.27816	9.47533	10.9543	11.4749	12.8229	19.0839	19.5986	14.3643	8.66425	11.8262	8.64471	7.56861	13.9107	7.93145	12.3071	9.20417	3.63807	20.9947	30.5494	48.4556
TRINITY_DN136615_c0_g1_i6.p1	557.853	575.573	556.451	637.97	710.478	681.171	196.181	433.96	328.464	428.934	372.374	329.354	806.738	703.119	984.537	594.677	571.5	551.236	413.313	658.61	358.35	135.096	110.163	102.612
TRINITY_DN13664_c0_g1_i1.p1	442.435	406.416	430.086	421.816	389.246	401.122	312.695	385.974	343.26	295.347	318.032	325.25	551.624	595.609	543.656	488.716	467.169	401.53	323.061	409.074	341.978	431.761	386.959	334.439
TRINITY_DN13672_c0_g1_i2.p1	377.937	590.951	515.438	236.091	483.418	319.003	508.876	683.279	484.312	1006	728.712	1059.88	494.825	361.236	446.643	403.299	314.151	531.407	346.65	428.505	568.448	2020.97	2157.9	1291.2
TRINITY_DN13697_c0_g1_i1.p1	69.0244	63.7084	62.0742	23.0844	41.8544	32.6373	13.9418	12.5181	12.8229	12.7226	15.1444	22.5725	30.8062	41.9291	38.4209	37.8431	54.4837	44.6144	57.4331	27.6125	25.4665	24.646	32.4009	50.3558
TRINITY_DN1370_c0_g1_i17.p1	12.447	12.0826	12.1932	10.4929	6.27816	8.42252	10.9543	10.4317	13.8093	19.9927	20.4895	26.6766	4.81347	8.60085	5.76314	6.48738	8.1146	4.95716	11.2815	12.2722	10.9142	17.3435	22.2177	17.102
TRINITY_DN1370701_c0_g1_i1.p1	57.709	62.61	63.1827	68.204	160.093	103.176	159.335	176.296	139.079	52.708	48.9965	43.093	114.561	73.1072	126.789	87.5797	75.3499	169.535	63.5867	54.2024	83.6756	41.0766	77.7621	56.0565
TRINITY_DN13708_c1_g1_i2.p1	178.785	187.83	189.548	157.394	244.848	192.665	268.878	219.067	212.071	146.31	152.335	153.904	265.704	210.721	216.118	264.901	230.686	310.318	305.626	230.104	359.259	343.218	314.751	307.836
TRINITY_DN137145_c0_g3_i3.p1	102.971	151.582	120.823	120.669	93.126	108.44	48.7963	62.5904	87.7877	119.956	122.046	84.134	51.9855	40.854	69.1577	88.6609	67.2353	60.4773	100.508	99.2005	88.2232	110.45	131.455	119.714
TRINITY_DN137189_c0_g1_i2.p1	37.3411	69.2005	56.5319	36.7253	23.0199	27.3732	26.8878	20.8635	39.4552	59.0694	39.1972	74.8998	14.4404	25.8026	26.8947	29.1932	27.8215	45.6059	26.6654	37.8394	81.8566	168.87	207.366	95.011
TRINITY_DN137276_c2_g2_i1.p1	37.3411	34.0511	37.6879	23.0844	23.0199	22.1091	8.96259	13.5613	16.7684	73.6095	81.9578	46.1711	29.8435	43.0043	34.5788	40.0055	31.2992	28.7515	14.3583	13.2949	16.3713	45.6407	84.2423	25.653
TRINITY_DN13728_c1_g1_i3.p1	368.885	252.637	302.612	279.112	216.596	246.359	191.202	195.074	154.861	267.175	248.546	311.911	235.86	251.575	225.723	204.353	207.502	140.783	137.429	176.925	129.151	104.974	100.906	131.115
TRINITY_DN1373_c0_g1_i6.p1	9.05239	19.7716	13.3016	14.6901	26.159	20.0035	29.8753	36.5111	38.4688	33.6241	35.6338	47.1971	36.5824	36.5536	37.4604	31.3557	39.4138	37.6744	41.0236	25.5672	21.8284	60.2457	58.3216	66.5077
TRINITY_DN13733_c0_g1_i3.p1	132.391	140.598	140.776	71.3519	65.9206	68.433	92.6135	68.8495	72.992	126.318	125.609	107.733	79.9036	79.5579	66.2761	84.336	81.146	87.246	95.38	82.8376	111.871	275.67	265.687	234.677
TRINITY_DN13768_c3_g2_i1.p1	6.78929	8.78737	7.75928	9.44364	14.649	12.6338	12.946	15.6476	16.7684	18.1752	10.6901	14.3643	8.66425	9.67596	8.64471	11.8935	13.9107	12.8886	12.3071	9.20417	8.18566	29.21	26.8464	31.3536
TRINITY_DN13769_c2_g1_i2.p1	194.626	177.944	181.789	222.45	179.974	202.14	152.364	165.865	191.357	149.037	133.627	165.19	128.038	146.214	114.302	155.697	183.158	144.749	144.608	151.358	129.151	100.409	90.7224	100.712
TRINITY_DN13770_c2_g1_i1.p1	46.3935	25.2637	34.3625	29.3802	19.8808	24.2147	28.8795	14.6044	21.7003	11.8139	18.7078	21.5465	28.8808	35.4785	19.2105	23.7871	22.0253	13.88	30.7677	21.4764	34.5617	91.2813	72.2077	90.2605
TRINITY_DN137739_c0_g2_i1.p3	29.4203	36.2479	36.5795	17.838	8.37087	11.581	10.9543	12.5181	6.90465	124.5	133.627	8.20819	9.62694	7.52574	14.4079	30.2744	11.5923	19.8286	15.3839	28.6352	33.6521	178.911	164.782	35.1541
TRINITY_DN1378_c1_g1_i2.p1	20.3679	14.2795	16.627	19.9366	11.51	15.7922	4.97922	12.5181	7.89103	26.354	23.162	24.6246	14.4404	13.9764	12.4868	14.056	13.9107	8.92288	3.07677	9.20417	3.63807	0	0	0
TRINITY_DN1378_c3_g1_i1.p1	6.78929	9.88579	8.86775	10.4929	15.6954	12.6338	14.9377	21.9067	20.714	12.7226	10.6901	14.3643	19.2539	12.9013	16.3289	15.1372	12.7515	19.8286	13.3327	17.3857	20.9189	31.0357	23.1435	19.0022
TRINITY_DN1379_c0_g1_i10.p1	81.4715	80.1848	83.1352	55.6125	76.3842	64.2217	95.601	104.317	103.57	104.507	73.9402	121.071	79.9036	101.06	76.8419	76.7673	83.4644	85.2631	75.8938	70.5653	80.0375	184.388	202.737	159.618
TRINITY_DN13791_c0_g1_i11.p1	13.5786	12.0826	13.3016	9.44364	8.37087	8.42252	18.921	7.30222	13.8093	10.9051	12.4718	12.3123	17.3285	13.9764	14.4079	14.056	11.5923	17.8458	29.7421	15.3403	44.5663	65.7226	86.0937	106.412
TRINITY_DN13794_c2_g1_i1.p1	97.3131	112.039	94.2198	91.2885	51.2716	72.6442	65.7257	69.8927	53.2645	73.6095	77.5036	67.7176	31.7689	44.0794	31.6973	30.2744	45.2099	18.8372	30.7677	31.7033	11.8237	62.0713	47.2127	83.6097
TRINITY_DN1380_c0_g1_i16.p1	23.7625	24.1653	24.3863	37.7746	55.457	46.3239	47.8005	46.9428	45.3734	30.8978	32.9613	30.7807	49.0974	47.3047	44.1841	42.168	42.8915	45.6059	57.4331	41.9301	47.2949	42.9022	38.881	39.9046
TRINITY_DN138010_c0_g2_i2.p1	55.4459	46.1337	49.8811	28.3309	14.649	21.0563	18.921	8.34539	9.86379	31.8066	44.5423	24.6246	20.2166	17.2017	16.3289	11.8935	12.7515	12.8886	12.3071	9.20417	11.8237	32.8613	69.4304	77.909
TRINITY_DN13804_c0_g1_i4.p1	164.074	204.306	200.633	267.57	281.471	265.309	463.067	245.146	201.221	461.65	484.62	264.714	167.509	183.843	267.026	245.439	216.776	464.981	286.14	259.762	536.615	733.902	1091.45	676.478
TRINITY_DN138195_c0_g1_i4.p1	16.9732	13.1811	14.4101	19.9366	18.8345	18.9507	14.9377	16.6908	14.7957	12.7226	11.581	12.3123	25.9927	29.0279	35.5394	44.3304	34.7769	23.7944	28.7166	29.6579	24.557	20.9947	19.4405	20.9024
TRINITY_DN13841_c0_g1_i3.p1	95.0501	82.3816	85.3521	73.4505	62.7816	70.5386	87.6343	99.1015	92.7196	112.686	113.137	96.4463	78.9409	83.8583	72.0393	83.2547	104.331	88.2374	89.2264	91.0191	65.4852	132.358	137.009	154.868
TRINITY_DN138427_c0_g1_i2.p1	59.9721	75.7911	72.0505	60.859	87.8942	70.5386	124.48	70.9358	62.1419	59.9781	73.9402	62.5875	125.15	95.6845	100.855	116.773	90.4198	131.86	119.994	84.8829	168.261	221.814	211.069	191.922
TRINITY_DN13857_c0_g2_i21.p1	93.9185	72.4958	87.569	102.831	113.007	103.176	126.472	177.34	119.352	43.6204	45.4331	48.2231	128.038	140.839	126.789	147.047	132.152	137.809	85.1241	139.085	120.966	41.9894	43.5097	26.6031
TRINITY_DN13857_c1_g1_i2.p1	44.1304	65.9053	54.315	61.9083	66.967	65.2745	50.788	27.1225	46.3598	60.8869	65.9226	36.9369	59.687	41.9291	59.5525	65.955	49.8468	73.3659	133.327	65.4519	149.161	284.798	247.172	276.482
TRINITY_DN1386_c0_g1_i1.p1	131.26	102.153	117.498	124.866	131.841	127.391	134.439	151.26	160.78	174.482	177.278	168.268	137.665	160.191	140.236	166.509	169.247	180.441	161.018	166.698	182.813	240.983	274.019	203.324
TRINITY_DN13861_c0_g1_i2.p1	276.098	384.447	331.432	217.204	252.173	232.672	299.749	270.182	330.437	301.708	299.324	292.417	315.764	209.646	314.091	248.683	216.776	336.095	293.319	262.83	388.364	867.173	928.516	959.611
TRINITY_DN13862_c0_g1_i4.p1	0	0	0	4.19717	10.4636	6.31689	12.946	15.6476	8.87741	9.08759	17.8169	40.0149	7.70155	11.8262	10.5658	9.73107	9.27383	7.93145	17.4351	16.363	14.5523	27.3844	26.8464	23.7528
TRINITY_DN13862_c0_g1_i6.p1	35.078	32.9526	35.471	11.5422	8.37087	9.47533	13.9418	13.5613	15.7821	33.6241	25.8345	28.7287	12.515	13.9764	9.60524	12.9748	13.9107	14.8715	13.3327	16.363	19.0999	57.5072	69.4304	46.5554
TRINITY_DN13863_c0_g1_i10.p1	41.8673	25.2637	31.0371	57.7111	36.6226	47.3767	30.8712	33.3816	39.4552	17.2664	10.6901	14.3643	54.8736	31.1781	54.7498	73.5237	66.076	61.4688	47.1772	67.4973	56.3901	6.38969	3.70296	11.4013
TRINITY_DN13867_c0_g1_i1.p1	14.7101	13.1811	15.5186	20.9859	37.6689	26.3204	43.8171	38.5974	29.5914	64.5219	57.905	31.8068	38.5078	25.8026	37.4604	95.1483	38.2545	42.6316	68.7146	51.1343	95.4993	59.3329	62.0245	35.1541
TRINITY_DN13869_c0_g1_i2.p1	359.832	396.53	382.422	388.238	434.239	407.439	526.801	524.717	470.503	646.128	512.236	642.291	415.884	398.864	354.433	391.405	431.233	471.921	395.878	407.029	416.559	721.122	758.18	738.236
TRINITY_DN1387_c0_g1_i11.p1	126.733	72.4958	93.1114	138.507	123.47	134.76	100.58	110.576	125.27	204.471	187.968	147.748	80.8663	131.163	117.184	103.798	129.834	118.972	123.071	115.564	103.685	285.711	225.88	242.278
TRINITY_DN13878_c0_g1_i8.p1	203.679	327.33	259.382	188.873	234.384	211.616	262.903	223.239	219.962	295.347	236.074	259.584	175.21	169.867	189.223	171.916	184.317	224.064	285.114	221.923	260.122	445.453	484.162	495.957
TRINITY_DN138808_c0_g1_i18.p1	10.1839	14.2795	9.97622	1.04929	1.04636	1.05281	0.995844	10.4317	5.91827	105.416	97.993	81.0559	33.6943	34.4034	32.6578	80.011	129.834	59.4859	32.8189	82.8376	10.0047	58.42	66.6532	59.8569
TRINITY_DN13885_c1_g1_i11.p1	59.9721	16.4763	32.1456	36.7253	31.3908	34.7429	39.8338	16.6908	38.4688	58.1606	59.6867	28.7287	19.2539	34.4034	27.8552	22.7058	24.3438	42.6316	58.4587	28.6352	100.047	188.952	127.752	133.966
TRINITY_DN1388967_c0_g1_i1.p1	11.3155	30.7558	23.2778	12.5915	27.2053	16.845	12.946	16.6908	10.8502	133.588	144.317	67.7176	37.5451	25.8026	24.0131	21.6246	12.7515	35.6915	13.3327	18.4083	40.0188	173.435	87.9452	20.9024
TRINITY_DN13891_c0_g1_i14.p1	40.7357	45.0353	45.4472	39.8731	46.0398	41.0598	64.7299	56.3314	50.3053	48.1642	48.9965	52.3272	28.8808	40.854	32.6578	44.3304	41.7322	41.6401	41.0236	39.8848	50.933	131.445	121.272	81.7095
TRINITY_DN138955_c0_g1_i5.p1	83.7346	92.2674	88.6775	50.3661	81.616	64.2217	69.7091	63.6336	58.1964	33.6241	50.7782	52.3272	36.5824	48.3798	48.9867	52.9803	53.3245	52.5459	43.0748	28.6352	32.7426	36.5125	29.6237	31.3536
TRINITY_DN13896_c0_g1_i13.p1	247.809	288.885	272.683	194.119	148.583	168.45	185.227	147.088	138.093	232.642	268.145	291.391	194.464	249.425	203.631	183.809	221.413	224.064	179.478	198.401	203.732	449.104	514.711	457.953
TRINITY_DN1389693_c0_g1_i1.p1	30.5518	23.0668	24.3863	19.9366	16.7417	18.9507	20.9127	15.6476	17.7548	43.6204	32.0704	29.7547	22.142	15.0515	24.9736	31.3557	27.8215	22.8029	21.5374	15.3403	14.5523	3.65125	2.77722	9.5011
TRINITY_DN13901_c0_g1_i1.p1	31.6834	68.1021	42.1218	47.2182	24.0663	35.7957	31.867	57.3746	84.8286	94.511	64.1409	35.9109	72.2021	39.7789	66.2761	99.4732	69.5537	34.7001	76.9193	81.8149	39.1092	367.864	309.197	393.346
TRINITY_DN13901_c0_g1_i8.p1	20.3679	57.1179	33.2541	51.4154	26.159	37.9013	30.8712	29.2089	54.2508	48.1642	34.743	34.8848	40.4332	33.3283	39.3815	54.0615	46.3691	30.7344	50.254	44.9982	40.9283	224.552	271.242	260.33
TRINITY_DN13902_c0_g1_i11.p1	113.155	114.236	114.172	146.901	126.609	137.919	178.256	119.965	163.739	179.026	193.314	167.242	123.225	145.139	134.473	121.098	133.311	159.62	163.069	122.722	183.722	326.787	315.677	321.137
TRINITY_DN13906_c1_g1_i8.p1	26.0256	23.0668	24.3863	32.5281	26.159	29.4788	33.8587	32.3384	35.5096	36.3504	32.0704	36.9369	30.8062	30.103	26.8947	28.112	28.9807	24.7858	26.6654	27.6125	26.376	40.1638	42.584	48.4556
TRINITY_DN13915_c0_g1_i1.p1	48.6566	41.74	49.8811	54.5632	100.45	69.4858	194.19	64.6768	62.1419	117.23	149.662	248.298	90.4933	112.886	87.4076	56.224	62.5983	136.818	67.689	39.8848	145.523	761.286	590.622	650.825
TRINITY_DN13917_c0_g1_i2.p1	194.626	257.031	241.646	160.542	239.616	188.454	327.633	230.541	231.799	228.099	247.655	267.792	302.286	248.35	289.118	285.445	231.846	391.615	296.396	244.422	492.958	645.359	636.909	508.309
TRINITY_DN139186_c2_g1_i1.p1	42.9988	41.74	44.3387	15.7394	14.649	14.7394	18.921	13.5613	16.7684	17.2664	15.1444	24.6246	21.1793	19.3519	19.2105	20.5434	18.5477	21.8115	25.6398	23.5218	37.2902	17.3435	16.6633	19.9523
TRINITY_DN13936_c0_g1_i5.p1	812.452	988.579	913.378	976.892	1337.25	1137.04	1182.07	1095.33	1368.11	1001.45	1015.56	986.009	982.911	880.512	979.734	1213.14	1046.78	1272.01	1224.56	865.192	1287.88	1692.36	2276.39	1745.35
TRINITY_DN13936_c0_g1_i6.p1	394.91	490.994	456.689	370.4	526.319	434.813	451.117	413.097	449.789	470.737	457.895	472.997	377.376	326.832	415.907	290.851	272.419	437.221	403.057	344.645	530.249	1081.68	1171.99	1005.22
TRINITY_DN13941_c1_g2_i6.p1	41.8673	37.3463	37.6879	39.8731	19.8808	29.4788	39.8338	39.6406	26.6322	32.7153	38.3064	22.5725	65.4632	68.8068	55.7104	63.7926	68.3945	31.7258	42.0492	53.1797	24.557	15.5178	12.0346	17.102
TRINITY_DN13951_c0_g1_i15.p1	188.969	249.342	212.826	277.013	253.219	272.679	397.342	214.894	344.246	193.566	252.109	201.101	257.039	282.753	260.302	262.739	331.539	414.418	511.77	272.034	447.483	481.965	446.206	579.567
TRINITY_DN13951_c0_g2_i8.p1	227.441	264.72	251.622	244.485	214.504	226.355	209.127	196.117	274.213	235.369	218.257	241.116	217.569	213.946	238.21	263.82	235.323	264.712	262.551	256.694	348.345	366.951	488.79	374.343
TRINITY_DN13958_c0_g1_i3.p1	24.8941	26.3621	23.2778	16.7887	13.6027	15.7922	23.9003	31.2952	40.4415	45.438	29.3979	32.8328	10.5896	16.1266	13.4473	21.6246	23.1846	11.8972	34.8701	26.5898	16.3713	86.7173	92.5739	96.9112
TRINITY_DN13958_c0_g1_i7.p1	9.05239	24.1653	13.3016	15.7394	7.32451	11.581	25.8919	25.0362	50.3053	50.8905	32.9613	30.7807	17.3285	18.2768	12.4868	30.2744	28.9807	11.8972	32.8189	20.4537	15.4618	95.8454	115.717	109.263
TRINITY_DN13969_c0_g1_i3.p1	115.418	101.055	111.955	78.697	122.424	96.859	141.41	123.095	116.393	98.146	111.356	100.55	115.523	93.5342	109.5	112.448	88.1014	109.057	148.711	113.518	169.17	231.855	199.96	203.324
TRINITY_DN13974_c0_g1_i5.p3	302.123	275.704	291.527	316.887	313.908	316.897	209.127	277.484	252.513	310.796	319.814	279.079	243.562	298.88	257.42	224.896	303.718	401.53	299.473	390.666	335.612	116.84	121.272	89.3103
TRINITY_DN13975_c2_g1_i8.p1	38.4726	41.74	39.9049	32.5281	29.2981	30.5316	31.867	23.993	27.6186	22.719	23.162	22.5725	23.1047	23.6523	35.5394	34.5994	28.9807	30.7344	37.9469	32.726	44.5663	70.2866	74.9849	87.4101
TRINITY_DN139770_c0_g1_i1.p1	22.631	12.0826	19.9524	5.24647	13.6027	7.3697	11.9501	7.30222	8.87741	8.17883	11.581	22.5725	10.5896	18.2768	7.68419	7.56861	6.95537	18.8372	7.17914	6.13612	25.4665	548.601	509.157	204.274
TRINITY_DN13981_c0_g1_i3.p1	4.52619	8.78737	5.54234	14.6901	10.4636	12.6338	13.9418	15.6476	21.7003	24.5365	25.8345	23.5986	16.3658	11.8262	13.4473	14.056	15.07	16.8543	16.4095	18.4083	17.2808	31.9485	40.7325	33.2539
TRINITY_DN13983_c0_g1_i1.p1	167.469	226.275	201.741	240.288	238.57	236.883	249.957	176.296	240.676	183.569	194.204	201.101	180.024	184.918	209.394	217.327	241.12	415.41	304.601	263.853	465.673	490.181	539.706	471.255
TRINITY_DN13986_c0_g1_i3.p1	63.3667	84.5784	74.2674	69.2533	93.126	80.0139	97.5927	81.3676	91.7332	64.5219	72.1585	57.4574	101.083	64.5064	106.618	89.7421	69.5537	98.1517	122.045	89.9964	133.699	167.045	152.747	182.421
TRINITY_DN139888_c0_g1_i7.p2	23.7625	29.6574	26.6032	22.0352	32.4371	26.3204	35.8504	32.3384	39.4552	24.5365	25.8345	18.4684	51.9855	30.103	45.1446	51.8991	37.0953	54.5287	48.2028	34.7713	56.3901	62.0713	61.0988	59.8569
TRINITY_DN13989_c4_g1_i1.p1	18.1048	19.7716	19.9524	19.9366	11.51	15.7922	15.9335	10.4317	19.7276	12.7226	16.9261	17.4424	14.4404	13.9764	15.3684	17.2997	13.9107	16.8543	12.3071	13.2949	20.9189	39.251	36.1038	35.1541
TRINITY_DN13999_c0_g1_i8.p1	150.496	98.8579	117.498	124.866	130.795	131.602	133.443	134.569	158.807	180.843	183.514	201.101	129.964	139.764	135.434	117.854	135.63	118.972	147.685	120.677	114.599	261.977	231.435	339.189
TRINITY_DN14000_c0_g1_i1.p1	138.049	106.547	116.389	100.732	61.7352	81.0667	46.8047	56.3314	61.1555	75.427	43.6514	65.6656	72.2021	99.9849	77.8024	87.5797	107.808	63.4516	68.7146	87.951	55.4806	19.1691	14.8118	19.9523
TRINITY_DN14001_c0_g1_i5.p1	73.5506	52.7242	60.9658	58.7604	49.1789	54.7464	49.7922	58.4178	60.1691	83.6059	89.0846	85.16	60.6497	72.0321	55.7104	59.4677	67.2353	55.5202	55.3819	62.3838	50.933	83.066	90.7224	81.7095
TRINITY_DN140015_c0_g1_i11.p1	106.366	155.976	136.342	100.732	119.285	105.281	114.522	131.44	98.6379	101.781	102.447	156.982	145.367	142.989	143.118	154.616	117.082	99.1432	81.0217	102.269	100.956	37.4253	51.8414	32.3037
TRINITY_DN14004_c0_g1_i10.p1	460.54	296.574	362.469	366.203	327.51	350.587	320.662	280.614	281.118	413.485	364.356	519.168	218.532	288.128	244.933	187.053	234.164	195.312	189.734	184.083	170.989	295.752	294.385	410.448
TRINITY_DN14008_c0_g1_i1.p1	397.173	488.797	450.038	419.717	446.795	431.654	487.963	402.665	444.857	385.314	406.226	353.978	414.921	339.734	432.236	339.506	319.947	450.11	497.412	443.846	616.653	729.338	743.369	746.787
TRINITY_DN14008_c0_g1_i2.p1	20.3679	19.7716	18.844	36.7253	27.2053	33.6901	39.8338	27.1225	43.4007	21.8102	27.6162	17.4424	50.0601	48.3798	34.5788	38.9243	48.6876	44.6144	61.5355	38.8621	47.2949	48.3791	31.4751	44.6552
TRINITY_DN14014_c0_g1_i5.p1	176.522	244.948	205.067	188.873	169.51	181.084	175.269	224.282	239.69	588.876	611.12	629.979	362.936	251.575	375.565	274.632	260.826	288.507	210.246	251.581	213.737	243.721	392.513	372.443
TRINITY_DN1402_c13_g1_i1.p1	220.652	203.208	219.477	210.908	326.464	257.94	216.098	200.289	180.507	165.394	167.479	185.71	206.979	210.721	249.736	160.022	146.063	191.346	161.018	137.04	188.27	113.189	118.495	109.263
TRINITY_DN14020_c0_g1_i11.p1	151.627	166.96	160.728	173.133	154.861	163.186	164.314	124.138	152.889	265.358	259.236	312.937	111.673	177.393	97.0129	134.073	156.496	120.955	161.018	120.677	146.432	299.403	313.826	241.328
TRINITY_DN14027_c0_g1_i4.p1	29.4203	144.992	62.0742	96.535	54.4107	73.697	30.8712	28.1657	50.3053	73.6095	47.2148	147.748	33.6943	33.3283	50.9077	55.1427	53.3245	29.7429	55.3819	51.1343	40.9283	380.643	532.3	746.787
TRINITY_DN14029_c0_g1_i5.p1	33.9464	26.3621	31.0371	14.6901	16.7417	15.7922	31.867	27.1225	32.5505	13.6314	18.7078	25.6506	0.962694	3.22532	3.84209	9.73107	11.5923	14.8715	17.4351	16.363	23.6474	20.0819	24.995	19.9523
TRINITY_DN14030_c2_g1_i6.p1	156.154	155.976	161.836	177.331	159.047	165.292	186.223	119.965	124.284	222.646	232.511	227.777	128.038	121.487	103.737	81.0923	92.7383	135.826	118.969	115.564	174.627	271.106	276.796	275.532
TRINITY_DN14036_c3_g1_i1.p1	19.2363	10.9842	15.5186	17.838	19.8808	18.9507	30.8712	27.1225	25.6458	35.4416	28.5071	31.8068	14.4404	18.2768	17.2894	12.9748	12.7515	13.88	22.563	21.4764	26.376	13.6922	17.589	16.1519
TRINITY_DN140361_c0_g1_i2.p1	95.0501	120.826	110.847	60.859	126.609	86.3308	67.7174	85.5403	58.1964	63.6131	70.3768	91.3162	52.9482	39.7789	44.1841	68.1175	60.2799	69.4002	93.3288	83.8603	85.4946	101.322	103.683	95.9611
TRINITY_DN14054_c1_g1_i6.p1	19.2363	14.2795	16.627	9.44364	9.41723	9.47533	15.9335	10.4317	14.7957	14.5401	17.8169	14.3643	11.5523	10.7511	13.4473	10.8123	9.27383	13.88	14.3583	10.2269	19.0999	34.6869	33.3266	38.9545
TRINITY_DN14054_c3_g1_i2.p1	171.995	188.928	184.006	219.302	223.921	220.038	196.181	183.599	178.535	226.281	222.711	238.038	203.128	199.97	205.552	203.271	214.457	255.789	223.579	235.218	262.85	424.458	353.632	372.443
TRINITY_DN14061_c0_g1_i1.p1	66.7613	32.9526	44.3387	12.5915	13.6027	13.6866	10.9543	13.5613	20.714	10.9051	8.01761	9.23422	17.3285	22.5772	17.2894	9.73107	15.07	15.8629	24.6142	18.4083	18.1903	33.7741	30.5494	38.0044
TRINITY_DN140683_c0_g1_i10.p1	98.4447	121.925	110.847	110.176	149.629	129.496	193.194	164.822	191.357	156.307	185.296	148.774	161.733	146.214	145.039	121.098	148.381	261.738	251.27	186.129	275.584	631.667	581.364	552.014
TRINITY_DN14073_c0_g2_i10.p1	31.6834	32.9526	33.2541	33.5774	36.6226	34.7429	39.8338	56.3314	38.4688	78.1533	69.486	62.5875	50.0601	50.53	39.3815	47.5741	48.6876	49.5716	38.9725	55.225	41.8378	99.4966	95.3511	66.5077
TRINITY_DN14073_c0_g3_i7.p1	20.3679	108.744	56.5319	39.8731	30.3444	30.5316	12.946	17.734	17.7548	233.551	187.078	98.4983	21.1793	12.9013	25.9341	128.666	32.4584	32.7172	39.9981	75.6788	116.418	300.316	259.207	49.4057
TRINITY_DN14107_c0_g1_i6.p2	416.41	548.112	514.329	377.746	452.027	396.911	398.338	442.306	355.096	713.376	615.574	547.897	341.756	392.414	388.051	525.478	431.233	537.356	448.183	542.024	654.852	1101.77	1154.4	590.018
TRINITY_DN14109_c3_g1_i13.p1	186.705	216.389	226.128	58.7604	16.7417	29.4788	22.9044	7.30222	17.7548	72.7007	101.556	63.6135	44.2839	24.7274	24.9736	24.8683	13.9107	23.7944	17.4351	24.5445	85.4946	87.6301	87.9452	58.9068
TRINITY_DN14111_c0_g1_i1.p1	35.078	21.9684	26.6032	13.6408	6.27816	10.5281	6.97091	2.08635	9.86379	17.2664	34.743	23.5986	12.515	12.9013	9.60524	15.1372	12.7515	8.92288	25.6398	12.2722	25.4665	24.646	23.1435	32.3037
TRINITY_DN141121_c0_g1_i1.p1	253.467	206.503	225.019	181.528	164.278	174.767	151.368	153.347	132.175	242.639	120.264	170.32	245.487	265.551	319.854	204.353	230.686	223.072	178.453	209.651	176.446	46.5535	49.9899	69.358
TRINITY_DN141155_c0_g1_i2.p1	32.8149	20.87	26.6032	17.838	18.8345	17.8979	14.9377	17.734	18.7412	6.36131	9.7993	3.07807	9.62694	5.37553	5.76314	12.9748	9.27383	13.88	11.2815	12.2722	14.5523	44.7279	20.3663	21.8525
TRINITY_DN14119_c0_g1_i7.p1	132.391	155.976	136.342	310.591	237.524	280.049	126.472	194.03	149.93	137.223	161.243	139.539	281.107	270.927	292.96	209.759	252.712	189.363	150.762	209.651	100.956	46.5535	57.3958	60.807
TRINITY_DN1412_c0_g1_i1.p1	199.152	135.106	174.03	93.3871	91.0333	88.4364	102.572	117.879	138.093	199.018	200.44	312.937	144.404	149.44	129.671	134.073	121.719	144.749	111.789	158.516	211.918	323.136	411.028	269.831
TRINITY_DN1412_c0_g1_i10.p1	284.019	452.55	375.771	162.64	345.299	228.461	308.712	512.199	287.036	458.015	289.525	556.105	279.181	333.283	270.868	352.481	386.023	407.478	335.368	394.757	302.869	1151.06	1506.18	872.201
TRINITY_DN14126_c0_g1_i3.p1	11.3155	8.78737	9.97622	12.5915	11.51	11.581	20.9127	21.9067	18.7412	19.0839	17.8169	26.6766	13.4777	12.9013	15.3684	9.73107	8.1146	8.92288	6.15355	10.2269	11.8237	11.8666	14.8118	13.3015
TRINITY_DN14137_c0_g1_i11.p1	790.952	988.579	902.294	906.589	1005.55	944.375	902.235	938.857	853.218	1377.68	1253.42	1521.59	999.277	834.282	1053.69	791.461	772.046	960.697	812.268	924.508	980.46	1308.06	1416.38	1427.07
TRINITY_DN14154_c0_g1_i7.p1	31.6834	50.5274	39.9049	16.7887	17.7881	17.8979	25.8919	20.8635	30.5777	29.0803	22.2711	23.5986	24.0674	23.6523	21.1315	31.3557	31.2992	34.7001	48.2028	31.7033	44.5663	110.45	100.906	94.0609
TRINITY_DN14156_c2_g1_i4.p1	628.009	925.969	822.484	414.471	758.61	539.041	882.318	597.739	565.195	567.066	657.444	582.782	719.133	536.478	744.406	743.886	536.723	958.714	933.288	644.292	1396.11	2054.74	1919.06	1581.93
TRINITY_DN14158_c0_g1_i2.p1	151.627	163.665	159.619	153.197	146.49	148.447	131.451	137.699	110.474	91.7847	84.6304	102.602	104.934	126.863	130.631	157.86	139.107	100.135	132.301	148.289	122.785	113.189	104.609	103.562
TRINITY_DN141587_c0_g1_i1.p2	14.7101	12.0826	13.3016	26.2323	24.0663	26.3204	32.8628	28.1657	43.4007	19.0839	23.162	20.5205	17.3285	24.7274	31.6973	15.1372	22.0253	31.7258	27.691	21.4764	26.376	12.7794	9.25739	14.2517
TRINITY_DN14167_c1_g1_i6.p1	857.714	1241.22	1057.48	625.379	704.2	660.115	949.039	666.588	836.449	717.011	874.811	710.009	1086.88	814.931	976.852	970.945	867.103	1261.1	1368.14	993.028	1673.51	1818.32	1839.44	1799.51
TRINITY_DN1418_c1_g1_i14.p1	100.708	96.6611	104.196	37.7746	46.0398	41.0598	28.8795	34.4247	29.5914	51.7993	63.2501	45.1451	28.8808	27.9528	26.8947	44.3304	39.4138	53.5373	46.1516	53.1797	61.8472	59.3329	79.6136	41.8048
TRINITY_DN1419_c0_g1_i7.p1	33.9464	62.61	48.7726	13.6408	24.0663	17.8979	57.7589	37.5543	34.5233	42.7117	37.4155	47.1971	37.5451	33.3283	33.6183	33.5181	27.8215	40.6487	43.0748	28.6352	54.571	150.614	183.296	136.816
TRINITY_DN14193_c1_g1_i3.p1	53.1828	12.0826	26.6032	10.4929	9.41723	9.47533	7.96675	13.5613	10.8502	19.9927	14.2535	11.2863	7.70155	13.9764	7.68419	6.48738	8.1146	7.93145	6.15355	10.2269	8.18566	26.4716	81.465	33.2539
TRINITY_DN14197_c1_g1_i10.p2	27.1572	21.9684	23.2778	38.8238	31.3908	35.7957	43.8171	38.5974	41.4279	36.3504	43.6514	38.9889	36.5824	51.6051	35.5394	51.8991	57.9614	38.6658	58.4587	48.0662	41.8378	35.5997	27.7722	32.3037
TRINITY_DN142_c1_g1_i13.p1	87.1292	59.3148	67.6166	26.2323	15.6954	21.0563	16.9293	17.734	15.7821	17.2664	30.2888	21.5465	23.1047	26.8777	25.9341	34.5994	35.9361	17.8458	26.6654	27.6125	15.4618	18.2563	27.7722	34.204
TRINITY_DN14201_c0_g3_i1.p2	153.891	126.318	135.233	144.802	194.623	171.609	159.335	135.613	101.597	76.3358	73.0494	71.8217	129.001	110.736	95.0918	136.235	150.7	127.895	187.683	133.972	118.237	81.2404	65.7275	109.263
TRINITY_DN14203_c0_g1_i9.p1	119.944	153.779	130.799	159.493	133.934	150.553	172.281	147.088	171.63	228.099	249.437	210.335	153.068	182.768	161.368	167.591	191.273	142.766	189.734	134.995	120.056	216.337	233.286	263.18
TRINITY_DN142057_c0_g2_i1.p1	6.78929	128.515	32.1456	427.062	92.0796	194.771	247.965	80.3244	227.854	10.9051	20.4895	12.3123	49.0974	11.8262	23.0526	19.4621	13.9107	32.7172	12.3071	15.3403	38.1997	26.4716	23.1435	23.7528
TRINITY_DN14206_c19_g1_i1.p1	12.447	13.1811	12.1932	13.6408	14.649	14.7394	17.9252	14.6044	14.7957	7.27007	5.34507	4.1041	17.3285	12.9013	20.171	15.1372	15.07	18.8372	16.4095	12.2722	13.6428	4.56407	5.55443	8.55099
TRINITY_DN14216_c0_g1_i17.p1	116.549	96.6611	104.196	131.162	106.729	121.074	134.439	114.749	142.039	124.5	136.299	108.759	121.299	123.637	112.381	111.367	137.948	157.638	152.813	138.063	152.799	211.773	191.628	228.026
TRINITY_DN14216_c0_g2_i3.p1	7.92084	16.4763	11.0847	52.4647	28.2517	40.007	67.7174	68.8495	53.2645	26.354	48.1057	28.7287	15.4031	8.60085	14.4079	8.64984	16.2292	33.7087	20.5118	37.8394	23.6474	44.7279	46.287	74.1086
TRINITY_DN14216_c0_g2_i5.p1	9.05239	9.88579	8.86775	6.29576	6.27816	6.31689	8.96259	10.4317	12.8229	9.08759	9.7993	9.23422	12.515	11.8262	10.5658	11.8935	11.5923	12.8886	11.2815	11.2495	12.7332	20.0819	18.5148	15.2018
TRINITY_DN1423136_c0_g1_i1.p1	122.207	99.9563	107.521	245.535	349.484	301.105	229.044	336.945	323.532	127.226	179.951	117.993	455.354	180.618	466.814	169.753	153.018	303.378	190.76	222.946	217.375	43.815	33.3266	61.7572
TRINITY_DN14233_c1_g1_i6.p1	10.1839	14.2795	11.0847	12.5915	10.4636	11.581	11.9501	14.6044	12.8229	16.3577	16.0352	12.3123	10.5896	8.60085	7.68419	10.8123	11.5923	11.8972	10.2559	13.2949	9.09517	23.7331	23.1435	20.9024
TRINITY_DN14234_c1_g1_i2.p1	27.1572	21.9684	23.2778	9.44364	16.7417	12.6338	19.9169	21.9067	23.6731	25.4453	30.2888	23.5986	19.2539	17.2017	21.1315	30.2744	27.8215	34.7001	32.8189	21.4764	27.2855	143.312	136.084	149.167
TRINITY_DN14237_c0_g1_i4.p1	3244.15	4901.16	3998.25	4608.5	3818.16	4196.52	1837.33	2807.18	2123.67	5452.56	6926.33	4537.08	8013.47	3990.79	7655.37	4922.84	3885.73	4811.42	3044.98	5386.49	3706.28	752.158	544.335	632.773
TRINITY_DN14237_c0_g1_i8.p1	2091.1	3167.85	2552.8	3072.33	2403.49	2748.9	1136.26	1719.15	1509.16	3565.06	5004.77	2864.66	4759.56	2627.56	4461.63	2845.8	2505.09	3157.71	1969.14	3121.24	2197.39	496.57	415.657	426.599
TRINITY_DN14244_c0_g1_i4.p2	22.631	16.4763	17.7355	60.859	12.5563	30.5316	50.788	38.5974	73.9784	30.8978	29.3979	23.5986	72.2021	106.436	85.4866	48.6554	76.5091	38.6658	42.0492	50.1116	29.1046	16.4306	18.5148	33.2539
TRINITY_DN14244_c0_g2_i9.p1	308.913	283.393	300.395	292.753	316	303.211	299.749	285.83	236.731	221.737	233.402	208.283	340.794	295.654	258.381	258.414	258.508	268.678	253.321	252.603	256.484	167.958	189.777	176.72
TRINITY_DN14247_c2_g1_i3.p2	11.3155	14.2795	13.3016	13.6408	17.7881	15.7922	11.9501	13.5613	22.6867	19.0839	10.6901	12.3123	39.4705	53.7553	32.6578	28.112	26.6623	27.7601	19.4862	13.2949	20.9189	20.9947	20.3663	9.5011
TRINITY_DN14256_c2_g2_i1.p1	121.076	136.204	133.016	73.4505	51.2716	60.0104	49.7922	57.3746	49.3189	152.672	160.352	189.815	37.5451	83.8583	27.8552	36.7618	67.2353	59.4859	51.2796	77.7241	58.2091	159.742	151.821	72.2084
TRINITY_DN14262_c0_g1_i8.p1	6.78929	16.4763	11.0847	32.5281	37.6689	36.8485	28.8795	43.8133	32.5505	12.7226	12.4718	6.15615	33.6943	30.103	34.5788	30.2744	35.9361	44.6144	28.7166	29.6579	19.0999	18.2563	16.6633	13.3015
TRINITY_DN14279_c0_g1_i28.p1	6.78929	5.49211	5.54234	13.6408	26.159	20.0035	15.9335	26.0794	15.7821	11.8139	12.4718	20.5205	32.7316	29.0279	27.8552	21.6246	33.6176	26.7687	23.5886	20.4537	10.0047	1.82563	5.55443	7.60088
TRINITY_DN14281_c0_g1_i10.p1	668.745	575.573	655.105	504.71	937.538	671.696	820.575	588.35	583.936	778.807	815.124	723.347	800.962	749.349	884.642	727.668	571.5	850.648	764.065	474.526	950.446	1895.91	2280.1	1858.42
TRINITY_DN14281_c0_g1_i14.p1	577.09	735.942	685.034	454.344	590.147	507.457	689.124	438.133	562.236	653.398	686.842	706.931	628.639	535.403	673.327	506.016	467.169	844.7	666.634	477.594	1025.03	2433.56	3080.86	2690.71
TRINITY_DN14282_c0_g1_i5.p1	216.126	187.83	208.392	278.063	370.411	315.844	391.367	320.254	345.233	285.35	251.219	255.48	300.361	365.536	390.933	351.4	294.444	326.181	468.695	355.895	545.71	225.465	186.999	171.02
TRINITY_DN1429_c0_g1_i7.p1	1371.44	1381.81	1415.51	1136.38	1215.87	1159.15	1486.79	1201.74	1234.95	1500.36	1469	1662.16	1237.06	1294.43	1222.75	1181.78	1158.07	1296.79	1295.32	1178.13	1556.18	1989.93	2076.43	1940.12
TRINITY_DN14298_c0_g1_i9.p1	7.92084	6.59053	7.75928	36.7253	52.318	42.1126	39.8338	97.0152	39.4552	130.861	60.5775	97.4723	32.7316	35.4785	43.2236	23.7871	24.3438	30.7344	4.10236	11.2495	5.4571	3.65125	3.70296	1.90022
TRINITY_DN14308_c0_g2_i5.p1	21.4994	32.9526	27.7117	17.838	9.41723	12.6338	9.95844	4.1727	8.87741	25.4453	17.8169	36.9369	16.3658	16.1266	16.3289	15.1372	11.5923	12.8886	11.2815	11.2495	22.7379	31.0357	58.3216	52.2561
TRINITY_DN14309_c0_g1_i10.p1	42.9988	50.5274	46.5557	51.4154	42.9007	47.3767	48.7963	58.4178	58.1964	62.7044	73.0494	60.5354	63.5378	60.206	60.513	47.5741	52.1653	57.503	50.254	63.4065	54.571	118.666	97.2026	91.2106
TRINITY_DN1431_c0_g1_i2.p1	5586.45	6064.38	6037.83	4907.54	6554.39	5573.6	6857.38	5748.93	5239.64	6522.17	6064.88	6530.65	5486.39	5764.72	5235.81	4541.17	4348.27	5038.46	4842.84	3989.5	5347.05	7864.8	8980.6	7305.4
TRINITY_DN14315_c0_g1_i14.p1	191.232	172.452	189.548	194.119	176.835	180.031	72.6966	141.872	94.6924	129.953	130.063	123.123	199.278	155.89	231.486	154.616	129.834	163.586	74.8682	188.174	128.242	55.6816	37.9553	31.3536
TRINITY_DN1431780_c0_g1_i1.p1	178.785	382.251	276.009	222.45	108.821	149.5	52.7797	119.965	86.8013	1784.8	1507.31	886.485	224.308	356.935	254.539	527.64	353.565	170.526	284.089	690.313	316.512	1538.09	1352.5	360.092
TRINITY_DN14318_c0_g1_i1.p1	1123.63	1909.06	1525.25	752.343	917.657	810.667	1538.58	1727.5	1593	1884.77	1623.12	1970.99	1124.43	929.967	986.458	1085.56	1040.99	1379.08	1143.53	1293.7	1457.96	6763.03	7184.66	5370.02
TRINITY_DN1432_c0_g1_i12.p4	3950.23	4069.65	4224.37	3624.26	4530.74	3947	5762.95	4637.95	4520.57	5554.34	4745.54	5155.77	3832.49	3756.42	3679.77	3050.15	2812.29	3832.87	3095.23	2804.21	4331.12	6112.2	7365.18	5637.95
TRINITY_DN14324_c0_g1_i17.p1	603.115	477.813	543.15	446.999	419.59	441.129	540.743	238.887	356.083	327.153	617.356	259.584	274.368	312.856	305.446	325.45	335.017	492.741	579.459	278.171	618.472	1000.44	1364.54	1230.39
TRINITY_DN14324_c1_g1_i1.p2	74.6822	65.9053	69.8335	81.8449	84.7551	83.1724	69.7091	92.8425	99.6243	75.427	65.9226	64.6395	66.4259	39.7789	61.4735	73.5237	57.9614	65.4345	57.4331	70.5653	70.0328	42.9022	35.1781	43.7051
TRINITY_DN14332_c0_g1_i15.p1	15.8417	13.1811	14.4101	12.5915	10.4636	11.581	4.97922	4.1727	4.93189	21.8102	24.0528	26.6766	16.3658	19.3519	14.4079	18.3809	22.0253	16.8543	19.4862	17.3857	14.5523	15.5178	14.8118	18.0521
TRINITY_DN14333_c1_g1_i3.p1	66.7613	114.236	87.569	89.1899	77.4306	84.2252	80.6634	67.8063	109.488	129.953	115.81	96.4463	77.9782	74.1823	79.7235	99.4732	93.8975	109.057	122.045	92.0417	129.151	300.316	310.123	255.58
TRINITY_DN14334_c0_g3_i3.p1	61.1036	46.1337	52.098	68.204	69.0597	69.4858	68.7132	83.4539	92.7196	89.9672	74.831	84.134	69.314	67.7317	76.8419	55.1427	54.4837	55.5202	58.4587	64.4292	60.9377	63.8969	66.6532	71.2583
TRINITY_DN143377_c0_g1_i1.p2	12.447	9.88579	11.0847	12.5915	14.649	13.6866	10.9543	18.7771	18.7412	9.08759	10.6901	12.3123	16.3658	16.1266	16.3289	12.9748	16.2292	14.8715	14.3583	17.3857	10.9142	7.30251	4.6287	6.65077
TRINITY_DN143395_c0_g2_i4.p1	48.6566	71.3974	62.0742	43.021	70.1061	53.6936	53.7756	46.9428	49.3189	55.4343	46.324	43.093	58.7243	43.0043	61.4735	59.4677	42.8915	69.4002	58.4587	43.9755	80.947	109.538	166.633	109.263
TRINITY_DN14342_c0_g1_i6.p1	21.4994	25.2637	22.1694	58.7604	36.6226	48.4295	33.8587	52.1587	67.0738	22.719	26.7254	26.6766	65.4632	53.7553	78.7629	71.3612	63.7576	41.6401	49.2284	65.4519	39.1092	223.639	165.707	236.577
TRINITY_DN143478_c0_g1_i3.p2	59.9721	47.2321	56.5319	16.7887	32.4371	22.1091	28.8795	35.4679	30.5777	13.6314	12.4718	10.2602	25.0301	23.6523	21.1315	42.168	26.6623	28.7515	42.0492	36.8167	50.933	8.21532	3.70296	1.90022
TRINITY_DN14350_c1_g1_i1.p1	35.078	21.9684	27.7117	177.331	216.596	194.771	400.329	368.24	239.69	234.46	39.1972	153.904	416.847	131.163	409.183	109.204	115.923	264.712	123.071	239.309	261.031	7.30251	8.33165	37.0543
TRINITY_DN14350_c1_g1_i27.p1	50.9197	77.9879	63.1827	30.4295	30.3444	30.5316	37.8421	37.5543	37.4824	43.6204	52.5599	60.5354	38.5078	36.5536	36.4999	48.6554	47.5284	41.6401	46.1516	44.9982	42.7473	103.148	108.311	103.562
TRINITY_DN143588_c5_g1_i1.p2	7.92084	7.68895	7.75928	8.39434	8.37087	9.47533	5.97506	19.8203	9.86379	2.72628	1.78169	1.02602	29.8435	29.0279	25.9341	18.3809	25.503	20.8201	12.3071	23.5218	6.36662	5.47688	11.1089	7.60088
TRINITY_DN14361_c0_g1_i3.p1	48.6566	57.1179	54.315	56.6618	81.616	67.3801	75.6841	94.9288	89.7605	120.865	56.1233	93.3682	45.2466	47.3047	57.6314	67.0363	61.4391	63.4516	71.7914	70.5653	71.8519	134.184	145.341	136.816
TRINITY_DN14362_c0_g1_i1.p1	52.0512	54.9211	54.315	58.7604	62.7816	60.0104	66.7215	86.5835	80.8831	76.3358	87.3029	84.134	60.6497	59.1308	58.5919	64.8738	68.3945	76.3402	73.8426	87.951	80.0375	105.886	112.014	88.3602
TRINITY_DN143681_c0_g1_i5.p4	15.8417	27.4605	19.9524	32.5281	18.8345	25.2676	21.9086	10.4317	15.7821	21.8102	32.9613	26.6766	21.1793	22.5772	18.2499	21.6246	22.0253	16.8543	30.7677	20.4537	26.376	54.7688	54.6186	65.5576
TRINITY_DN1437_c6_g1_i1.p2	118.813	85.6769	103.088	134.31	137.073	134.76	128.464	121.008	97.6515	89.9672	85.5212	91.3162	96.2694	102.135	81.6445	118.935	103.171	77.3317	111.789	115.564	112.78	65.7226	46.287	51.3059
TRINITY_DN14373_c0_g1_i7.p1	22.631	17.5747	19.9524	25.183	14.649	20.0035	10.9543	10.4317	13.8093	73.6095	81.067	59.5094	43.3212	27.9528	41.3025	29.1932	27.8215	31.7258	25.6398	28.6352	30.9236	31.9485	28.6979	44.6552
TRINITY_DN1438_c1_g1_i2.p1	270.44	294.377	284.876	341.02	417.497	377.961	400.329	288.959	350.164	200.836	228.057	224.699	345.607	303.18	345.788	330.856	303.718	367.821	420.492	288.397	446.573	414.417	402.697	459.853
TRINITY_DN14399_c0_g1_i8.p1	97.3131	58.2163	74.2674	74.4998	98.3578	86.3308	85.6426	113.706	128.229	21.8102	15.1444	14.3643	84.7171	91.384	72.0393	94.067	98.5344	92.2031	103.585	89.9964	90.0422	53.856	30.5494	34.204
TRINITY_DN14439_c0_g3_i3.p1	72.4191	7.68895	25.4948	28.3309	32.4371	29.4788	17.9252	29.2089	16.7684	2.72628	5.34507	8.20819	29.8435	17.2017	26.8947	18.3809	17.3884	22.8029	7.17914	19.431	14.5523	2.73844	0.925739	3.80044
TRINITY_DN1444_c0_g1_i2.p1	6.78929	8.78737	7.75928	9.44364	17.7881	13.6866	20.9127	21.9067	16.7684	19.0839	18.7078	33.8588	18.2912	20.427	20.171	20.5434	23.1846	19.8286	17.4351	14.3176	12.7332	32.8613	32.4009	39.9046
TRINITY_DN14448_c1_g2_i3.p1	399.437	447.057	431.194	353.612	380.875	364.274	406.304	350.507	320.573	299.891	398.208	392.967	448.616	387.038	389.973	413.03	425.437	513.562	528.179	526.683	607.558	687.348	589.696	646.075
TRINITY_DN144506_c0_g1_i2.p2	69.0244	136.204	103.088	83.9434	139.166	103.176	58.7548	74.0654	74.9648	195.383	278.835	357.056	167.509	82.7832	194.026	125.423	88.1014	184.406	102.559	128.858	194.637	538.56	516.562	461.753
TRINITY_DN14452_c1_g1_i1.p1	49.7881	53.8226	54.315	40.9224	32.4371	34.7429	50.788	32.3384	44.387	10.9051	15.1444	24.6246	32.7316	33.3283	29.7762	35.6806	32.4584	37.6744	38.9725	41.9301	76.3995	13.6922	21.292	16.1519
TRINITY_DN144563_c1_g1_i1.p2	76.9453	52.7242	62.0742	178.38	153.815	171.609	214.106	155.433	227.854	117.23	161.243	98.4983	119.374	117.187	127.75	121.098	153.018	218.115	208.195	147.267	208.279	72.1122	99.9798	114.013
TRINITY_DN144644_c0_g1_i6.p1	91.6554	214.192	160.728	119.619	64.8743	80.0139	59.7506	47.986	38.4688	675.208	612.011	372.447	140.553	117.187	117.184	217.327	97.3752	89.2288	54.3563	99.2005	140.975	540.385	320.306	131.115
TRINITY_DN144654_c0_g1_i19.p1	31.6834	93.3658	50.9896	120.669	102.543	116.862	65.7257	63.6336	101.597	49.9818	39.1972	32.8328	110.71	95.6845	104.697	99.4732	111.286	98.1517	114.866	75.6788	69.1233	27.3844	7.40591	15.2018
TRINITY_DN144708_c0_g1_i1.p1	104.102	273.507	187.331	145.852	202.994	161.081	176.264	230.541	129.216	350.781	360.793	415.54	162.695	121.487	163.289	121.098	114.764	237.944	116.917	215.787	226.47	777.717	983.135	484.556
TRINITY_DN14474_c0_g1_i10.p1	131.26	166.96	151.86	195.169	198.808	194.771	195.185	164.822	135.134	286.259	304.669	238.038	172.322	225.772	172.894	225.977	217.935	188.372	222.553	190.22	198.275	366.951	413.805	285.033
TRINITY_DN14480_c0_g1_i9.p1	18.1048	15.3779	17.7355	9.44364	8.37087	8.42252	13.9418	10.4317	11.8365	19.9927	19.5986	24.6246	8.66425	8.60085	11.5263	15.1372	12.7515	15.8629	10.2559	11.2495	18.1903	47.4663	51.8414	51.3059
TRINITY_DN14491_c0_g2_i2.p1	32.8149	41.74	37.6879	33.5774	24.0663	28.426	21.9086	18.7771	20.714	44.5292	44.5423	44.119	36.5824	34.4034	43.2236	44.3304	32.4584	30.7344	42.0492	46.0209	57.2996	48.3791	70.3562	51.3059
TRINITY_DN144991_c0_g1_i10.p1	31.6834	43.9369	38.7964	20.9859	26.159	22.1091	25.8919	34.4247	21.7003	52.708	42.7606	42.067	25.9927	21.5021	27.8552	45.4117	38.2545	44.6144	34.8701	48.0662	41.8378	108.625	81.465	70.3081
TRINITY_DN14520_c0_g1_i1.p1	10.1839	13.1811	14.4101	36.7253	40.808	34.7429	176.264	235.757	112.447	131.77	118.482	146.721	65.4632	97.8347	82.605	92.9858	61.4391	80.306	34.8701	96.1325	113.69	339.567	294.385	80.7594
TRINITY_DN145249_c4_g1_i1.p1	12.447	8.78737	11.0847	16.7887	27.2053	21.0563	24.8961	28.1657	23.6731	9.08759	8.90846	8.20819	23.1047	19.3519	23.0526	25.9495	23.1846	29.7429	15.3839	13.2949	16.3713	10.9538	14.8118	13.3015
TRINITY_DN14539_c0_g1_i5.p1	353.043	287.786	346.951	152.147	379.828	230.566	644.311	250.362	318.6	196.292	163.916	239.064	276.293	642.914	255.499	251.927	299.081	412.436	394.853	123.745	444.754	3139.16	2821.65	1829.91
TRINITY_DN145492_c0_g1_i1.p1	14.7101	15.3779	14.4101	29.3802	27.2053	29.4788	14.9377	19.8203	21.7003	11.8139	4.45423	9.23422	27.9181	29.0279	27.8552	16.2185	19.7069	14.8715	12.3071	14.3176	9.09517	6.38969	5.55443	8.55099
TRINITY_DN14552_c1_g1_i4.p1	102.971	96.6611	101.979	71.3519	120.331	91.5949	65.7257	123.095	115.406	67.2482	63.2501	66.6916	74.1275	78.4828	75.8814	42.168	44.0507	60.4773	46.1516	55.225	52.752	16.4306	11.1089	7.60088
TRINITY_DN14562_c1_g1_i1.p2	78.0768	72.4958	75.3759	44.0703	105.682	67.3801	61.7423	84.4971	52.2781	51.7993	44.5423	88.2381	88.5679	118.262	102.776	68.1175	81.146	80.306	59.4843	53.1797	43.6568	28.2972	25.9207	26.6031
TRINITY_DN14567_c0_g1_i13.p1	200.284	315.247	244.972	202.514	173.696	190.559	177.26	166.908	219.962	398.037	307.342	431.956	166.546	158.041	149.842	224.896	222.572	166.561	268.705	219.877	215.556	493.832	601.73	640.374
TRINITY_DN145682_c0_g1_i1.p1	44.1304	35.1495	41.0133	38.8238	38.7153	38.9541	33.8587	35.4679	34.5233	58.1606	58.7958	56.4313	33.6943	40.854	31.6973	27.0308	32.4584	43.623	31.7933	38.8621	45.4759	82.1532	92.5739	65.5576
TRINITY_DN14583_c0_g3_i3.p1	319.097	451.451	393.506	305.344	272.053	283.207	351.533	292.089	339.314	392.584	459.676	453.503	376.413	278.453	342.907	339.506	304.877	431.273	343.573	373.28	528.43	1061.6	1150.69	1031.82
TRINITY_DN1459098_c0_g1_i1.p1	26.0256	31.8542	27.7117	32.5281	34.5299	33.6901	8.96259	22.9498	15.7821	9.08759	9.7993	14.3643	41.3959	31.1781	48.0262	77.8486	34.7769	9.91432	9.23032	15.3403	5.4571	0	0	0
TRINITY_DN145919_c1_g1_i3.p1	39.6042	18.6732	27.7117	24.1337	25.1126	24.2147	9.95844	12.5181	10.8502	18.1752	16.0352	20.5205	30.8062	24.7274	39.3815	24.8683	18.5477	23.7944	15.3839	25.5672	29.1046	8.21532	1.85148	4.75055
TRINITY_DN1460_c1_g1_i4.p1	716.27	953.43	852.412	1116.45	875.803	978.065	1137.25	754.215	963.692	759.723	834.723	708.983	1149.46	1002	1278.46	1056.36	900.721	1148.08	1148.66	1043.14	1652.59	1662.23	1862.59	1744.4
TRINITY_DN14602_c1_g1_i1.p2	11.3155	18.6732	15.5186	12.5915	26.159	17.8979	17.9252	17.734	15.7821	20.9015	24.9437	20.5205	35.6197	23.6523	26.8947	37.8431	25.503	29.7429	42.0492	27.6125	40.0188	34.6869	58.3216	33.2539
TRINITY_DN14603_c0_g2_i12.p1	56.5774	56.0195	56.5319	49.3168	53.3643	50.5351	89.6259	74.0654	66.0874	102.69	79.2853	95.4203	53.9109	64.5064	54.7498	64.8738	64.9168	59.4859	66.6634	58.2931	65.4852	108.625	110.163	107.362
TRINITY_DN1461_c0_g1_i1.p1	477.513	622.805	533.173	783.822	501.206	640.111	254.936	399.536	439.925	497.091	425.824	314.989	388.928	384.888	388.051	447.629	472.965	403.513	253.321	361.008	230.108	188.952	194.405	149.167
TRINITY_DN14618_c0_g1_i12.p1	409.62	421.794	432.303	565.569	794.187	654.851	886.301	822.021	773.321	826.062	662.789	862.886	636.341	796.654	628.182	735.237	700.174	697.968	697.402	573.727	735.799	822.445	887.784	661.277
TRINITY_DN14638_c0_g1_i27.p1	23.7625	19.7716	23.2778	12.5915	18.8345	14.7394	33.8587	43.8133	17.7548	9.08759	8.01761	5.13012	19.2539	18.2768	17.2894	18.3809	17.3884	21.8115	11.2815	16.363	12.7332	2.73844	6.48017	2.85033
TRINITY_DN146445_c0_g1_i5.p1	11.3155	13.1811	12.1932	16.7887	21.9735	18.9507	18.921	12.5181	9.86379	19.0839	16.0352	11.2863	10.5896	9.67596	8.64471	8.64984	8.1146	12.8886	14.3583	12.2722	19.0999	4.56407	3.70296	2.85033
TRINITY_DN14645_c1_g1_i2.p1	162.943	131.811	150.752	86.042	68.0133	74.7499	56.7631	65.72	54.2508	101.781	98.8839	111.837	87.6052	144.064	130.631	101.636	112.445	102.117	74.8682	110.45	91.8612	68.461	70.3562	53.2062
TRINITY_DN14646_c0_g1_i14.p1	40.7357	70.299	50.9896	59.8097	43.9471	52.6407	73.6924	49.0292	63.1282	66.3394	91.7571	75.9258	55.8363	67.7317	62.434	77.8486	95.0567	74.3574	106.661	69.5426	69.1233	140.573	99.9798	148.217
TRINITY_DN14649_c2_g1_i14.p1	50.9197	69.2005	60.9658	33.5774	50.2252	41.0598	78.6717	67.8063	81.8694	79.9708	46.324	58.4834	52.9482	46.2296	58.5919	59.4677	53.3245	80.306	63.5867	48.0662	80.947	209.947	177.742	179.571
TRINITY_DN14654_c0_g1_i4.p1	104.102	94.4642	101.979	103.88	86.8478	93.7005	92.6135	76.1517	69.0465	46.3467	58.7958	47.1971	79.9036	79.5579	57.6314	71.3612	64.9168	53.5373	50.254	51.1343	53.6615	19.1691	17.589	15.2018
TRINITY_DN146562_c0_g2_i3.p1	89.3923	74.6926	84.2436	101.781	95.2187	97.9118	126.472	105.361	131.188	103.599	127.391	73.8738	182.912	98.9098	152.723	140.56	106.649	180.441	101.534	101.246	167.351	267.454	271.242	275.532
TRINITY_DN14661_c0_g1_i11.p1	850.924	983.087	935.548	829.991	1081.94	944.375	1207.96	1046.3	1213.25	842.42	1007.55	784.909	854.872	749.349	886.563	928.777	832.326	1151.05	1417.37	1067.68	1600.75	1827.45	1578.39	1480.27
TRINITY_DN1467_c1_g1_i4.p1	11.3155	14.2795	13.3016	7.34505	8.37087	8.42252	13.9418	11.4749	14.7957	8.17883	9.7993	8.20819	9.62694	9.67596	11.5263	9.73107	9.27383	11.8972	15.3839	11.2495	14.5523	28.2972	26.8464	25.653
TRINITY_DN146756_c11_g1_i1.p1	24.8941	41.74	37.6879	23.0844	28.2517	23.1619	4.97922	8.34539	2.95914	311.704	270.817	55.4053	46.2093	33.3283	63.3946	65.955	25.503	53.5373	33.8445	73.6334	90.0422	279.321	198.108	45.6053
TRINITY_DN1468_c0_g1_i2.p1	1749.37	1489.46	1629.45	2304.25	2005.87	2139.32	2449.78	2300.2	2641.52	1494	1495.73	1790.41	1965.82	2229.77	1705.89	1812.14	1889.54	1668.58	1980.42	2012.65	2192.85	2085.78	1898.69	1836.56
TRINITY_DN1468_c2_g1_i4.p1	80.3399	103.252	93.1114	105.979	83.7087	93.7005	114.522	93.8857	92.7196	97.2372	88.1937	97.4723	93.3813	86.0085	85.4866	114.61	113.604	118.972	90.252	102.269	110.961	150.614	152.747	154.868
TRINITY_DN14681_c0_g2_i2.p1	603.115	635.986	629.61	514.154	550.385	528.513	567.631	581.048	543.495	711.558	700.205	650.499	477.496	508.525	462.972	516.828	500.787	491.75	496.386	481.685	497.506	886.342	908.15	748.687
TRINITY_DN14685_c0_g1_i1.p1	208.205	177.944	185.114	235.042	230.199	238.989	226.057	243.06	222.922	232.642	179.951	195.971	131.889	185.993	135.434	157.86	191.273	122.938	154.864	129.881	92.7708	92.1941	86.0937	99.7616
TRINITY_DN14685_c0_g1_i11.p2	205.942	151.582	181.789	194.119	150.676	168.45	165.31	149.174	112.447	180.843	162.134	215.465	50.0601	81.7081	61.4735	100.554	122.878	105.092	109.738	148.289	129.151	80.3276	104.609	87.4101
TRINITY_DN14686_c0_g1_i8.p1	41.8673	30.7558	36.5795	11.5422	18.8345	14.7394	34.8545	21.9067	17.7548	35.4416	29.3979	23.5986	33.6943	21.5021	29.7762	22.7058	18.5477	26.7687	50.254	31.7033	50.0235	197.168	251.801	348.69
TRINITY_DN14695_c0_g1_i8.p1	80.3399	204.306	146.318	84.9927	169.51	108.44	194.19	232.628	117.379	305.343	246.764	482.231	159.807	113.961	176.736	170.834	112.445	200.269	106.661	178.97	239.203	629.841	616.542	347.74
TRINITY_DN14697_c0_g3_i1.p1	449.225	473.42	462.231	464.837	415.405	441.129	419.25	437.09	473.462	512.54	533.617	554.053	366.787	442.944	381.328	360.05	401.093	381.701	396.904	403.961	391.092	476.489	579.513	469.354
TRINITY_DN147080_c0_g1_i1.p5	18.1048	16.4763	16.627	65.0562	33.4835	48.4295	49.7922	62.5904	80.8831	45.438	56.1233	36.9369	27.9181	58.0557	62.434	49.7366	62.5983	56.5116	38.9725	52.157	39.1092	21.9075	34.2523	20.9024
TRINITY_DN14719_c0_g1_i4.p1	36.2095	48.3305	37.6879	45.1196	52.318	52.6407	52.7797	93.8857	78.9103	144.493	205.785	100.55	57.7617	75.2574	47.0657	30.2744	68.3945	70.3916	59.4843	49.0889	20.9189	301.228	303.642	282.183
TRINITY_DN14725_c0_g1_i3	218.532	323.607	223.802	261.274	379.828	319.003	412.279	357.809	379.756	171.755	164.806	210.335	297.597	166.96	219.477	265.983	274.737	186.389	332.292	193.288	221.013	93.107	116.643	119.714
TRINITY_DN14732_c1_g1_i3.p1	10.1839	13.1811	11.0847	19.9366	10.4636	14.7394	7.96675	13.5613	8.87741	19.9927	4.45423	13.3383	58.7243	47.3047	69.1577	57.3052	64.9168	46.5973	10.2559	29.6579	11.8237	15.5178	16.6633	27.5532
TRINITY_DN147490_c3_g1_i1.p2	553.327	1125.88	883.45	157.394	217.643	170.556	137.426	219.067	116.393	979.642	981.712	832.106	333.092	457.995	332.341	648.738	326.902	189.363	309.729	414.188	341.978	945.675	1128.48	271.731
TRINITY_DN147516_c2_g1_i2.p3	32.8149	25.2637	26.6032	47.2182	52.318	51.5879	40.8296	37.5543	34.5233	20.9015	16.9261	19.4945	54.8736	45.1545	42.263	36.7618	49.8468	43.623	43.0748	33.7486	26.376	19.1691	12.0346	30.4035
TRINITY_DN1475359_c0_g1_i1.p1	19.2363	26.3621	25.4948	5.24647	10.4636	6.31689	10.9543	12.5181	9.86379	31.8066	32.0704	56.4313	25.0301	17.2017	22.092	24.8683	17.3884	23.7944	10.2559	12.2722	17.2808	39.251	37.9553	28.5033
TRINITY_DN14757_c0_g1_i1.p1	3.39464	14.2795	6.65081	11.5422	13.6027	13.6866	0.995844	2.08635	4.93189	18.1752	9.7993	2.05205	24.0674	35.4785	16.3289	8.64984	22.0253	49.5716	32.8189	19.431	18.1903	372.428	335.118	121.614
TRINITY_DN1477_c0_g3_i1.p1	73.5506	51.6258	64.2912	75.5491	81.616	75.8027	127.468	137.699	83.8422	33.6241	45.4331	49.2492	101.083	123.637	111.421	94.067	92.7383	88.2374	65.6378	97.1552	83.6756	32.8613	20.3663	20.9024
TRINITY_DN1477_c3_g1_i4.p1	370.016	349.298	355.818	341.02	352.623	348.482	384.396	512.199	386.661	653.398	608.448	574.574	331.167	408.54	349.631	486.554	491.513	348.984	523.052	580.886	389.273	600.631	608.211	520.66
TRINITY_DN14774_c1_g1_i1.p1	14.7101	12.0826	12.1932	17.838	13.6027	16.845	12.946	12.5181	8.87741	4.5438	10.6901	3.07807	11.5523	10.7511	11.5263	8.64984	12.7515	17.8458	14.3583	16.363	10.9142	4.56407	2.77722	3.80044
TRINITY_DN147771_c0_g1_i1.p1	15.8417	25.2637	19.9524	25.183	23.0199	24.2147	24.8961	27.1225	21.7003	32.7153	47.2148	64.6395	17.3285	17.2017	15.3684	34.5994	32.4584	22.8029	29.7421	35.794	28.195	50.2047	40.7325	40.8547
TRINITY_DN147860_c0_g1_i3.p4	47.525	40.6416	44.3387	50.3661	63.8279	55.7992	58.7548	55.2882	71.0193	31.8066	32.0704	43.093	64.5005	69.8819	64.3551	56.224	52.1653	51.5544	57.4331	44.9982	60.9377	32.8613	21.292	24.7029
TRINITY_DN1479201_c0_g1_i1.p1	84.8661	54.9211	66.5081	77.6477	71.1524	75.8027	46.8047	55.2882	61.1555	56.3431	54.3416	68.7436	70.2767	73.1072	97.0129	91.9046	85.7829	66.4259	64.6122	69.5426	59.1186	16.4306	19.4405	25.653
TRINITY_DN14811_c0_g1_i23.p1	30.5518	58.2163	46.5557	11.5422	8.37087	9.47533	7.96675	9.38857	4.93189	79.0621	67.7043	62.5875	11.5523	15.0515	13.4473	21.6246	17.3884	15.8629	12.3071	26.5898	20.9189	100.409	101.831	41.8048
TRINITY_DN148121_c0_g4_i1.p1	18.1048	18.6732	18.844	74.4998	57.5498	64.2217	71.7008	56.3314	78.9103	95.4197	67.7043	126.201	56.799	78.4828	51.8683	72.4424	89.2606	87.246	61.5355	61.3612	80.0375	101.322	111.089	99.7616
TRINITY_DN1481826_c0_g1_i1.p1	78.0768	52.7242	57.6404	54.5632	48.1325	54.7464	53.7756	54.2451	45.3734	38.1679	42.7606	59.5094	81.829	69.8819	72.9998	60.5489	85.7829	56.5116	48.2028	48.0662	25.4665	10.0409	4.6287	19.9523
TRINITY_DN14819_c0_g1_i15.p1	46.3935	50.5274	48.7726	24.1337	27.2053	25.2676	20.9127	41.727	26.6322	9.08759	12.4718	12.3123	25.0301	20.427	24.0131	25.9495	26.6623	27.7601	16.4095	27.6125	15.4618	10.0409	21.292	14.2517
TRINITY_DN14825_c0_g1_i4.p1	485.434	403.121	430.086	839.434	627.816	743.287	490.951	546.623	510.944	270.81	308.233	325.25	408.182	485.948	381.328	285.445	457.895	470.93	319.984	404.984	286.498	117.753	141.638	156.768
TRINITY_DN14826_c0_g2_i1.p1	71.2875	88.9721	79.8097	90.2392	110.914	101.07	122.489	82.4108	96.6651	99.0548	107.792	101.576	77.9782	78.4828	79.7235	83.2547	86.9421	106.083	117.943	73.6334	111.871	207.209	187.925	214.725
TRINITY_DN14829_c0_g1_i10.p3	24.8941	34.0511	31.0371	29.3802	50.2252	37.9013	50.788	52.1587	43.4007	38.1679	40.9789	38.9889	81.829	50.53	89.3287	76.7673	49.8468	74.3574	60.5099	59.3158	86.4041	96.7582	84.2423	77.909
TRINITY_DN1483_c1_g2_i5.p1	61.1036	95.5627	74.2674	69.2533	86.8478	80.0139	148.381	98.0584	160.78	175.391	163.916	168.268	92.4186	91.384	80.684	80.011	100.853	130.869	178.453	84.8829	139.156	355.997	400.845	453.202
TRINITY_DN1484_c2_g1_i6.p1	69.0244	65.9053	65.3997	43.021	55.457	49.4823	52.7797	76.1517	54.2508	32.7153	34.743	35.9109	70.2767	43.0043	59.5525	67.0363	51.0061	36.683	49.2284	53.1797	35.4712	19.1691	14.8118	22.8026
TRINITY_DN14840_c0_g1_i1.p1	89.3923	64.8069	74.2674	107.028	73.2451	91.5949	138.422	110.576	119.352	114.504	129.173	120.045	89.5306	98.9098	75.8814	52.9803	73.0314	69.4002	69.7402	69.5426	64.5757	41.0766	53.6929	64.6075
TRINITY_DN14843_c1_g1_i3.p1	136.917	138.401	142.992	116.472	136.027	122.127	137.426	184.642	159.793	160.85	165.697	195.971	127.076	118.262	117.184	105.961	105.49	133.843	88.2008	123.745	123.694	218.162	229.583	163.419
TRINITY_DN14843_c4_g1_i1.p1	13.5786	26.3621	17.7355	13.6408	7.32451	10.5281	5.97506	10.4317	8.87741	13.6314	16.9261	9.23422	14.4404	9.67596	16.3289	10.8123	11.5923	9.91432	10.2559	16.363	8.18566	72.1122	90.7224	87.4101
TRINITY_DN14846_c0_g1_i18.p2	123.339	260.326	169.596	163.69	149.629	161.081	94.6052	344.247	72.992	433.478	449.877	213.413	644.042	112.886	607.051	502.772	355.883	428.298	116.917	504.184	88.2232	1951.59	1930.17	3943.91
TRINITY_DN14863_c0_g2_i2.p1	93.9185	94.4642	88.6775	81.8449	64.8743	74.7499	64.7299	81.3676	60.1691	101.781	93.5388	81.0559	129.001	88.1587	132.552	132.991	117.082	77.3317	82.0473	101.246	54.571	33.7741	29.6237	52.2561
TRINITY_DN14876_c0_g1_i1.p1	65.6298	51.6258	60.9658	90.2392	77.4306	82.1196	97.5927	94.9288	91.7332	111.777	98.8839	112.863	99.1575	93.5342	98.9339	74.6049	71.8722	92.2031	48.2028	69.5426	83.6756	72.1122	58.3216	57.0066
TRINITY_DN148862_c0_g1_i1.p1	58.8405	83.48	68.7251	70.3026	58.5961	65.2745	46.8047	53.2019	54.2508	84.5146	80.1761	72.8477	77.9782	84.9334	65.3156	47.5741	75.3499	84.2717	64.6122	66.4746	50.933	103.148	156.45	129.215
TRINITY_DN14890_c0_g1_i1.p1	67.8929	86.7753	74.2674	82.8942	96.265	91.5949	163.318	168.994	200.235	229.916	162.134	234.96	101.083	139.764	104.697	94.067	119.401	92.2031	128.199	92.0417	83.6756	219.075	181.445	207.124
TRINITY_DN14894_c0_g1_i5.p1	143.707	175.747	158.511	152.147	120.331	135.813	106.555	166.908	137.107	207.197	223.602	193.919	172.322	167.717	162.328	188.134	188.954	151.689	133.327	201.469	121.875	94.9326	97.2026	76.0088
TRINITY_DN148984_c0_g3_i3.p1	115.418	107.645	104.196	105.979	74.2915	92.6477	90.6218	89.713	98.6379	53.6168	46.324	55.4053	67.3886	87.0836	56.6709	88.6609	117.082	63.4516	78.9705	68.52	44.5663	189.865	201.811	266.031
TRINITY_DN14899_c0_g4_i1.p1	84.8661	127.417	100.871	142.704	123.47	135.813	156.347	143.958	162.753	169.029	170.152	160.06	75.0902	109.661	146	160.022	155.337	117.98	219.477	178.97	160.985	222.726	174.039	204.274
TRINITY_DN14900_c0_g1_i3.p1	30.5518	36.2479	33.2541	46.1689	38.7153	43.1654	38.8379	23.993	38.4688	58.1606	66.8134	49.2492	30.8062	33.3283	32.6578	25.9495	31.2992	46.5973	39.9981	27.6125	46.3854	113.189	94.4254	105.462
TRINITY_DN14903_c1_g1_i15.p1	44.1304	53.8226	47.6642	51.4154	63.8279	57.9048	43.8171	75.1085	63.1282	23.6277	30.2888	36.9369	63.5378	64.5064	69.1577	58.3864	66.076	59.4859	62.5611	73.6334	47.2949	19.1691	30.5494	23.7528
TRINITY_DN14907_c0_g3_i3.p1	97.3131	117.531	113.064	130.112	123.47	124.232	24.8961	45.8997	51.2917	525.263	482.838	226.751	182.912	164.491	117.184	190.297	127.515	117.98	91.2776	116.586	111.871	421.72	453.612	136.816
TRINITY_DN14919_c0_g1_i4.p2	70.156	74.6926	69.8335	73.4505	79.5233	78.9611	100.58	93.8857	101.597	105.416	109.574	122.097	80.8663	79.5579	78.7629	67.0363	86.9421	93.1946	81.0217	64.4292	63.6662	99.4966	111.089	144.417
TRINITY_DN149198_c1_g2_i6.p1	87.1292	79.0863	84.2436	66.1055	63.8279	64.2217	65.7257	81.3676	63.1282	100.872	86.412	105.681	62.5751	65.5815	59.5525	55.1427	64.9168	74.3574	44.1004	66.4746	56.3901	90.3685	87.9452	78.8591
TRINITY_DN14932_c0_g1_i9.p1	264.782	235.062	250.514	157.394	189.391	171.609	172.281	278.528	214.044	38.1679	33.8521	48.2231	179.061	223.622	173.855	201.109	235.323	201.261	162.043	215.787	146.432	33.7741	33.3266	26.6031
TRINITY_DN14936_c2_g1_i5.p1	20.3679	42.8384	29.9287	19.9366	18.8345	18.9507	19.9169	23.993	26.6322	48.1642	48.1057	38.9889	34.657	18.2768	41.3025	21.6246	17.3884	30.7344	14.3583	19.431	22.7379	116.84	91.6482	99.7616
TRINITY_DN14941_c0_g1_i4.p1	3.39464	6.59053	5.54234	9.44364	6.27816	7.3697	7.96675	11.4749	6.90465	19.9927	17.8169	22.5725	11.5523	8.60085	12.4868	9.73107	6.95537	10.9057	3.07677	10.2269	9.09517	24.646	28.6979	16.1519
TRINITY_DN14941_c1_g1_i2.p1	41.8673	45.0353	44.3387	33.5774	37.6689	34.7429	25.8919	35.4679	34.5233	43.6204	35.6338	55.4053	34.657	46.2296	41.3025	33.5181	38.2545	36.683	37.9469	46.0209	40.0188	63.8969	76.8363	57.0066
TRINITY_DN14951_c1_g1_i3.p1	145.97	163.665	157.403	204.612	220.782	211.616	228.048	210.721	247.581	344.42	303.778	303.703	171.36	163.416	153.684	160.022	166.929	210.183	198.965	175.902	229.198	318.572	331.415	289.784
TRINITY_DN14951_c4_g1_i1.p1	6.78929	7.68895	6.65081	19.9366	12.5563	15.7922	13.9418	10.4317	12.8229	27.2628	28.5071	37.9629	13.4777	19.3519	12.4868	16.2185	17.3884	12.8886	11.2815	11.2495	12.7332	22.8203	25.9207	21.8525
TRINITY_DN14954_c0_g1_i20.p1	12.447	16.4763	12.1932	80.7956	111.96	104.229	116.514	451.694	255.472	54.5256	52.5599	86.186	113.598	113.961	126.789	120.017	208.661	85.2631	88.2008	102.269	16.3713	19.1691	75.9106	84.5598
TRINITY_DN14955_c0_g1_i1.p1	10.1839	15.3779	13.3016	29.3802	32.4371	29.4788	41.8254	50.0724	44.387	69.9745	55.2324	71.8217	25.0301	16.1266	23.0526	11.8935	15.07	39.6573	11.2815	20.4537	25.4665	55.6816	43.5097	41.8048
TRINITY_DN149588_c1_g1_i1.p1	40.7357	146.09	93.1114	74.4998	88.9405	73.697	43.8171	30.2521	11.8365	5179.93	667.244	214.439	76.0528	15.0515	48.0262	78.9298	18.5477	47.5887	50.254	80.7922	173.718	575.072	340.672	195.723
TRINITY_DN14964_c1_g1_i10.p1	39.6042	64.8069	48.7726	53.5139	30.3444	42.1126	36.8462	20.8635	46.3598	83.6059	70.3768	82.0819	20.2166	46.2296	24.0131	21.6246	40.573	37.6744	53.3307	32.726	45.4759	131.445	113.866	110.213
TRINITY_DN149648_c0_g1_i1.p1	324.754	273.507	304.829	323.182	274.146	289.524	344.562	337.988	337.342	202.653	163.025	230.855	322.503	287.053	248.776	409.786	285.17	178.458	229.732	262.83	270.127	105.886	94.4254	93.1108
TRINITY_DN14965_c0_g1_i1.p1	2800.58	4166.31	3670.14	2746	3795.14	3096.33	3837.98	3400.75	2855.57	5045.43	4133.52	4830.52	3464.74	2845.81	2867.16	3175.57	2815.77	4337.51	3059.34	3216.35	4779.51	8365.02	7967.84	5852.68
TRINITY_DN14965_c0_g1_i4.p2	56.5774	63.7084	66.5081	31.4788	39.7617	33.6901	52.7797	50.0724	38.4688	89.9672	64.1409	83.108	39.4705	40.854	35.5394	45.4117	39.4138	62.4602	36.9213	50.1116	76.3995	209.034	220.326	124.464
TRINITY_DN14969_c0_g1_i5.p1	257.993	243.85	246.08	216.154	189.391	205.299	81.6592	107.447	103.57	75.427	144.317	113.889	204.091	133.313	231.486	209.759	159.974	140.783	135.378	172.834	132.79	66.6354	59.2473	77.909
TRINITY_DN14972_c0_g2_i5.p1	128.996	174.649	147.426	211.957	171.603	193.718	192.198	88.6698	155.848	256.27	276.162	300.625	91.456	125.787	93.1708	114.61	124.037	101.126	220.502	104.314	182.813	320.397	314.751	374.343
TRINITY_DN149736_c4_g1_i1.p1	18.1048	14.2795	15.5186	18.8873	20.9272	20.0035	24.8961	28.1657	22.6867	16.3577	10.6901	15.3904	21.1793	22.5772	24.0131	25.9495	27.8215	22.8029	21.5374	21.4764	16.3713	5.47688	5.55443	7.60088
TRINITY_DN14978_c0_g1_i11.p1	33.9464	34.0511	35.471	16.7887	15.6954	15.7922	14.9377	17.734	19.7276	21.8102	22.2711	26.6766	25.0301	21.5021	26.8947	28.112	26.6623	36.683	25.6398	34.7713	40.9283	60.2457	53.6929	50.3558
TRINITY_DN14987_c0_g3_i1.p1	58.8405	37.3463	46.5557	66.1055	106.729	84.2252	93.6093	65.72	92.7196	16.3577	39.1972	69.7697	79.9036	66.6566	68.1972	76.7673	83.4644	99.1432	162.043	97.1552	168.261	177.999	198.108	322.087
TRINITY_DN14991_c0_g1_i5.p1	54.3143	67.0037	59.8573	17.838	18.8345	17.8979	26.8878	33.3816	25.6458	39.0766	40.9789	42.067	23.1047	22.5772	22.092	22.7058	25.503	22.8029	20.5118	22.4991	16.3713	73.0251	74.0591	74.1086
TRINITY_DN14992_c0_g1_i3.p1	1069.31	1048.99	1063.02	1287.48	1117.51	1197.05	1067.54	1169.4	1124.47	1606.69	1316.67	1510.31	1239.95	1211.64	1187.21	1072.58	1083.88	1015.23	962.005	1162.79	1046.85	1289.81	1283.07	1282.65
TRINITY_DN149977_c0_g1_i1.p1	78.0768	99.9563	92.0029	99.6828	129.749	112.651	126.472	126.224	94.6924	252.635	264.581	156.982	205.054	125.787	278.552	183.809	125.197	193.329	151.788	162.607	193.727	292.1	216.623	247.029
TRINITY_DN149986_c0_g1_i7.p1	9.05239	8.78737	8.86775	18.8873	20.9272	20.0035	21.9086	29.2089	22.6867	8.17883	14.2535	4.1041	33.6943	32.2532	33.6183	31.3557	32.4584	34.7001	46.1516	41.9301	30.0141	26.4716	13.8861	13.3015
TRINITY_DN150_c0_g1_i1.p1	207.073	217.487	213.934	177.331	184.159	180.031	200.165	173.167	183.466	141.766	152.335	144.669	159.807	173.092	181.539	223.815	210.98	210.183	263.577	223.968	263.76	253.762	242.544	242.278
TRINITY_DN150_c0_g3_i4.p1	54.3143	58.2163	57.6404	37.7746	34.5299	35.7957	59.7506	50.0724	52.2781	66.3394	56.1233	94.3942	36.5824	49.4549	35.5394	46.4929	48.6876	38.6658	45.126	44.9982	50.933	106.799	126.826	107.362
TRINITY_DN150053_c0_g1_i1.p2	88.2608	126.318	106.413	57.7111	66.967	62.1161	90.6218	80.3244	82.8558	61.7956	81.9578	51.3012	112.635	58.0557	80.684	87.5797	81.146	135.826	143.583	126.813	165.532	220.901	199.96	231.827
TRINITY_DN150093_c0_g1_i1.p1	411.884	654.659	525.414	314.788	396.57	354.799	415.267	350.507	407.374	334.423	359.902	272.922	423.585	326.832	404.38	378.431	336.176	453.084	545.615	386.575	549.348	1067.99	1014.61	965.312
TRINITY_DN15014_c0_g2_i12.p1	32.8149	39.5432	35.471	72.4012	70.1061	72.6442	100.58	98.0584	116.393	116.321	113.137	89.2641	64.5005	63.4313	53.7893	75.6861	67.2353	51.5544	97.4312	71.588	73.6709	74.8507	103.683	78.8591
TRINITY_DN150156_c0_g2_i3.p1	40.7357	35.1495	36.5795	11.5422	15.6954	13.6866	17.9252	21.9067	14.7957	11.8139	12.4718	11.2863	9.62694	9.67596	7.68419	9.73107	11.5923	8.92288	14.3583	12.2722	8.18566	9.12813	7.40591	9.5011
TRINITY_DN15016_c0_g1_i1.p1	176.522	95.5627	130.799	194.119	282.517	232.672	141.41	195.074	158.807	250.818	260.127	309.859	146.33	124.712	154.644	128.666	119.401	132.852	97.4312	118.632	110.052	101.322	55.5443	81.7095
TRINITY_DN150207_c2_g2_i1.p1	30.5518	38.4447	35.471	18.8873	15.6954	16.845	13.9418	8.34539	12.8229	8.17883	11.581	15.3904	15.4031	16.1266	14.4079	23.7871	19.7069	17.8458	19.4862	17.3857	26.376	11.8666	6.48017	7.60088
TRINITY_DN15026_c0_g1_i2.p1	530.696	712.875	627.393	508.907	364.133	428.496	349.541	312.952	276.186	372.591	308.233	265.74	318.652	212.871	277.591	215.165	217.935	306.352	208.195	289.42	294.684	324.049	492.493	459.853
TRINITY_DN15027_c0_g1_i16.p1	93.9185	91.169	88.6775	111.225	130.795	124.232	115.518	190.901	162.753	63.6131	75.7219	62.5875	113.598	152.665	128.71	118.935	159.974	136.818	155.89	161.584	95.4993	104.061	82.3908	77.909
TRINITY_DN1503_c1_g1_i2.p1	48.6566	35.1495	39.9049	73.4505	35.5762	53.6936	90.6218	75.1085	111.461	64.5219	61.4684	47.1971	86.6425	127.938	71.0787	41.0868	70.7129	61.4688	51.2796	50.1116	42.7473	20.0819	24.995	24.7029
TRINITY_DN150309_c1_g2_i1.p2	14.7101	19.7716	16.627	24.1337	27.2053	25.2676	27.8836	26.0794	21.7003	19.9927	25.8345	17.4424	34.657	22.5772	35.5394	29.1932	26.6623	32.7172	46.1516	42.9528	41.8378	41.9894	29.6237	42.755
TRINITY_DN150345_c0_g1_i5.p1	67.8929	75.7911	70.942	73.4505	51.2716	62.1161	64.7299	73.0222	65.101	126.318	125.609	104.654	113.598	78.4828	106.618	101.636	82.3052	67.4173	43.0748	60.3385	43.6568	113.189	74.9849	106.412
TRINITY_DN15043_c0_g1_i12.p1	320.228	343.806	335.866	372.499	397.617	381.119	386.387	490.292	402.443	537.985	439.187	672.046	352.346	422.517	317.933	303.826	375.59	352.95	294.345	374.303	294.684	502.96	521.191	446.552
TRINITY_DN15046_c0_g1_i3.p1	128.996	190.027	157.403	145.852	168.464	158.975	147.385	126.224	137.107	129.044	144.317	84.134	170.397	116.111	158.486	127.585	118.241	180.441	242.04	185.106	249.208	360.561	361.964	358.191
TRINITY_DN15048_c0_g2_i1.p2	10.1839	10.9842	9.97622	8.39434	10.4636	9.47533	7.96675	9.38857	9.86379	6.36131	7.12677	8.20819	14.4404	10.7511	15.3684	19.4621	17.3884	14.8715	20.5118	16.363	14.5523	9.12813	8.33165	12.3514
TRINITY_DN15050_c0_g2_i1.p1	16.9732	9.88579	13.3016	7.34505	8.37087	8.42252	6.97091	9.38857	14.7957	8.17883	8.90846	7.18217	21.1793	21.5021	18.2499	24.8683	22.0253	18.8372	16.4095	14.3176	15.4618	16.4306	15.7376	12.3514
TRINITY_DN150607_c1_g1_i1.p1	233.099	191.125	201.741	222.45	175.788	204.246	309.707	277.484	338.328	247.183	207.567	245.22	161.733	309.631	360.196	373.024	432.392	301.395	291.268	243.399	211.918	101.322	78.6878	114.963
TRINITY_DN150805_c0_g1_i2.p1	24.8941	18.6732	19.9524	22.0352	21.9735	23.1619	12.946	22.9498	20.714	6.36131	8.01761	13.3383	19.2539	21.5021	19.2105	20.5434	30.1399	19.8286	16.4095	19.431	9.09517	4.56407	6.48017	9.5011
TRINITY_DN1509_c4_g1_i1.p1	65.6298	71.3974	68.7251	91.2885	95.2187	93.7005	103.568	81.3676	141.052	117.23	115.81	93.3682	199.278	268.777	179.618	183.809	173.884	160.612	88.2008	49.0889	80.947	76.6763	72.2077	49.4057
TRINITY_DN15091_c0_g1_i1.p1	64.4982	65.9053	66.5081	71.3519	54.4107	62.1161	70.7049	74.0654	61.1555	98.146	77.5036	114.915	36.5824	61.2811	32.6578	38.9243	49.8468	34.7001	45.126	57.2704	43.6568	65.7226	77.7621	55.1064
TRINITY_DN1511_c1_g2_i2.p1	33.9464	25.2637	29.9287	47.2182	39.7617	43.1654	81.6592	43.8133	36.496	25.4453	34.743	27.7027	21.1793	26.8777	20.171	25.9495	24.3438	17.8458	35.8957	26.5898	32.7426	10.9538	11.1089	12.3514
TRINITY_DN151187_c0_g1_i6.p1	409.62	604.132	515.438	382.992	467.723	422.179	715.016	419.356	494.176	327.153	482.838	231.882	520.818	454.77	524.446	637.926	501.946	701.934	918.93	506.23	983.188	1315.36	1271.04	1023.27
TRINITY_DN1512_c0_g1_i4.p1	246.678	270.212	278.226	196.218	171.603	176.873	278.836	180.469	177.548	305.343	294.87	260.61	141.516	154.815	165.21	176.241	147.222	204.235	152.813	163.63	280.131	445.453	498.973	347.74
TRINITY_DN15121_c1_g1_i1.p1	188.969	148.287	167.379	128.014	134.98	132.655	138.422	153.347	148.943	199.927	178.169	182.632	122.262	129.013	115.263	116.773	127.515	130.869	136.404	139.085	134.609	208.121	257.355	229.927
TRINITY_DN151349_c0_g1_i2.p1	48.6566	17.5747	29.9287	37.7746	34.5299	35.7957	24.8961	25.0362	22.6867	53.6168	43.6514	58.4834	27.9181	32.2532	20.171	22.7058	26.6623	22.8029	11.2815	14.3176	14.5523	59.3329	46.287	58.9068
TRINITY_DN15137_c0_g1_i3.p1	81.4715	45.0353	58.7488	55.6125	77.4306	68.433	47.8005	46.9428	70.0329	90.8759	106.901	105.681	87.6052	101.06	95.0918	85.4172	143.744	248.849	121.02	80.7922	110.052	529.432	735.963	856.049
TRINITY_DN15137_c0_g2_i9.p6	10.1839	19.7716	14.4101	58.7604	24.0663	37.9013	48.7963	15.6476	33.5369	63.6131	47.2148	74.8998	49.0974	79.5579	63.3946	54.0615	84.6237	104.1	60.5099	43.9755	89.1327	164.306	166.633	225.176
TRINITY_DN15139_c0_g1_i10.p1	401.7	326.231	358.035	538.287	420.636	482.189	630.369	535.148	609.582	598.872	686.842	626.901	320.577	524.652	325.617	360.05	449.781	341.052	515.872	440.778	428.383	345.043	324.009	295.484
TRINITY_DN151414_c0_g1_i1.p1	144.838	209.798	181.789	231.894	178.927	200.035	285.807	195.074	257.445	358.96	385.736	348.848	246.45	187.068	208.434	242.196	209.82	299.412	250.244	255.672	431.111	613.411	461.944	455.103
TRINITY_DN151467_c1_g1_i1.p2	92.787	88.9721	93.1114	61.9083	71.1524	64.2217	86.6384	95.972	74.9648	161.759	114.028	198.023	77.9782	89.2338	69.1577	94.067	85.7829	62.4602	50.254	56.2477	50.933	39.251	48.1384	39.9046
TRINITY_DN151467_c1_g3_i2.p1	28.2887	29.6574	27.7117	33.5774	31.3908	33.6901	34.8545	33.3816	43.4007	94.511	55.2324	84.134	25.9927	23.6523	40.342	38.9243	31.2992	24.7858	25.6398	20.4537	22.7379	15.5178	24.0692	32.3037
TRINITY_DN15152_c0_g1_i21.p1	5.65774	6.59053	5.54234	8.39434	6.27816	7.3697	7.96675	6.25904	8.87741	9.99635	8.90846	8.20819	10.5896	8.60085	8.64471	7.56861	9.27383	10.9057	12.3071	10.2269	10.0047	10.9538	12.0346	18.0521
TRINITY_DN15176_c0_g1_i1.p1	16.9732	25.2637	21.0609	16.7887	12.5563	14.7394	22.9044	23.993	22.6867	38.1679	33.8521	32.8328	14.4404	16.1266	12.4868	15.1372	16.2292	14.8715	16.4095	18.4083	15.4618	31.0357	38.881	28.5033
TRINITY_DN151787_c0_g1_i7.p1	85.9977	118.63	103.088	81.8449	114.053	95.8061	124.48	99.1015	115.406	71.792	81.067	73.8738	118.411	86.0085	109.5	110.285	84.6237	106.083	136.404	92.0417	147.342	174.347	185.148	178.621
TRINITY_DN15181_c0_g1_i1.p2	26.0256	37.3463	34.3625	56.6618	70.1061	61.0633	76.68	58.4178	65.101	52.708	72.1585	52.3272	68.3513	58.0557	77.8024	58.3864	44.0507	79.3145	62.5611	56.2477	111.871	140.573	143.49	93.1108
TRINITY_DN15181_c0_g1_i18.p1	252.335	277.901	270.466	258.126	262.636	257.94	270.87	260.794	232.785	316.248	287.743	295.495	279.181	233.298	271.828	277.876	265.463	319.241	286.14	321.123	349.255	466.448	488.79	488.357
TRINITY_DN15181_c0_g1_i32.p1	261.388	180.141	218.368	119.619	84.7551	102.123	114.522	126.224	69.0465	308.978	342.085	165.19	44.2839	102.135	83.5655	70.28	81.146	57.503	156.915	210.673	121.875	213.598	179.593	130.165
TRINITY_DN15184_c0_g1_i2.p1	108.629	114.236	111.955	61.9083	52.318	55.7992	62.7382	82.4108	93.706	99.0548	80.1761	136.461	108.784	93.5342	77.8024	62.7114	69.5537	67.4173	24.6142	35.794	31.8331	7.30251	4.6287	5.70066
TRINITY_DN151879_c0_g1_i1.p1	204.81	186.732	198.416	190.971	210.318	200.035	206.14	214.894	188.398	159.942	171.933	150.826	222.382	266.626	218.999	174.078	177.362	164.578	188.709	183.061	176.446	136.922	112.014	98.8114
TRINITY_DN15189_c0_g1_i2.p1	13.5786	14.2795	14.4101	26.2323	11.51	17.8979	36.8462	23.993	34.5233	44.5292	35.6338	47.1971	10.5896	24.7274	15.3684	29.1932	32.4584	20.8201	22.563	23.5218	27.2855	60.2457	60.173	48.4556
TRINITY_DN15190_c2_g2_i9.p1	74.6822	68.1021	69.8335	59.8097	57.5498	60.0104	63.734	69.8927	64.1146	65.4307	76.6127	67.7176	46.2093	69.8819	51.8683	47.5741	63.7576	50.563	47.1772	41.9301	30.9236	81.2404	112.94	95.9611
TRINITY_DN15195_c1_g1_i1.p1	64.4982	56.0195	58.7488	90.2392	96.265	94.7533	76.68	105.361	97.6515	30.8978	40.9789	49.2492	75.0902	105.36	85.4866	77.8486	102.012	84.2717	67.689	71.588	50.933	20.0819	27.7722	22.8026
TRINITY_DN1520_c1_g2_i5.p1	32.8149	21.9684	27.7117	25.183	28.2517	26.3204	28.8795	40.6838	31.5641	51.7993	47.2148	62.5875	26.9554	29.0279	24.0131	22.7058	25.503	27.7601	18.4606	27.6125	21.8284	68.461	66.6532	58.9068
TRINITY_DN152234_c0_g1_i6.p1	583.879	414.105	511.004	483.724	508.531	482.189	513.855	400.579	390.606	432.569	357.229	643.317	340.794	585.933	370.762	491.96	586.57	550.245	315.882	318.055	407.464	157.004	120.346	118.764
TRINITY_DN15224_c0_g1_i1.p1	313.439	406.416	363.578	324.232	304.491	314.792	355.516	275.398	307.75	428.934	407.117	255.48	354.271	206.42	394.775	402.218	292.126	441.187	433.825	396.802	587.548	680.959	774.844	837.997
TRINITY_DN152250_c0_g2_i5.p1	62.2352	18.6732	34.3625	60.859	68.0133	64.2217	84.6467	68.8495	60.1691	141.766	129.173	110.811	48.1347	53.7553	37.4604	50.8178	55.643	56.5116	52.3052	48.0662	58.2091	139.66	99.9798	133.015
TRINITY_DN15226_c0_g1_i6.p1	38.4726	45.0353	42.1218	25.183	48.1325	33.6901	48.7963	62.5904	50.3053	64.5219	97.1022	174.424	53.9109	65.5815	49.9472	44.3304	51.0061	45.6059	72.817	60.3385	53.6615	123.23	132.381	117.814
TRINITY_DN15239_c0_g1_i2.p1	461.672	478.912	477.75	582.358	509.577	544.305	564.643	452.738	580.977	460.741	528.272	419.644	634.416	503.15	585.919	484.391	450.94	601.799	554.845	513.388	735.799	925.593	973.878	959.611
TRINITY_DN1524_c0_g1_i11.p1	192.363	218.586	201.741	173.133	167.417	171.609	134.439	204.462	179.521	93.6022	94.4297	110.811	224.308	185.993	234.368	256.252	222.572	162.595	199.99	253.626	164.623	96.7582	119.42	119.714
TRINITY_DN152435_c0_g1_i4.p1	6.78929	8.78737	8.86775	8.39434	13.6027	10.5281	12.946	8.34539	7.89103	9.99635	8.90846	11.2863	4.81347	9.67596	6.72366	5.40615	6.95537	12.8886	9.23032	7.1588	16.3713	26.4716	62.9503	22.8026
TRINITY_DN152475_c1_g3_i1.p2	133.523	84.5784	120.823	69.2533	65.9206	63.1689	41.8254	65.72	40.4415	374.409	361.683	168.268	60.6497	96.7596	59.5525	69.1987	64.9168	104.1	44.1004	99.2005	102.775	216.337	156.45	43.7051
TRINITY_DN15249_c0_g1_i13.p1	9.05239	17.5747	13.3016	11.5422	18.8345	14.7394	55.7673	35.4679	75.9512	27.2628	8.90846	24.6246	44.2839	36.5536	32.6578	10.8123	17.3884	57.503	20.5118	13.2949	40.9283	140.573	115.717	133.015
TRINITY_DN15265_c1_g1_i2.p1	23.7625	32.9526	26.6032	33.5774	27.2053	31.5844	24.8961	19.8203	29.5914	7.27007	10.6901	6.15615	29.8435	20.427	36.4999	21.6246	22.0253	31.7258	53.3307	42.9528	53.6615	14.605	3.70296	10.4512
TRINITY_DN15266_c0_g2_i6.p1	27.1572	14.2795	19.9524	38.8238	46.0398	42.1126	64.7299	74.0654	65.101	29.0803	33.8521	24.6246	68.3513	104.285	72.9998	94.067	76.5091	46.5973	77.9449	64.4292	59.1186	38.3382	41.6583	27.5532
TRINITY_DN15268_c0_g1_i3.p1	53.1828	40.6416	42.1218	39.8731	36.6226	41.0598	30.8712	42.7701	28.605	4.5438	15.1444	11.2863	34.657	24.7274	41.3025	21.6246	32.4584	30.7344	25.6398	29.6579	12.7332	2.73844	5.55443	12.3514
TRINITY_DN15275_c0_g1_i13.p1	66.7613	64.8069	66.5081	65.0562	77.4306	70.5386	72.6966	67.8063	47.3462	101.781	111.356	158.008	54.8736	68.8068	65.3156	58.3864	60.2799	46.5973	35.8957	36.8167	31.8331	133.271	86.0937	116.864
TRINITY_DN1527913_c0_g1_i1.p1	136.917	79.0863	107.521	97.5843	149.629	117.915	123.485	135.613	111.461	90.8759	87.3029	106.707	176.173	160.191	184.421	166.509	112.445	98.1517	90.252	91.0191	108.233	62.0713	27.7722	37.0543
TRINITY_DN15284_c0_g1_i12.p1	217.257	229.57	211.718	273.865	205.086	247.411	246.969	188.815	286.05	253.544	282.398	229.829	315.764	311.781	313.131	347.075	389.501	336.095	450.235	306.806	331.974	459.145	437.875	624.222
TRINITY_DN15284_c3_g1_i1.p1	82.603	57.1179	68.7251	90.2392	89.9869	90.5421	80.6634	94.9288	85.815	57.2518	65.0317	61.5615	60.6497	94.6094	77.8024	100.554	100.853	74.3574	98.4568	104.314	86.4041	47.4663	32.4009	30.4035
TRINITY_DN1529_c0_g1_i1.p1	2806.24	2740.56	2896.43	2664.16	2856.56	2685.73	3083.13	3681.36	3316.21	3940.38	3290.78	4080.5	2841.87	2793.13	2613.58	2744.16	2641.88	3095.25	2317.84	3101.81	3289.72	5679.52	5757.17	4304
TRINITY_DN152924_c0_g3_i1.p1	33.9464	38.4447	37.6879	41.9717	51.2716	45.271	87.6343	62.5904	56.2236	28.1715	32.0704	34.8848	44.2839	35.4785	38.4209	63.7926	46.3691	39.6573	72.817	54.2024	71.8519	46.5535	34.2523	44.6552
TRINITY_DN1530_c0_g1_i10.p1	948.237	1375.22	983.212	1342.05	321.232	726.442	462.072	451.694	393.565	10844.2	8549.45	2913.91	4716.24	713.871	2381.14	933.102	645.69	404.504	463.567	739.402	269.217	3720.63	7281.86	26512.8
TRINITY_DN15303_c0_g1_i1.p1	698.165	1219.25	997.622	937.019	1157.27	1004.39	870.368	981.627	1043.59	2348.23	1991.93	1405.65	972.321	608.51	934.589	887.69	625.983	1234.33	1141.48	1314.15	2120.08	4395.2	6677.36	3180.97
TRINITY_DN1533_c2_g1_i5.p2	9.05239	14.2795	11.0847	11.5422	10.4636	10.5281	14.9377	10.4317	11.8365	8.17883	9.7993	11.2863	8.66425	9.67596	13.4473	11.8935	11.5923	12.8886	13.3327	10.2269	12.7332	26.4716	18.5148	27.5532
TRINITY_DN15340_c0_g1_i1.p1	367.753	366.873	385.747	210.908	294.027	245.306	299.749	247.232	318.6	383.496	446.314	343.718	380.264	342.959	325.617	237.871	237.642	442.178	318.959	241.354	466.582	753.984	839.645	573.866
TRINITY_DN153518_c1_g1_i7.p1	248.941	134.007	181.789	268.619	237.524	253.728	235.019	165.865	190.371	180.843	187.078	187.762	114.561	120.412	137.355	154.616	126.356	102.117	164.095	132.949	173.718	52.0304	49.9899	71.2583
TRINITY_DN1536_c25_g1_i2.p1	27.1572	6.59053	13.3016	22.0352	196.716	66.3273	122.489	305.65	244.622	8.17883	13.3627	22.5725	108.784	72.0321	87.4076	42.168	47.5284	128.886	53.3307	34.7713	53.6615	16.4306	37.0296	27.5532
TRINITY_DN1537_c0_g1_i7.p1	92.787	154.877	125.257	121.718	107.775	111.598	71.7008	98.0584	90.7469	131.77	138.972	146.721	160.77	94.6094	140.236	138.397	108.967	147.723	92.3032	156.471	152.799	233.68	261.058	196.673
TRINITY_DN15375_c0_g1_i2.p1	5.65774	7.68895	6.65081	6.29576	6.27816	6.31689	8.96259	8.34539	9.86379	9.08759	9.7993	9.23422	12.515	9.67596	10.5658	10.8123	10.4331	12.8886	13.3327	10.2269	12.7332	23.7331	23.1435	26.6031
TRINITY_DN15379_c0_g1_i7.p1	83.7346	99.9563	97.5452	34.6267	58.5961	44.2182	56.7631	55.2882	56.2236	79.9708	73.0494	94.3942	55.8363	59.1308	59.5525	57.3052	49.8468	71.3831	56.4075	51.1343	81.8566	206.296	162.93	120.664
TRINITY_DN15381_c1_g1_i4.p1	9.05239	10.9842	9.97622	6.29576	8.37087	7.3697	10.9543	11.4749	13.8093	11.8139	8.01761	9.23422	9.62694	11.8262	10.5658	9.73107	11.5923	13.88	13.3327	10.2269	12.7332	24.646	21.292	19.0022
TRINITY_DN153849_c0_g1_i9.p1	10.1839	13.1811	12.1932	8.39434	9.41723	8.42252	14.9377	12.5181	10.8502	9.99635	11.581	10.2602	10.5896	8.60085	10.5658	11.8935	9.27383	12.8886	15.3839	15.3403	25.4665	30.1228	27.7722	19.9523
TRINITY_DN153901_c0_g3_i1.p1	9.05239	10.9842	9.97622	19.9366	23.0199	22.1091	17.9252	64.6768	37.4824	3.63504	12.4718	9.23422	40.4332	36.5536	34.5788	30.2744	46.3691	39.6573	17.4351	32.726	9.09517	3.65125	8.33165	4.75055
TRINITY_DN15399_c0_g1_i1.p1	30.5518	26.3621	28.8202	35.676	46.0398	41.0598	46.8047	44.8565	42.4143	29.0803	28.5071	27.7027	39.4705	37.6287	41.3025	43.2492	37.0953	35.6915	39.9981	34.7713	39.1092	38.3382	21.292	27.5532
TRINITY_DN15407_c0_g1_i6.p1	514.854	534.931	526.523	568.717	530.504	548.517	630.369	695.797	656.928	582.515	513.127	639.213	518.892	662.265	503.314	617.382	692.059	562.142	571.254	623.838	530.249	449.104	411.954	373.393
TRINITY_DN15412_c0_g1_i13.p1	48.6566	42.8384	45.4472	46.1689	28.2517	35.7957	37.8421	30.2521	30.5777	52.708	45.4331	41.041	44.2839	55.9055	47.0657	47.5741	48.6876	38.6658	44.1004	50.1116	48.2044	20.9947	20.3663	19.9523
TRINITY_DN15414_c0_g1_i6.p1	179.916	271.31	229.453	131.162	162.186	143.183	157.343	197.16	177.548	163.577	145.208	126.201	177.136	158.041	187.302	164.347	134.471	164.578	163.069	181.015	196.456	542.211	529.523	348.69
TRINITY_DN15439_c0_g1_i10.p1	14.7101	15.3779	15.5186	9.44364	13.6027	11.581	15.9335	16.6908	11.8365	33.6241	32.9613	47.1971	17.3285	17.2017	14.4079	16.2185	16.2292	15.8629	16.4095	17.3857	17.2808	37.4253	32.4009	32.3037
TRINITY_DN15447_c2_g1_i1.p1	47.525	38.4447	46.5557	36.7253	16.7417	25.2676	8.96259	4.1727	14.7957	266.266	277.053	32.8328	25.0301	25.8026	21.1315	5.40615	4.63691	13.88	31.7933	19.431	80.947	278.408	195.331	78.8591
TRINITY_DN154604_c0_g1_i1.p1	5.65774	6.59053	6.65081	16.7887	24.0663	18.9507	38.8379	43.8133	31.5641	28.1715	34.743	28.7287	23.1047	22.5772	21.1315	28.112	25.503	31.7258	27.691	30.6806	34.5617	75.7635	62.9503	44.6552
TRINITY_DN1547_c0_g1_i35.p1	19.2363	18.6732	18.844	20.9859	25.1126	23.1619	27.8836	34.4247	36.496	29.9891	39.1972	52.3272	23.1047	27.9528	22.092	29.1932	35.9361	31.7258	35.8957	33.7486	29.1046	49.2919	47.2127	48.4556
TRINITY_DN1547_c2_g1_i1.p2	15.8417	20.87	19.9524	13.6408	14.649	13.6866	11.9501	15.6476	9.86379	29.0803	21.3803	32.8328	8.66425	15.0515	9.60524	14.056	15.07	16.8543	14.3583	24.5445	22.7379	27.3844	52.7671	17.102
TRINITY_DN15477_c3_g1_i2.p1	171.995	194.421	182.897	107.028	116.146	111.598	154.356	161.692	145.984	255.361	250.328	255.48	180.024	217.171	158.486	223.815	226.05	165.569	190.76	166.698	146.432	142.399	114.792	105.462
TRINITY_DN15485_c3_g1_i1.p1	73.5506	47.2321	56.5319	61.9083	51.2716	58.9576	20.9127	32.3384	34.5233	34.5329	32.9613	33.8588	37.5451	41.9291	23.0526	28.112	41.7322	28.7515	37.9469	41.9301	24.557	12.7794	21.292	19.0022
TRINITY_DN1548516_c0_g1_i1.p2	131.26	70.299	97.5452	153.197	207.179	177.926	133.443	166.908	151.902	166.303	166.588	164.164	215.644	141.914	191.144	156.778	127.515	151.689	146.66	164.652	178.265	61.1585	41.6583	58.9068
TRINITY_DN15496_c2_g2_i3.p1	30.5518	32.9526	33.2541	31.4788	24.0663	27.3732	36.8462	35.4679	31.5641	49.9818	46.324	51.3012	35.6197	27.9528	29.7762	28.112	26.6623	33.7087	21.5374	33.7486	37.2902	73.0251	71.2819	64.6075
TRINITY_DN155_c14_g1_i4.p1	181.048	222.98	206.175	131.162	184.159	153.711	184.231	157.519	175.575	164.485	130.063	115.941	187.725	141.914	170.973	180.565	148.381	206.218	232.809	173.857	272.855	481.053	388.81	388.595
TRINITY_DN1550_c5_g1_i2.p1	13.5786	13.1811	13.3016	12.5915	18.8345	15.7922	14.9377	21.9067	14.7957	8.17883	9.7993	12.3123	21.1793	16.1266	19.2105	19.4621	17.3884	14.8715	12.3071	13.2949	10.0047	8.21532	6.48017	8.55099
TRINITY_DN15505_c0_g1_i12.p1	6.78929	7.68895	7.75928	5.24647	9.41723	6.31689	29.8753	28.1657	45.3734	11.8139	13.3627	10.2602	9.62694	6.45064	8.64471	9.73107	9.27383	18.8372	14.3583	9.20417	19.0999	20.9947	35.1781	23.7528
TRINITY_DN15510_c0_g1_i4.p2	35.078	25.2637	29.9287	29.3802	24.0663	26.3204	21.9086	23.993	21.7003	29.9891	22.2711	26.6766	18.2912	18.2768	20.171	23.7871	23.1846	18.8372	17.4351	22.4991	19.0999	9.12813	6.48017	8.55099
TRINITY_DN15510_c0_g1_i8.p1	83.7346	83.48	77.5928	138.507	79.5233	110.546	95.601	113.706	121.325	130.861	113.137	132.357	83.7544	105.36	75.8814	72.4424	113.604	73.3659	60.5099	71.588	38.1997	37.4253	40.7325	54.1563
TRINITY_DN155104_c0_g2_i13.p1	450.356	398.727	423.435	417.619	542.014	477.978	446.138	550.796	477.407	344.42	298.433	340.64	568.952	597.759	589.761	472.498	526.29	564.125	519.975	523.615	472.039	266.541	346.226	307.836
TRINITY_DN15527_c0_g1_i18.p1	33.9464	54.9211	41.0133	60.859	57.5498	62.1161	65.7257	64.6768	67.0738	45.438	53.4507	26.6766	71.2394	56.9806	66.2761	67.0363	75.3499	82.2888	87.1753	64.4292	56.3901	124.143	137.009	141.566
TRINITY_DN15540_c0_g1_i3.p2	16.9732	12.0826	14.4101	25.183	23.0199	24.2147	11.9501	20.8635	22.6867	15.4489	17.8169	20.5205	19.2539	29.0279	22.092	21.6246	26.6623	18.8372	11.2815	13.2949	8.18566	6.38969	6.48017	4.75055
TRINITY_DN15542_c0_g1_i2.p1	10.1839	12.0826	11.0847	6.29576	7.32451	7.3697	5.97506	10.4317	8.87741	11.8139	9.7993	13.3383	8.66425	7.52574	7.68419	9.73107	9.27383	8.92288	7.17914	10.2269	8.18566	17.3435	21.292	17.102
TRINITY_DN15544_c0_g1_i1.p1	629.141	604.132	626.285	578.16	512.716	542.2	527.797	449.608	443.87	421.664	486.402	442.216	434.175	474.122	413.986	443.304	501.946	571.065	551.768	570.659	636.662	595.154	553.592	536.812
TRINITY_DN1556_c0_g1_i3.p1	1604.54	1946.4	1772.44	2151.05	1867.75	2019.3	1898.08	1391.59	1764.63	2381.86	1983.91	1793.49	1704.93	1722.32	1614.64	1601.3	1636.83	1764.75	2086.05	1638.34	2181.93	3374.67	3158.62	3268.38
TRINITY_DN1557_c0_g1_i2.p1	257.993	402.022	321.456	287.506	263.683	276.89	278.836	279.571	275.2	542.529	439.187	518.142	269.554	421.442	222.841	348.156	440.507	307.344	421.518	365.099	301.05	785.932	817.428	578.617
TRINITY_DN1557_c2_g1_i1.p1	169.732	149.385	162.945	100.732	120.331	108.44	130.456	125.181	102.583	179.934	139.863	185.71	109.747	135.463	107.579	117.854	118.241	99.1432	114.866	108.405	109.142	240.983	261.984	234.677
TRINITY_DN15570_c0_g1_i7.p1	173.127	168.058	167.379	221.401	177.881	202.14	119.501	126.224	154.861	220.828	253	243.168	228.159	272.002	240.131	198.946	241.12	225.055	231.784	229.082	208.279	1004.09	1284.93	1156.28
TRINITY_DN155928_c2_g1_i4.p1	174.258	87.8737	116.389	81.8449	33.4835	54.7464	24.8961	52.1587	52.2781	80.8796	62.3592	99.5244	571.84	254.8	471.617	208.677	250.393	253.806	76.9193	253.626	110.052	109.538	221.252	392.395
TRINITY_DN156_c0_g1_i3.p1	58.8405	81.2832	68.7251	144.802	102.543	122.127	100.58	125.181	137.107	52.708	63.2501	43.093	104.934	82.7832	107.579	123.26	102.012	97.1603	90.252	115.564	98.2279	34.6869	35.1781	29.4534
TRINITY_DN15624_c0_g1_i3.p1	147.101	152.681	146.318	176.281	142.305	160.028	72.6966	126.224	120.338	218.102	83.7395	176.476	82.7917	130.088	121.986	109.204	124.037	75.3488	73.8426	111.473	60.9377	256.501	320.306	282.183
TRINITY_DN156252_c0_g2_i1.p2	38.4726	20.87	28.8202	64.0069	69.0597	65.2745	62.7382	69.8927	60.1691	38.1679	26.7254	49.2492	51.0228	76.3325	50.9077	61.6301	73.0314	63.4516	46.1516	59.3158	55.4806	12.7794	7.40591	8.55099
TRINITY_DN156273_c0_g1_i8.p2	252.335	277.901	314.805	103.88	189.391	126.338	73.6924	74.0654	116.393	267.175	328.722	517.116	32.7316	65.5815	44.1841	101.636	62.5983	89.2288	90.252	74.6561	239.203	751.245	3897.36	437.051
TRINITY_DN156281_c0_g1_i3.p1	253.467	336.117	291.527	169.985	242.755	206.352	228.048	173.167	192.344	148.128	166.588	134.409	212.755	187.068	210.355	204.353	215.616	293.464	418.441	254.649	362.897	571.421	498.973	588.118
TRINITY_DN15653_c0_g1_i1.p1	78.0768	93.3658	92.0029	41.9717	64.8743	49.4823	72.6966	127.267	126.256	120.865	82.8487	160.06	58.7243	55.9055	32.6578	40.0055	54.4837	96.1689	69.7402	106.359	120.056	390.684	511.934	233.727
TRINITY_DN15653_c0_g1_i6.p1	37.3411	103.252	66.5081	32.5281	47.0862	37.9013	77.6758	88.6698	67.0738	103.599	67.7043	107.733	51.0228	40.854	40.342	43.2492	39.4138	49.5716	50.254	58.2931	61.8472	234.593	248.098	167.219
TRINITY_DN15656_c0_g2_i1.p1	29.4203	15.3779	22.1694	30.4295	15.6954	22.1091	23.9003	19.8203	24.6595	39.9854	44.5423	52.3272	10.5896	23.6523	12.4868	15.1372	19.7069	12.8886	14.3583	16.363	16.3713	76.6763	67.579	61.7572
TRINITY_DN156582_c0_g2_i5.p3	11.3155	37.3463	22.1694	23.0844	16.7417	18.9507	14.9377	5.21587	12.8229	72.7007	48.1057	140.565	22.142	16.1266	10.5658	8.64984	8.1146	8.92288	33.8445	19.431	57.2996	37.4253	32.4009	39.9046
TRINITY_DN156628_c1_g1_i1.p1	30.5518	9.88579	19.9524	6.29576	12.5563	8.42252	15.9335	21.9067	12.8229	50.8905	24.9437	104.654	8.66425	12.9013	7.68419	9.73107	9.27383	9.91432	5.12796	10.2269	12.7332	76.6763	70.3562	52.2561
TRINITY_DN15666_c0_g1_i4.p1	31.6834	56.0195	45.4472	41.9717	20.9272	29.4788	20.9127	21.9067	11.8365	207.197	195.095	62.5875	51.0228	46.2296	66.2761	131.91	74.1906	59.4859	50.254	95.1098	66.3948	101.322	87.9452	45.6053
TRINITY_DN15674_c0_g1_i3.p1	47.525	38.4447	39.9049	44.0703	11.51	24.2147	30.8712	16.6908	31.5641	48.1642	65.0317	47.1971	60.6497	80.633	61.4735	64.8738	64.9168	31.7258	45.126	42.9528	41.8378	15.5178	12.0346	18.0521
TRINITY_DN15678_c1_g1_i1.p1	227.441	325.133	276.009	296.95	268.914	282.154	254.936	235.757	272.241	176.299	206.676	170.32	362.936	270.927	388.051	333.019	282.852	352.95	368.187	373.28	455.668	480.14	480.459	470.304
TRINITY_DN156837_c0_g1_i3.p1	58.8405	51.6258	54.315	50.3661	65.9206	58.9576	59.7506	50.0724	64.1146	29.0803	36.5247	28.7287	36.5824	41.9291	48.0262	57.3052	49.8468	42.6316	91.2776	50.1116	63.6662	31.0357	28.6979	32.3037
TRINITY_DN15689_c1_g2_i2.p1	236.494	102.153	166.27	35.676	106.729	58.9576	80.6634	201.333	77.9239	14.5401	21.3803	19.4945	85.6798	72.0321	89.3287	84.336	70.7129	101.126	50.254	79.7695	57.2996	10.9538	17.589	8.55099
TRINITY_DN15693_c0_g1_i2.p1	39.6042	41.74	45.4472	16.7887	29.2981	21.0563	18.921	26.0794	28.605	11.8139	6.23592	12.3123	20.2166	47.3047	18.2499	17.2997	17.3884	17.8458	6.15355	6.13612	9.09517	14.605	10.1831	2.85033
TRINITY_DN15693_c0_g2_i2.p1	598.589	674.431	640.695	666.301	691.643	676.96	495.93	556.012	492.203	374.409	475.712	381.681	799.999	595.609	819.327	710.368	583.092	618.653	661.506	731.221	698.509	560.467	594.325	580.517
TRINITY_DN15697_c2_g1_i2.p2	527.301	698.596	624.068	586.555	679.087	627.478	863.397	547.666	609.582	754.27	882.828	708.983	574.728	549.379	613.775	537.371	493.831	649.388	657.404	443.846	735.799	1093.55	1095.15	1065.07
TRINITY_DN15700_c0_g1_i2.p1	561.248	628.297	590.814	573.963	659.206	618.002	480.993	751.085	639.173	637.04	718.022	762.336	481.347	476.272	458.17	530.884	607.436	608.739	650.225	804.854	571.177	406.202	417.508	357.241
TRINITY_DN15706_c0_g2_i1.p1	28.2887	49.429	38.7964	37.7746	39.7617	38.9541	41.8254	29.2089	40.4415	30.8978	32.9613	28.7287	28.8808	30.103	28.8157	37.8431	33.6176	37.6744	57.4331	34.7713	57.2996	62.0713	65.7275	52.2561
TRINITY_DN157086_c0_g1_i1.p1	32.8149	25.2637	29.9287	20.9859	20.9272	21.0563	21.9086	21.9067	21.7003	44.5292	32.9613	57.4574	22.142	41.9291	23.0526	24.8683	30.1399	21.8115	19.4862	20.4537	19.0999	10.9538	11.1089	7.60088
TRINITY_DN157086_c0_g1_i13.p2	52.0512	27.4605	38.7964	19.9366	28.2517	23.1619	12.946	22.9498	20.714	41.8029	30.2888	66.6916	20.2166	32.2532	26.8947	38.9243	34.7769	23.7944	17.4351	21.4764	19.0999	9.12813	10.1831	6.65077
TRINITY_DN15711_c0_g1_i10.p1	124.47	147.188	139.667	120.669	111.96	113.704	155.352	123.095	145.984	181.752	161.243	173.398	138.628	145.139	124.868	147.047	144.904	168.543	189.734	176.925	250.117	198.993	214.771	170.07
TRINITY_DN15720_c0_g1_i1.p2	2114.86	1826.67	2132.69	1865.64	1790.32	1706.61	624.394	1131.84	725.975	1025.99	1011.11	1596.49	4803.84	842.883	4382.87	2960.41	1350.5	3234.05	868.676	3688.83	3776.32	9620.14	9013	14541.4
TRINITY_DN157332_c1_g1_i5.p1	159.548	170.255	168.487	113.324	129.749	120.021	158.339	183.599	176.562	258.996	227.166	293.443	170.397	166.641	141.197	149.21	166.929	196.303	133.327	149.312	153.708	325.874	358.261	294.534
TRINITY_DN15751_c0_g1_i8.p1	160.68	180.141	170.704	208.809	185.206	197.929	235.019	195.074	204.18	219.011	238.747	172.372	201.203	208.571	204.592	192.459	204.024	230.012	312.805	280.216	317.422	476.489	444.355	430.4
TRINITY_DN15754_c1_g1_i4.p1	101.839	153.779	135.233	96.535	102.543	94.7533	77.6758	59.4609	57.21	131.77	157.68	127.227	136.703	61.2811	107.579	116.773	76.5091	152.68	104.61	125.79	229.198	256.501	289.756	247.029
TRINITY_DN15754_c2_g1_i1.p1	57.709	69.2005	65.3997	49.3168	47.0862	47.3767	42.8213	39.6406	47.3462	69.9745	108.683	94.3942	57.7617	44.0794	51.8683	50.8178	44.0507	61.4688	42.0492	44.9982	64.5757	125.968	136.084	108.313
TRINITY_DN15761_c2_g1_i1.p5	40.7357	39.5432	41.0133	48.2675	58.5961	52.6407	74.6883	51.1155	48.3326	32.7153	36.5247	30.7807	43.3212	49.4549	63.3946	81.0923	70.7129	78.3231	85.1241	61.3612	86.4041	60.2457	45.3612	56.0565
TRINITY_DN15761_c2_g1_i3.p1	66.7613	86.7753	78.7013	66.1055	53.3643	60.0104	63.734	29.2089	55.2372	86.3321	93.5388	51.3012	45.2466	43.0043	50.9077	38.9243	39.4138	78.3231	87.1753	52.157	135.518	235.506	231.435	213.775
TRINITY_DN157649_c0_g3_i1.p1	642.719	582.163	603.007	695.681	617.352	666.432	546.718	453.781	496.149	570.701	652.99	580.73	374.488	470.897	310.249	410.868	469.488	358.898	624.585	473.504	475.678	895.47	1098.85	992.865
TRINITY_DN15770_c0_g1_i2.p2	990.105	1647.63	1331.27	917.082	1245.17	1054.92	1813.43	1748.36	1949.08	2887.13	2377.67	2183.38	1512.39	1197.67	1223.71	899.584	942.453	1687.42	1458.39	1241.54	1870.88	5129.1	8211.31	4952.92
TRINITY_DN1578_c0_g2_i1.p1	187.837	166.96	185.114	175.232	171.603	167.398	168.298	202.376	212.071	194.474	149.662	223.673	253.189	203.195	226.684	291.932	235.323	263.721	229.732	327.26	381.997	327.7	492.493	352.491
TRINITY_DN15796_c1_g1_i4.p1	281.756	293.278	304.829	249.732	295.073	262.151	404.313	346.334	304.791	390.766	375.937	379.629	226.233	248.35	199.789	277.876	231.846	240.918	302.549	291.466	392.002	561.38	450.835	337.289
TRINITY_DN15807_c0_g2_i1.p1	7.92084	10.9842	9.97622	6.29576	6.27816	6.31689	4.97922	7.30222	7.89103	16.3577	20.4895	15.3904	15.4031	10.7511	15.3684	18.3809	13.9107	13.88	16.4095	17.3857	18.1903	62.0713	57.3958	51.3059
TRINITY_DN15816_c0_g1_i11.p1	30.5518	15.3779	21.0609	24.1337	18.8345	22.1091	46.8047	30.2521	43.4007	38.1679	40.0881	29.7547	9.62694	16.1266	16.3289	12.9748	16.2292	12.8886	16.4095	9.20417	10.9142	24.646	31.4751	43.7051
TRINITY_DN1582_c0_g1_i10.p1	106.366	154.877	128.582	125.915	153.815	138.972	185.227	205.505	170.644	255.361	203.113	291.391	124.188	162.341	120.065	134.073	169.247	144.749	150.762	140.108	112.78	380.643	401.771	358.191
TRINITY_DN15843_c0_g1_i1.p1	30.5518	30.7558	31.0371	17.838	60.6888	32.6373	37.8421	43.8133	36.496	9.99635	8.90846	17.4424	22.142	23.6523	30.7368	21.6246	24.3438	38.6658	25.6398	15.3403	20.9189	11.8666	10.1831	13.3015
TRINITY_DN15844_c0_g1_i8.p1	22.631	23.0668	23.2778	27.2816	31.3908	29.4788	40.8296	37.5543	31.5641	38.1679	21.3803	38.9889	27.9181	36.5536	20.171	23.7871	31.2992	27.7601	19.4862	18.4083	17.2808	15.5178	16.6633	15.2018
TRINITY_DN1585_c0_g1_i5.p1	15.8417	24.1653	21.0609	25.183	46.0398	32.6373	51.7839	67.8063	29.5914	36.3504	19.5986	8.20819	33.6943	21.5021	27.8552	45.4117	25.503	30.7344	52.3052	55.225	54.571	5.47688	5.55443	2.85033
TRINITY_DN1585_c1_g3_i1.p1	566.906	411.908	481.075	399.781	765.935	556.939	449.126	614.43	455.707	330.788	319.814	264.714	688.326	470.897	551.34	724.424	559.907	533.39	607.15	487.821	450.211	150.614	149.97	158.668
TRINITY_DN15855_c8_g1_i1.p1	69.0244	34.0511	54.315	7.34505	9.41723	7.3697	10.9543	10.4317	8.87741	9.08759	13.3627	21.5465	8.66425	10.7511	12.4868	14.056	6.95537	7.93145	4.10236	7.1588	12.7332	7.30251	2.77722	2.85033
TRINITY_DN15874_c1_g1_i2.p1	5.65774	3.29526	4.43387	10.4929	11.51	11.581	15.9335	19.8203	13.8093	10.9051	10.6901	10.2602	7.70155	8.60085	4.80262	6.48738	9.27383	12.8886	8.20473	12.2722	10.0047	15.5178	14.8118	11.4013
TRINITY_DN15875_c0_g1_i8.p1	144.838	124.122	131.908	114.373	106.729	111.598	72.6966	70.9358	96.6651	138.131	131.845	139.539	103.008	96.7596	111.421	116.773	91.579	71.3831	113.841	94.0871	106.414	74.8507	80.5393	86.46
TRINITY_DN15876_c0_g1_i8.p1	11429.8	9192.69	10061.6	14834.9	16591.1	15984.9	13952.8	16443.6	15656.8	9305.69	8463.93	6882.57	11894.1	10311.3	10877.9	11181	11128.6	10953.3	10999.5	10258.6	9175.21	2343.19	2474.5	2628.95
TRINITY_DN1587733_c0_g5_i1.p1	923.343	1250	942.198	1108.05	2749.83	1957.18	2648.94	1970.56	2863.46	99.0548	277.944	57.4574	19929.7	4085.4	15056.2	981.757	755.817	1446.5	1405.06	307.828	469.311	128.707	242.544	640.374
TRINITY_DN15880_c0_g1_i10.p1	140.312	132.909	141.884	84.9927	159.047	113.704	129.46	192.987	135.134	285.35	283.289	425.8	169.434	144.064	106.618	147.047	168.088	208.201	175.376	201.469	185.542	369.689	337.895	281.233
TRINITY_DN158843_c0_g1_i10.p1	59.9721	74.6926	68.7251	51.4154	54.4107	52.6407	62.7382	70.9358	75.9512	77.2445	78.3944	74.8998	76.0528	53.7553	47.0657	67.0363	63.7576	77.3317	65.6378	70.5653	80.947	148.789	162.004	121.614
TRINITY_DN15909_c1_g2_i10.p1	313.439	347.101	331.432	405.027	332.742	371.644	403.317	242.016	375.81	557.978	599.539	479.153	263.778	317.156	273.749	276.795	301.399	349.975	447.158	290.443	483.863	814.229	917.407	842.748
TRINITY_DN1591_c1_g1_i3	75.8137	157.074	118.606	89.1899	158	112.651	177.26	137.699	120.338	220.828	184.405	220.595	103.008	99.9849	102.776	71.3612	69.5537	135.826	86.1497	69.5426	129.151	251.024	394.365	207.124
TRINITY_DN1591_c1_g1_i3.p1	75.8137	157.074	118.606	89.1899	158	112.651	177.26	137.699	120.338	220.828	184.405	220.595	103.008	99.9849	102.776	71.3612	69.5537	135.826	86.1497	69.5426	129.151	251.024	394.365	207.124
TRINITY_DN15920_c1_g1_i1.p1	31.6834	19.7716	24.3863	17.838	38.7153	26.3204	24.8961	39.6406	23.6731	16.3577	18.7078	22.5725	26.9554	26.8777	35.5394	28.112	26.6623	24.7858	16.4095	16.363	11.8237	7.30251	4.6287	7.60088
TRINITY_DN159289_c0_g3_i1.p2	31.6834	23.0668	27.7117	30.4295	40.808	34.7429	38.8379	53.2019	31.5641	15.4489	28.5071	20.5205	33.6943	37.6287	43.2236	23.7871	26.6623	31.7258	26.6654	34.7713	27.2855	10.0409	11.1089	8.55099
TRINITY_DN15931_c0_g1_i11.p1	865.634	713.974	794.772	918.131	781.63	840.146	836.509	843.928	672.71	541.621	509.564	589.964	711.431	788.053	698.301	666.038	649.168	504.639	570.229	704.631	587.548	394.335	407.325	410.448
TRINITY_DN15947_c0_g2_i5.p1	65.6298	64.8069	64.2912	86.042	70.1061	78.9611	71.7008	73.0222	77.9239	105.416	97.1022	86.186	75.0902	73.1072	69.1577	71.3612	71.8722	66.4259	84.0985	88.9737	81.8566	143.312	146.267	146.317
TRINITY_DN159484_c6_g1_i1.p1	102.971	104.35	100.871	166.838	113.007	141.077	168.298	218.023	167.684	108.142	102.447	55.4053	216.606	121.487	255.499	168.672	161.133	220.098	116.917	198.401	132.79	46.5535	44.4355	62.7073
TRINITY_DN1595_c1_g1_i1.p1	33.9464	39.5432	35.471	17.838	19.8808	18.9507	38.8379	31.2952	40.4415	56.3431	56.1233	87.2121	22.142	40.854	22.092	29.1932	41.7322	25.7772	45.126	23.5218	23.6474	74.8507	81.465	89.3103
TRINITY_DN159560_c6_g1_i1.p1	52.0512	24.1653	35.471	41.9717	40.808	42.1126	21.9086	17.734	14.7957	15.4489	12.4718	9.23422	25.9927	25.8026	20.171	23.7871	28.9807	28.7515	22.563	21.4764	20.0094	6.38969	1.85148	4.75055
TRINITY_DN15966_c1_g1_i2.p1	15.8417	14.2795	14.4101	18.8873	20.9272	20.0035	31.867	27.1225	27.6186	24.5365	23.162	34.8848	18.2912	26.8777	17.2894	23.7871	28.9807	18.8372	21.5374	15.3403	15.4618	34.6869	32.4009	37.0543
TRINITY_DN1597744_c0_g1_i1.p1	67.8929	54.9211	60.9658	48.2675	50.2252	48.4295	61.7423	74.0654	55.2372	93.6022	99.7747	131.331	42.3585	69.8819	72.9998	77.8486	70.7129	44.6144	28.7166	34.7713	24.557	27.3844	12.0346	16.1519
TRINITY_DN15980_c0_g1_i1.p1	323.623	170.255	253.839	141.655	380.875	222.144	303.732	451.694	346.219	640.675	340.303	396.045	282.069	173.092	265.104	426.005	258.508	454.076	349.727	368.167	596.643	1367.39	1751.5	1188.59
TRINITY_DN15985_c0_g2_i3.p1	62.2352	68.1021	65.3997	81.8449	69.0597	74.7499	79.6675	102.231	89.7605	98.146	113.137	127.227	65.4632	90.3089	56.6709	40.0055	51.0061	41.6401	36.9213	48.0662	34.5617	40.1638	37.0296	27.5532
TRINITY_DN159903_c0_g2_i2.p1	61.1036	76.8895	77.5928	18.8873	8.37087	11.581	23.9003	9.38857	17.7548	149.945	95.3205	105.681	44.2839	20.427	48.0262	58.3864	13.9107	13.88	37.9469	44.9982	158.256	198.08	116.643	130.165
TRINITY_DN15992_c0_g1_i2.p1	587.274	581.065	578.621	579.21	487.603	535.883	271.865	497.594	407.374	482.551	451.659	370.395	567.027	397.789	587.84	515.747	471.806	492.741	330.24	584.976	358.35	166.132	153.673	153.918
TRINITY_DN16011_c0_g3_i2.p1	452.619	453.648	463.34	287.506	318.093	296.894	187.219	234.714	171.63	279.898	236.965	266.766	347.533	279.528	336.183	351.4	288.648	273.635	231.784	310.897	261.941	231.855	191.628	199.523
TRINITY_DN160140_c0_g1_i1.p1	10.1839	15.3779	13.3016	26.2323	13.6027	17.8979	10.9543	14.6044	5.91827	129.044	41.8698	70.7957	10.5896	18.2768	7.68419	4.32492	5.79614	4.95716	6.15355	18.4083	10.0047	56.5944	42.584	24.7029
TRINITY_DN16020_c1_g1_i8.p1	65.6298	27.4605	45.4472	18.8873	15.6954	16.845	11.9501	18.7771	18.7412	9.08759	8.90846	6.15615	20.2166	15.0515	17.2894	16.2185	11.5923	15.8629	9.23032	18.4083	19.0999	8.21532	7.40591	4.75055
TRINITY_DN16021_c0_g1_i15.p1	175.39	224.078	198.416	236.091	242.755	241.095	235.019	242.016	264.35	343.511	343.866	317.042	254.151	263.401	246.855	248.683	258.508	260.747	292.294	260.785	267.398	421.72	410.102	363.892
TRINITY_DN160254_c0_g2_i3.p1	55.4459	27.4605	38.7964	82.8942	86.8478	86.3308	91.6176	94.9288	102.583	70.8832	83.7395	73.8738	55.8363	91.384	99.8944	67.0363	77.6683	80.306	75.8938	71.588	73.6709	43.815	31.4751	38.0044
TRINITY_DN16032_c0_g1_i11.p1	49.7881	46.1337	48.7726	105.979	65.9206	83.1724	101.576	106.404	112.447	179.026	167.479	151.852	97.2321	89.2338	82.605	58.3864	61.4391	70.3916	65.6378	102.269	99.1374	150.614	163.856	133.966
TRINITY_DN16032_c1_g1_i1.p1	228.573	214.192	219.477	224.549	289.842	256.887	264.894	358.852	414.279	446.201	239.638	333.458	182.912	253.725	181.539	251.927	312.992	310.318	268.705	242.377	232.836	948.413	917.407	730.635
TRINITY_DN16035_c0_g1_i3.p2	121.076	94.4642	108.63	70.3026	125.563	93.7005	111.535	123.095	100.611	59.9781	47.2148	75.9258	113.598	97.8347	121.026	110.285	104.331	118.972	79.9961	71.588	80.0375	24.646	29.6237	34.204
TRINITY_DN160372_c0_g1_i5.p1	10.1839	7.68895	8.86775	7.34505	43.9471	18.9507	53.7756	324.427	43.4007	4.5438	2.67254	16.4164	24.0674	16.1266	35.5394	27.0308	34.7769	27.7601	10.2559	29.6579	3.63807	5.47688	4.6287	11.4013
TRINITY_DN160400_c1_g1_i1.p1	62.2352	69.2005	66.5081	68.204	43.9471	54.7464	58.7548	44.8565	51.2917	56.3431	68.5951	58.4834	91.456	90.3089	105.658	137.316	117.082	104.1	91.2776	100.223	112.78	80.3276	54.6186	66.5077
TRINITY_DN16042_c0_g1_i3.p1	48.6566	20.87	29.9287	26.2323	24.0663	26.3204	36.8462	30.2521	28.605	19.9927	26.7254	20.5205	38.5078	29.0279	42.263	47.5741	44.0507	31.7258	37.9469	28.6352	23.6474	4.56407	4.6287	12.3514
TRINITY_DN160819_c0_g1_i1.p1	386.989	391.038	391.289	306.394	311.815	308.475	217.094	297.305	269.281	209.923	183.514	182.632	350.421	265.551	370.762	404.38	336.176	348.984	269.73	355.895	304.688	397.074	348.078	363.892
TRINITY_DN1608570_c0_g1_i1.p1	64.4982	58.2163	64.2912	51.4154	65.9206	56.852	30.8712	28.1657	34.5233	37.2591	34.743	51.3012	42.3585	93.5342	58.5919	63.7926	68.3945	67.4173	63.5867	52.157	80.0375	13.6922	9.25739	5.70066
TRINITY_DN16086_c1_g3_i2.p1	71.2875	83.48	83.1352	52.4647	38.7153	43.1654	39.8338	26.0794	34.5233	98.146	81.067	97.4723	59.687	36.5536	52.8288	41.0868	28.9807	44.6144	31.7933	39.8848	77.309	121.404	151.821	134.916
TRINITY_DN1609_c0_g1_i13.p1	54.3143	121.925	86.4606	73.4505	231.245	125.285	185.227	468.385	281.118	628.861	228.057	612.537	223.345	235.448	208.434	158.941	186.636	269.669	142.557	181.015	138.247	600.631	777.621	371.493
TRINITY_DN160920_c0_g2_i15.p1	5.65774	15.3779	9.97622	4.19717	8.37087	6.31689	8.96259	14.6044	10.8502	12.7226	10.6901	13.3383	6.73886	4.30043	9.60524	6.48738	6.95537	12.8886	9.23032	11.2495	10.0047	25.5588	34.2523	26.6031
TRINITY_DN160920_c0_g2_i6.p1	19.2363	23.0668	21.0609	24.1337	18.8345	22.1091	27.8836	21.9067	24.6595	37.2591	47.2148	25.6506	25.9927	21.5021	21.1315	20.5434	25.503	33.7087	33.8445	27.6125	30.0141	88.5429	74.9849	92.1607
TRINITY_DN161096_c1_g1_i2.p3	65.6298	60.4132	62.0742	76.5984	55.457	65.2745	61.7423	80.3244	60.1691	82.6971	58.7958	85.16	93.3813	62.3562	85.4866	55.1427	60.2799	62.4602	44.1004	84.8829	54.571	19.1691	18.5148	29.4534
TRINITY_DN1611_c1_g1_i8.p1	48.6566	54.9211	48.7726	41.9717	25.1126	33.6901	36.8462	36.5111	33.5369	37.2591	56.1233	46.1711	53.9109	55.9055	59.5525	61.6301	82.3052	64.4431	58.4587	67.4973	40.9283	66.6354	76.8363	109.263
TRINITY_DN16116_c0_g1_i4.p1	6.78929	5.49211	6.65081	11.5422	28.2517	18.9507	22.9044	32.3384	27.6186	9.99635	8.01761	9.23422	18.2912	29.0279	30.7368	19.4621	22.0253	23.7944	30.7677	21.4764	21.8284	10.0409	6.48017	6.65077
TRINITY_DN1612_c3_g1_i2.p1	104.102	119.728	111.955	157.394	101.497	125.285	71.7008	88.6698	124.284	112.686	100.666	92.3422	135.74	113.961	135.434	153.535	113.604	98.1517	97.4312	128.858	130.061	48.3791	48.1384	37.0543
TRINITY_DN161216_c0_g1_i4.p1	35.078	27.4605	29.9287	1.04929	1.04636	1.05281	0	1.04317	0.986379	66.3394	79.2853	65.6656	25.9927	53.7553	20.171	14.056	25.503	16.8543	24.6142	25.5672	14.5523	10.0409	21.292	10.4512
TRINITY_DN161275_c0_g1_i8.p1	112.023	117.531	114.172	105.979	94.1723	101.07	73.6924	83.4539	85.815	79.9708	92.648	79.0039	103.008	109.661	123.908	132.991	126.356	109.057	148.711	155.448	135.518	212.685	199.96	195.723
TRINITY_DN16133_c0_g1_i11.p1	152.759	205.405	174.03	219.302	193.576	209.51	149.377	177.34	225.881	201.745	229.838	181.606	196.39	203.195	170.013	220.571	201.706	144.749	189.734	159.539	140.975	87.6301	87.9452	68.4079
TRINITY_DN1614_c0_g2_i2.p1	19.2363	27.4605	23.2778	27.2816	38.7153	31.5844	45.8088	43.8133	42.4143	31.8066	28.5071	28.7287	48.1347	31.1781	47.0657	46.4929	38.2545	55.5202	48.2028	42.9528	59.1186	59.3329	56.4701	58.9068
TRINITY_DN16143_c0_g1_i3.p1	239.888	337.215	297.07	367.253	401.802	379.013	411.284	270.182	383.701	581.606	663.68	579.704	326.353	306.405	291.039	257.333	263.145	442.178	388.699	281.239	562.991	1068.9	1169.21	895.004
TRINITY_DN1615_c0_g1_i6.p1	187.837	229.57	215.043	194.119	226.014	205.299	250.953	290.002	232.785	298.073	251.219	291.391	236.823	264.476	217.078	236.789	233.005	225.055	155.89	174.879	164.623	357.823	372.147	264.131
TRINITY_DN1616_c0_g1_i4.p1	4768.34	4243.2	4409.49	4360.86	2791.69	3521.67	1078.5	2618.37	1587.08	1853.87	1649.85	1450.8	2189.17	2259.87	2147.73	1995.95	2150.37	1389.99	828.678	2059.69	711.243	335.915	362.89	274.582
TRINITY_DN161773_c0_g1_i2.p1	22.631	31.8542	28.8202	25.183	28.2517	25.2676	28.8795	30.2521	28.605	60.8869	53.4507	66.6916	30.8062	19.3519	23.0526	21.6246	17.3884	25.7772	18.4606	24.5445	33.6521	50.2047	50.9157	38.0044
TRINITY_DN16194_c1_g1_i26.p1	630.272	677.726	663.973	694.632	957.419	815.931	958.998	737.524	866.041	493.456	625.374	503.778	851.984	735.373	863.511	880.121	794.072	1077.69	1344.55	892.805	1436.13	1290.72	1091.45	1175.29
TRINITY_DN162_c0_g2_i1.p1	514.854	891.918	732.698	496.316	671.763	551.675	800.658	694.754	573.086	1205.92	1083.27	1267.14	663.296	537.553	632.985	587.108	513.538	864.528	524.077	578.84	875.865	2599.69	2789.25	1966.73
TRINITY_DN162001_c0_g2_i2.p1	305.518	475.616	442.279	126.964	261.59	167.398	260.911	249.319	105.543	253.544	268.145	226.751	294.584	181.693	191.144	105.961	93.8975	276.609	178.453	265.898	426.564	810.578	1308.07	542.513
TRINITY_DN16202_c1_g1_i6.p3	14.7101	14.2795	14.4101	20.9859	24.0663	23.1619	25.8919	19.8203	25.6458	17.2664	16.0352	16.4164	22.142	24.7274	25.9341	24.8683	30.1399	35.6915	38.9725	24.5445	31.8331	38.3382	27.7722	42.755
TRINITY_DN16217_c1_g1_i3.p1	942.58	887.524	922.246	744.998	1194.94	943.322	1037.67	1194.43	1030.77	618.865	516.691	595.094	1021.42	820.306	1087.31	839.035	877.536	1292.83	651.25	621.793	689.414	337.741	363.815	403.797
TRINITY_DN1622_c2_g2_i6.p1	152.759	184.535	168.487	182.577	234.384	208.457	278.836	245.146	277.172	213.558	228.057	204.179	252.226	253.725	229.565	221.652	257.349	343.035	365.11	267.944	350.164	314.008	281.425	271.731
TRINITY_DN1622_c7_g1_i3.p1	46.3935	29.6574	36.5795	43.021	43.9471	43.1654	52.7797	31.2952	42.4143	51.7993	59.6867	50.2752	38.5078	31.1781	33.6183	27.0308	26.6623	34.7001	36.9213	25.5672	45.4759	104.061	82.3908	125.415
TRINITY_DN16220_c0_g1_i3.p1	118.813	107.645	111.955	97.5843	84.7551	92.6477	108.547	106.404	112.447	179.934	89.0846	72.8477	95.3067	108.586	86.4471	109.204	133.311	139.792	115.892	106.359	102.775	396.161	556.369	458.903
TRINITY_DN16220_c0_g1_i5.p2	10.1839	10.9842	9.97622	6.29576	5.2318	6.31689	16.9293	10.4317	9.86379	9.08759	5.34507	5.13012	6.73886	9.67596	8.64471	8.64984	11.5923	12.8886	11.2815	8.18149	9.09517	28.2972	26.8464	37.0543
TRINITY_DN16232_c0_g2_i15.p1	152.759	149.385	152.969	149	151.722	149.5	188.214	166.908	150.916	168.12	155.007	174.424	104.934	145.139	120.065	139.479	146.063	119.963	152.813	136.017	135.518	208.121	187.925	184.321
TRINITY_DN162361_c2_g3_i2.p1	295.334	235.062	253.839	547.731	206.133	347.429	204.148	142.915	232.785	381.679	297.542	235.986	329.241	434.343	269.907	504.935	450.94	188.372	164.095	129.881	120.056	736.64	2778.14	1696.9
TRINITY_DN16239_c0_g1_i11.p1	151.627	283.393	227.236	120.669	194.623	143.183	202.156	232.628	185.439	30.8978	32.9613	61.5615	217.569	152.665	211.315	193.54	154.177	274.627	131.276	199.424	285.588	89.4557	42.584	39.9046
TRINITY_DN162408_c4_g1_i1.p1	16.9732	23.0668	18.844	17.838	21.9735	21.0563	11.9501	12.5181	13.8093	9.99635	12.4718	10.2602	38.5078	18.2768	32.6578	35.6806	28.9807	27.7601	31.7933	22.4991	20.9189	12.7794	6.48017	16.1519
TRINITY_DN1625_c0_g2_i1.p1	284.019	359.184	322.564	283.309	467.723	362.168	261.907	299.391	330.437	220.828	222.711	260.61	225.27	189.219	296.802	376.268	284.011	323.207	435.876	340.554	432.021	537.647	461.944	486.456
TRINITY_DN16264_c0_g1_i2.p1	1467.62	1072.06	1315.75	1270.69	1217.96	1205.47	991.861	777.165	729.92	910.577	816.015	1058.86	1441.15	1750.27	1261.17	1266.12	1171.98	1081.65	1148.66	1236.43	1616.21	355.084	265.687	250.829
TRINITY_DN16285_c0_g1_i13.p1	28.2887	34.0511	32.1456	31.4788	49.1789	38.9541	40.8296	42.7701	41.4279	44.5292	40.0881	31.8068	46.2093	31.1781	43.2236	32.4369	27.8215	56.5116	38.9725	38.8621	58.2091	100.409	84.2423	71.2583
TRINITY_DN16298_c0_g1_i13.p1	22.631	26.3621	25.4948	34.6267	35.5762	34.7429	41.8254	41.727	39.4552	43.6204	37.4155	28.7287	35.6197	38.7038	32.6578	38.9243	34.7769	35.6915	32.8189	31.7033	35.4712	66.6354	68.5047	44.6552
TRINITY_DN163_c4_g1_i3.p1	29.4203	95.5627	65.3997	19.9366	39.7617	25.2676	11.9501	10.4317	8.87741	160.85	168.37	28.7287	20.2166	6.45064	13.4473	31.3557	5.79614	14.8715	25.6398	21.4764	80.947	256.501	137.935	31.3536
TRINITY_DN16301_c0_g1_i11.p1	211.6	164.763	190.657	203.563	177.881	188.454	185.227	214.894	207.14	283.533	257.454	285.235	183.875	191.369	155.605	131.91	149.54	162.595	124.097	167.721	159.166	190.778	190.702	162.469
TRINITY_DN16307_c0_g1_i2.p1	141.444	119.728	125.257	116.472	171.603	145.288	134.439	174.21	303.805	174.482	190.641	215.465	91.456	106.436	98.9339	94.067	113.604	132.852	218.451	142.153	175.537	455.494	395.291	400.946
TRINITY_DN16307_c0_g1_i3.p1	7.92084	9.88579	7.75928	5.24647	8.37087	7.3697	9.95844	14.6044	18.7412	16.3577	18.7078	14.3643	6.73886	8.60085	4.80262	3.24369	6.95537	6.94002	14.3583	8.18149	6.36662	50.2047	44.4355	40.8547
TRINITY_DN163194_c0_g1_i1.p2	100.708	83.48	95.3283	97.5843	92.0796	93.7005	97.5927	112.663	87.7877	71.792	86.412	63.6135	55.8363	41.9291	52.8288	49.7366	39.4138	43.623	64.6122	93.0644	90.9517	35.5997	26.8464	25.653
TRINITY_DN1633_c0_g1_i2.p1	42.9988	27.4605	34.3625	24.1337	17.7881	21.0563	9.95844	9.38857	13.8093	8.17883	21.3803	22.5725	12.515	13.9764	15.3684	10.8123	12.7515	15.8629	8.20473	9.20417	11.8237	8.21532	11.1089	11.4013
TRINITY_DN16333_c0_g2_i2.p1	42.9988	12.0826	22.1694	14.6901	13.6027	13.6866	16.9293	21.9067	14.7957	9.08759	11.581	10.2602	54.8736	47.3047	50.9077	43.2492	33.6176	20.8201	24.6142	37.8394	25.4665	9.12813	3.70296	6.65077
TRINITY_DN1635_c0_g1_i1.p1	152.759	161.468	154.077	214.056	151.722	185.295	149.377	124.138	174.589	217.193	213.803	181.606	151.143	167.717	150.802	141.641	169.247	168.543	177.427	152.38	167.351	262.89	289.756	301.185
TRINITY_DN1635_c1_g2_i1.p1	113.155	140.598	129.691	91.2885	81.616	85.278	91.6176	95.972	93.706	147.219	133.627	120.045	94.344	101.06	78.7629	99.4732	98.5344	95.1774	97.4312	105.337	106.414	171.609	251.801	148.217
TRINITY_DN1636_c10_g1_i1.p1	818.109	829.308	843.545	886.653	785.816	827.512	838.501	888.784	862.095	689.748	731.384	563.287	1001.2	852.559	1017.19	966.62	854.351	1017.21	909.699	1127	1198.74	1316.28	1017.39	964.362
TRINITY_DN1636_c24_g1_i8.p1	241.02	253.735	248.297	278.063	326.464	302.158	211.119	251.405	253.499	366.23	261.018	312.937	234.897	461.221	288.157	304.907	395.297	342.044	246.142	223.968	202.822	120.491	75.9106	59.8569
TRINITY_DN16361_c0_g1_i6.p1	75.8137	116.433	96.4368	71.3519	75.3379	73.697	112.53	109.533	103.57	86.3321	90.8663	76.9518	130.926	112.886	160.407	61.6301	78.8275	165.569	131.276	155.448	181.903	317.659	281.425	290.734
TRINITY_DN1638_c0_g1_i1.p1	29.4203	27.4605	27.7117	10.4929	9.41723	10.5281	10.9543	14.6044	10.8502	9.08759	9.7993	15.3904	21.1793	21.5021	17.2894	17.2997	22.0253	15.8629	10.2559	14.3176	8.18566	4.56407	1.85148	3.80044
TRINITY_DN16385_c0_g1_i10.p1	384.726	281.196	369.12	160.542	160.093	148.447	178.256	116.836	68.0601	204.471	152.335	216.491	98.1948	113.961	97.9734	131.91	96.216	103.109	89.2264	130.904	193.727	212.685	221.252	160.569
TRINITY_DN16385_c0_g1_i12.p1	205.942	121.925	154.077	355.71	362.04	367.432	270.87	326.514	291.968	535.259	443.641	613.563	77.9782	168.792	69.1577	88.6609	171.566	129.878	154.864	151.358	101.866	193.516	207.366	185.271
TRINITY_DN16392_c0_g1_i1.p1	1251.49	1100.62	1121.77	1350.44	1003.46	1214.95	1142.23	1102.64	1198.45	1419.48	1093.07	761.31	1011.79	1099.83	1041.21	1071.5	1380.64	1317.61	1320.96	1193.47	979.55	3610.18	4283.39	4912.07
TRINITY_DN16392_c0_g1_i5.p1	150.496	95.5627	108.63	274.915	179.974	240.042	133.443	117.879	157.821	223.555	156.789	144.669	139.591	187.068	131.592	126.504	260.826	249.841	153.839	126.813	94.5898	649.923	551.741	1059.37
TRINITY_DN16397_c0_g1_i1.p1	107.497	45.0353	68.7251	75.5491	55.457	66.3273	47.8005	46.9428	46.3598	100.872	120.264	91.3162	73.1648	58.0557	85.4866	60.5489	54.4837	58.4945	39.9981	51.1343	50.933	114.102	209.217	238.478
TRINITY_DN164009_c0_g1_i5.p1	45.2619	32.9526	39.9049	24.1337	19.8808	21.0563	16.9293	17.734	21.7003	19.9927	19.5986	13.3383	25.9927	20.427	26.8947	20.5434	16.2292	21.8115	19.4862	23.5218	31.8331	46.5535	42.584	34.204
TRINITY_DN164034_c0_g1_i5.p1	98.4447	108.744	103.088	132.211	126.609	132.655	125.476	91.7993	110.474	121.774	120.264	80.0299	76.0528	113.961	93.1708	139.479	150.7	137.809	215.374	134.995	165.532	266.541	225.88	208.074
TRINITY_DN16424_c1_g1_i1.p1	12.447	16.4763	15.5186	25.183	26.159	25.2676	21.9086	20.8635	23.6731	19.0839	16.9261	19.4945	21.1793	24.7274	33.6183	30.2744	23.1846	23.7944	12.3071	12.2722	15.4618	9.12813	12.0346	8.55099
TRINITY_DN1644_c0_g1_i5.p1	22.631	41.74	29.9287	39.8731	35.5762	37.9013	41.8254	54.2451	36.496	94.511	39.1972	90.2901	25.9927	30.103	27.8552	32.4369	48.6876	40.6487	25.6398	36.8167	19.0999	95.8454	112.94	138.716
TRINITY_DN16441_c0_g1_i11.p1	219.52	268.015	249.405	189.922	198.808	192.665	265.89	244.103	268.295	381.679	343.866	310.885	227.196	209.646	222.841	197.865	186.636	234.969	233.835	217.832	281.95	712.907	791.507	639.424
TRINITY_DN16441_c0_g1_i8.p2	13.5786	10.9842	12.1932	8.39434	12.5563	10.5281	19.9169	12.5181	11.8365	12.7226	10.6901	12.3123	9.62694	11.8262	10.5658	12.9748	12.7515	12.8886	12.3071	8.18149	13.6428	26.4716	27.7722	27.5532
TRINITY_DN1644315_c0_g1_i1.p1	54.3143	52.7242	53.2065	61.9083	95.2187	76.8555	88.6301	76.1517	85.815	60.8869	29.3979	41.041	108.784	78.4828	117.184	113.529	96.216	114.015	94.3544	68.52	95.4993	36.5125	11.1089	28.5033
TRINITY_DN16447_c0_g1_i2.p1	156.154	118.63	147.426	86.042	62.7816	69.4858	131.451	59.4609	47.3462	144.493	147.88	177.502	56.799	87.0836	51.8683	58.3864	55.643	50.563	62.5611	67.4973	108.233	41.9894	24.995	25.653
TRINITY_DN16456_c0_g1_i1.p1	775.111	1050.09	958.825	533.041	646.65	564.309	506.885	739.61	572.1	922.391	675.261	824.924	733.573	549.379	679.09	688.744	572.659	795.128	539.461	876.442	874.046	2347.76	2219.92	1536.33
TRINITY_DN1646651_c0_g1_i1.p2	45.2619	35.1495	39.9049	22.0352	32.4371	26.3204	30.8712	32.3384	38.4688	14.5401	14.2535	25.6506	35.6197	38.7038	36.4999	29.1932	33.6176	39.6573	28.7166	24.5445	30.9236	13.6922	7.40591	11.4013
TRINITY_DN16477_c1_g2_i3.p1	247.809	272.408	270.466	221.401	258.451	234.778	263.899	221.153	251.527	296.256	283.289	305.755	184.837	196.744	219.96	222.733	208.661	280.575	215.374	192.265	291.046	548.601	539.706	465.554
TRINITY_DN16486_c0_g1_i11.p1	32.8149	10.9842	22.1694	37.7746	44.9934	37.9013	40.8296	84.4971	36.496	4.5438	7.12677	10.2602	53.9109	56.9806	64.3551	33.5181	30.1399	46.5973	13.3327	52.157	39.1092	6.38969	6.48017	2.85033
TRINITY_DN1649_c1_g1_i3.p1	37.3411	59.3148	48.7726	30.4295	46.0398	36.8485	43.8171	35.4679	28.605	37.2591	35.6338	25.6506	59.687	29.0279	56.6709	44.3304	32.4584	63.4516	49.2284	42.9528	68.2138	143.312	115.717	135.866
TRINITY_DN16495_c0_g1_i18.p1	403.963	525.045	442.279	380.893	326.464	365.327	339.583	402.665	430.061	517.993	585.286	347.822	567.99	427.892	526.367	497.366	491.513	461.016	616.38	567.591	440.206	731.163	814.65	862.7
TRINITY_DN165_c9_g1_i1.p1	203.679	168.058	189.548	58.7604	87.8942	71.5914	79.6675	83.4539	63.1282	264.449	211.13	128.253	112.635	116.111	140.236	158.941	110.127	107.075	175.376	139.085	157.346	156.091	137.009	109.263
TRINITY_DN1650_c6_g1_i1.p1	273.835	211.995	248.297	248.682	425.868	320.056	267.882	283.743	255.472	197.201	208.458	242.142	335.98	275.227	257.42	327.613	284.011	323.207	333.317	281.239	361.988	164.306	145.341	141.566
TRINITY_DN165096_c2_g1_i1.p1	55.4459	125.22	92.0029	54.5632	34.5299	41.0598	38.8379	30.2521	15.7821	343.511	272.599	153.904	45.2466	51.6051	57.6314	124.341	76.5091	65.4345	49.2284	78.7468	75.4899	172.522	149.044	75.0587
TRINITY_DN16519_c0_g1_i13.p2	49.7881	9.88579	23.2778	15.7394	34.5299	22.1091	72.6966	87.6266	65.101	54.5256	46.324	37.9629	23.1047	13.9764	20.171	37.8431	25.503	50.563	24.6142	29.6579	52.752	209.034	176.816	184.321
TRINITY_DN16520_c0_g1_i1.p1	392.647	511.864	467.774	420.767	444.703	425.337	570.619	411.011	601.691	520.719	569.25	482.231	508.303	333.283	479.301	440.061	335.017	563.133	563.05	467.368	955.903	1186.66	1081.26	1032.77
TRINITY_DN16549_c0_g2_i17.p1	423.199	399.825	414.567	320.034	319.14	319.003	315.683	354.679	348.192	307.161	297.542	320.12	302.286	323.607	317.933	294.095	316.469	336.095	317.933	355.895	341.978	419.894	449.909	405.697
TRINITY_DN1656_c1_g1_i4.p2	106.366	54.9211	76.4843	78.697	88.9405	83.1724	41.8254	59.4609	44.387	43.6204	35.6338	35.9109	137.665	108.586	133.513	80.011	63.7576	58.4945	30.7677	44.9982	37.2902	8.21532	2.77722	5.70066
TRINITY_DN16561_c0_g1_i18.p1	246.678	340.511	292.636	252.88	274.146	264.257	381.408	281.657	300.846	396.219	342.085	308.833	243.562	252.65	270.868	258.414	257.349	289.498	300.498	214.764	282.86	653.574	814.65	755.337
TRINITY_DN16563_c0_g1_i4.p1	324.754	336.117	341.408	290.654	357.855	316.897	257.924	317.125	335.369	429.843	301.997	391.941	280.144	248.35	196.907	301.663	306.036	367.821	261.526	289.42	332.883	790.496	743.369	570.066
TRINITY_DN16568_c1_g2_i6.p2	93.9185	110.941	103.088	17.838	7.32451	11.581	5.97506	4.1727	30.5777	139.949	238.747	90.2901	20.2166	15.0515	26.8947	23.7871	18.5477	44.6144	12.3071	10.2269	36.3807	142.399	68.5047	57.9567
TRINITY_DN16570_c3_g1_i2.p1	247.809	452.55	334.758	252.88	247.987	253.728	220.081	129.354	160.78	258.088	305.56	206.231	328.279	227.923	316.973	286.526	238.801	291.481	435.876	267.944	421.107	1173.88	993.318	1303.55
TRINITY_DN16577_c0_g1_i4.p1	71.2875	136.204	108.63	80.7956	116.146	91.5949	120.497	131.44	98.6379	113.595	81.067	94.3942	77.0155	74.1823	98.9339	116.773	79.9868	108.066	96.4056	117.609	157.346	367.864	371.221	201.423
TRINITY_DN16584_c0_g1_i12.p1	6.78929	6.59053	7.75928	49.3168	63.8279	54.7464	34.8545	10.4317	31.5641	36.3504	45.4331	59.5094	50.0601	93.5342	49.9472	47.5741	55.643	95.1774	68.7146	22.4991	111.871	1333.62	1340.47	938.709
TRINITY_DN1658433_c0_g1_i1.p1	1000.29	942.445	966.585	893.998	1416.77	1138.09	1145.22	1287.28	969.61	578.88	506.891	378.603	1312.15	951.469	1477.29	1494.26	1273.99	1553.57	832.78	704.631	700.328	371.515	361.038	434.2
TRINITY_DN16589_c0_g1_i21.p1	46.3935	60.4132	53.2065	73.4505	50.2252	62.1161	101.576	79.2812	87.7877	77.2445	90.8663	69.7697	76.0528	81.7081	82.605	135.154	119.401	87.246	108.713	94.0871	93.6803	104.061	125.901	116.864
TRINITY_DN16597_c0_g1_i14.p1	5.65774	8.78737	7.75928	4.19717	6.27816	4.21126	8.96259	10.4317	9.86379	10.9051	5.34507	7.18217	9.62694	9.67596	8.64471	9.73107	9.27383	10.9057	11.2815	10.2269	11.8237	25.5588	22.2177	17.102
TRINITY_DN16597_c0_g1_i4.p1	6.78929	3.29526	5.54234	4.19717	11.51	7.3697	13.9418	30.2521	16.7684	9.99635	6.23592	5.13012	12.515	15.0515	9.60524	17.2997	19.7069	16.8543	17.4351	14.3176	8.18566	41.0766	44.4355	32.3037
TRINITY_DN16618_c0_g1_i14.p1	58.8405	56.0195	56.5319	55.6125	54.4107	54.7464	66.7215	83.4539	93.706	102.69	108.683	106.707	75.0902	68.8068	81.6445	67.0363	63.7576	66.4259	61.5355	68.52	65.4852	89.4557	77.7621	80.7594
TRINITY_DN16621_c1_g1_i2.p1	10.1839	18.6732	14.4101	9.44364	12.5563	10.5281	15.9335	15.6476	13.8093	36.3504	23.162	25.6506	15.4031	13.9764	18.2499	12.9748	10.4331	14.8715	10.2559	10.2269	14.5523	38.3382	35.1781	27.5532
TRINITY_DN1662592_c0_g1_i1.p1	32.8149	30.7558	35.471	40.9224	93.126	58.9576	70.7049	81.3676	87.7877	58.1606	48.9965	42.067	55.8363	70.957	76.8419	86.4984	61.4391	109.057	127.173	96.1325	204.641	28.2972	53.6929	16.1519
TRINITY_DN166347_c0_g1_i1.p1	84.8661	26.3621	49.8811	52.4647	58.5961	53.6936	65.7257	77.1949	66.0874	61.7956	103.338	103.628	23.1047	25.8026	31.6973	29.1932	25.503	31.7258	30.7677	46.0209	53.6615	45.6407	37.0296	38.9545
TRINITY_DN16643_c0_g1_i2.p1	201.416	169.157	182.897	226.647	187.298	208.457	298.753	261.837	269.281	205.38	188.859	168.268	284.957	297.804	283.354	305.988	308.355	266.695	238.963	222.946	221.013	161.568	174.039	190.022
TRINITY_DN16647_c0_g1_i1.p1	100.708	84.5784	87.569	83.9434	42.9007	62.1161	41.8254	69.8927	59.1827	120.865	208.458	136.461	123.225	101.06	154.644	145.966	150.7	106.083	126.148	234.195	100.956	142.399	125.901	181.471
TRINITY_DN166488_c4_g1_i1.p1	35.078	21.9684	26.6032	27.2816	19.8808	24.2147	10.9543	19.8203	9.86379	18.1752	23.162	10.2602	9.62694	9.67596	17.2894	7.56861	8.1146	8.92288	5.12796	11.2495	3.63807	4.56407	1.85148	3.80044
TRINITY_DN16652_c1_g1_i1.p1	124.47	173.551	151.86	122.767	175.788	145.288	195.185	177.34	245.608	270.81	216.476	195.971	209.867	144.064	174.815	154.616	134.471	230.012	217.425	158.516	285.588	869.911	745.22	671.728
TRINITY_DN16665_c0_g1_i2.p1	45.2619	45.0353	44.3387	53.5139	55.457	55.7992	59.7506	59.4609	58.1964	89.9672	89.0846	120.045	43.3212	53.7553	48.0262	47.5741	61.4391	51.5544	51.2796	44.9982	38.1997	111.363	138.861	160.569
TRINITY_DN16673_c0_g1_i12.p1	30.5518	48.3305	39.9049	35.676	37.6689	36.8485	46.8047	33.3816	28.605	45.438	48.1057	32.8328	37.5451	20.427	25.9341	28.112	27.8215	48.5801	48.2028	43.9755	59.1186	102.235	162.004	148.217
TRINITY_DN16683_c0_g2_i1.p1	76.9453	112.039	93.1114	88.1406	78.4769	83.1724	63.734	69.8927	86.8013	153.58	118.482	124.149	103.971	70.957	92.2103	114.61	98.5344	106.083	78.9705	82.8376	87.3137	167.045	188.851	186.222
TRINITY_DN16688_c0_g1_i5.p1	772.847	732.647	738.24	839.434	790.001	825.407	429.209	744.826	630.296	756.996	791.962	632.031	811.551	673.017	759.774	778.486	746.543	653.353	595.869	840.648	518.425	316.746	261.058	255.58
TRINITY_DN16689_c0_g1_i1.p1	212.731	231.767	227.236	247.633	235.431	238.989	272.861	268.096	321.56	205.38	223.602	204.179	293.622	284.903	307.368	347.075	285.17	285.532	317.933	307.828	381.088	292.1	270.316	225.176
TRINITY_DN1669_c0_g1_i3.p1	22.631	56.0195	36.5795	60.859	48.1325	54.7464	38.8379	12.5181	9.86379	28.1715	23.162	3.07807	61.6124	19.3519	52.8288	55.1427	28.9807	48.5801	103.585	52.157	100.956	151.527	422.137	414.248
TRINITY_DN16690_c0_g2_i2.p1	61.1036	176.846	97.5452	97.5843	100.45	104.229	77.6758	73.0222	95.6787	105.416	93.5388	82.0819	206.979	158.041	208.434	161.103	192.432	211.175	261.526	166.698	155.527	193.516	185.148	249.879
TRINITY_DN167_c0_g1_i10.p2	1735.79	2294.6	2093.9	1920.21	2535.33	2164.59	2860.06	2230.31	2385.06	3666.84	3248.02	3030.88	1879.18	1997.55	1865.34	1923.51	1864.04	2656.05	2488.08	1871.52	3055.98	4521.16	6178.38	3992.36
TRINITY_DN16705_c1_g2_i1.p1	130.128	163.665	148.535	209.859	216.596	213.721	225.061	179.426	228.84	149.945	170.152	136.461	173.285	166.641	190.184	179.484	162.292	199.278	261.526	200.446	294.684	295.752	317.529	274.582
TRINITY_DN16722_c0_g1_i4.p1	1351.07	2127.64	1752.49	1146.88	1407.35	1257.06	1610.28	1994.55	2428.46	3485.09	2793.69	2694.34	1513.36	1119.19	1233.31	1063.93	1093.15	1916.44	1859.4	1951.28	2559.38	5747.99	7983.57	4896.87
TRINITY_DN167224_c0_g1_i1.p2	22.631	20.87	21.0609	46.1689	38.7153	43.1654	38.8379	41.727	37.4824	42.7117	38.3064	44.119	40.4332	45.1545	30.7368	52.9803	64.9168	45.6059	45.126	48.0662	34.5617	21.9075	15.7376	19.9523
TRINITY_DN16723_c0_g1_i8.p1	233.099	328.428	322.564	116.472	193.576	136.866	212.115	214.894	161.766	222.646	213.803	268.818	124.188	123.637	108.539	162.185	106.649	169.535	94.3544	114.541	216.465	422.633	1320.1	304.985
TRINITY_DN167238_c0_g2_i1.p3	65.6298	56.0195	60.9658	56.6618	58.5961	57.9048	65.7257	65.72	59.1827	64.5219	57.0141	81.0559	30.8062	52.6802	44.1841	49.7366	61.4391	50.563	49.2284	47.0436	40.9283	81.2404	164.782	125.415
TRINITY_DN16724_c0_g1_i10.p1	148.233	184.535	164.053	135.359	128.702	133.707	173.277	147.088	188.398	195.383	176.387	187.762	175.21	160.191	169.052	177.322	183.158	201.261	210.246	172.834	211.918	254.675	294.385	307.836
TRINITY_DN16736_c1_g1_i1.p1	12.447	10.9842	12.1932	11.5422	11.51	11.581	14.9377	21.9067	17.7548	25.4453	24.0528	27.7027	18.2912	18.2768	18.2499	18.3809	18.5477	18.8372	13.3327	20.4537	16.3713	20.9947	25.9207	19.0022
TRINITY_DN167569_c0_g1_i2.p1	503.539	510.766	513.221	457.492	404.941	430.601	385.392	378.672	397.511	520.719	428.497	358.082	487.123	378.437	505.235	422.761	361.679	427.307	378.443	419.301	472.949	719.297	669.309	706.882
TRINITY_DN16774_c0_g1_i9.p1	147.101	128.515	128.582	392.436	217.643	306.369	208.131	221.153	274.213	282.624	253.891	241.116	150.18	237.598	146.96	135.154	216.776	142.766	119.994	125.79	79.128	59.3329	37.0296	52.2561
TRINITY_DN16786_c2_g1_i1.p1	236.494	268.015	251.622	334.724	343.206	343.218	410.288	262.88	313.668	228.099	261.018	185.71	318.652	260.176	258.381	334.1	329.221	392.607	463.567	301.692	446.573	477.401	395.291	495.957
TRINITY_DN1679_c2_g1_i1.p2	132.391	143.893	126.365	150.049	96.265	128.443	80.6634	151.26	118.365	104.507	92.648	89.2641	53.9109	68.8068	69.1577	48.6554	95.0567	80.306	64.6122	111.473	38.1997	13.6922	7.40591	13.3015
TRINITY_DN1679_c2_g1_i2.p3	54.3143	62.61	54.315	59.8097	56.5034	60.0104	43.8171	66.7631	53.2645	34.5329	40.9789	32.8328	95.3067	32.2532	113.342	47.5741	37.0953	48.5801	29.7421	49.0889	30.9236	4.56407	0.925739	6.65077
TRINITY_DN16797_c0_g1_i1.p1	158.417	188.928	171.813	167.887	148.583	160.028	193.194	210.721	299.859	250.818	174.606	195.971	229.121	183.843	217.078	198.946	197.069	232.986	234.86	232.15	268.308	341.392	511.008	447.502
TRINITY_DN16807_c0_g1_i7.p1	714.007	834.8	749.325	717.716	526.319	622.214	213.111	457.953	439.925	446.201	359.011	369.369	628.639	358.01	715.59	540.615	443.985	434.247	293.319	615.657	339.25	124.143	85.168	114.013
TRINITY_DN1681_c0_g2_i2.p2	830.556	587.655	761.518	727.16	672.809	660.115	808.625	640.509	490.23	689.748	607.557	925.474	379.302	446.169	367.881	378.431	348.928	410.453	258.449	392.711	533.887	234.593	223.103	177.671
TRINITY_DN16815_c0_g1_i13.p2	31.6834	26.3621	29.9287	40.9224	50.2252	45.271	71.7008	42.7701	64.1146	44.5292	52.5599	34.8848	52.9482	30.103	44.1841	44.3304	35.9361	64.4431	68.7146	39.8848	89.1327	103.148	81.465	121.614
TRINITY_DN16815_c1_g3_i1.p1	219.52	201.011	206.175	262.323	215.55	243.2	211.119	189.858	249.554	264.449	299.324	253.428	191.576	223.622	182.499	217.327	255.03	240.918	286.14	242.377	257.393	711.082	597.102	645.125
TRINITY_DN168210_c0_g1_i3.p1	303.255	284.491	290.419	330.527	251.126	289.524	291.782	372.413	342.273	399.854	387.518	367.317	445.727	426.817	405.341	487.635	486.876	386.658	369.213	508.275	360.169	226.378	129.603	158.668
TRINITY_DN16838_c0_g1_i1.p1	320.228	366.873	353.602	225.598	244.848	232.672	299.749	288.959	321.56	258.088	301.997	221.621	289.771	244.049	258.381	282.201	253.871	344.027	339.471	319.078	429.292	711.994	689.676	534.912
TRINITY_DN16855_c1_g2_i2.p1	104.102	116.433	111.955	132.211	149.629	138.972	205.144	196.117	154.861	220.828	207.567	282.157	116.486	174.167	117.184	99.4732	126.356	112.032	142.557	136.017	124.604	130.532	190.702	140.616
TRINITY_DN16858_c0_g1_i1.p6	63.3667	41.74	49.8811	31.4788	60.6888	44.2182	56.7631	77.1949	53.2645	19.9927	23.162	22.5725	43.3212	48.3798	49.9472	42.168	46.3691	43.623	51.2796	40.9074	31.8331	19.1691	14.8118	19.0022
TRINITY_DN16859_c0_g1_i1.p1	152.759	149.385	151.86	101.781	114.053	107.387	88.6301	141.872	126.256	102.69	81.067	109.785	142.479	112.886	117.184	124.341	124.037	122.938	95.38	130.904	100.047	57.5072	69.4304	61.7572
TRINITY_DN1686_c0_g1_i5.p1	122.207	144.992	128.582	113.324	190.437	152.658	195.185	107.447	145.984	133.588	101.556	102.602	143.441	145.139	159.447	56.224	73.0314	111.04	118.969	44.9982	83.6756	315.833	300.865	497.858
TRINITY_DN168662_c1_g1_i1.p1	27.1572	80.1848	57.6404	9.44364	54.4107	21.0563	22.9044	70.9358	18.7412	22.719	19.5986	15.3904	13.4777	19.3519	12.4868	30.2744	15.07	13.88	31.7933	32.726	27.2855	40.1638	2090.32	46.5554
TRINITY_DN16872_c1_g1_i2.p1	729.849	537.128	609.658	598.097	865.339	730.653	614.436	831.41	777.267	466.193	503.328	543.793	799.999	756.875	799.156	889.853	809.141	623.61	686.121	572.704	475.678	290.275	282.35	324.938
TRINITY_DN16873_c0_g1_i1.p1	152.759	101.055	124.148	192.021	133.934	162.133	241.99	157.519	245.608	175.391	192.423	127.227	123.225	158.041	128.71	157.86	181.999	221.089	203.067	159.539	251.027	475.576	448.983	437.051
TRINITY_DN16883_c0_g1_i3.p1	1472.14	1432.34	1466.5	1457.47	1462.81	1465.52	1815.42	1543.9	1583.14	1043.26	1214.22	865.965	1506.62	1362.16	1652.1	1598.06	1472.22	1759.79	1770.17	1573.91	1928.18	1411.21	1365.47	1403.31
TRINITY_DN16885_c1_g1_i5.p1	55.4459	50.5274	54.315	17.838	15.6954	16.845	23.9003	26.0794	26.6322	41.8029	31.1796	47.1971	22.142	20.427	20.171	23.7871	23.1846	24.7858	20.5118	26.5898	29.1046	43.815	45.3612	43.7051
TRINITY_DN16889_c0_g2_i3.p1	1210.76	954.528	1061.91	1171.01	1138.44	1163.36	745.887	1077.6	904.509	677.934	702.877	802.351	1059.93	1002	992.221	1136.37	1231.1	1079.67	934.314	1243.59	858.584	290.275	385.107	363.892
TRINITY_DN1689_c1_g1_i12.p1	53.1828	50.5274	55.4234	24.1337	23.0199	22.1091	36.8462	27.1225	29.5914	63.6131	50.7782	57.4574	31.7689	27.9528	28.8157	37.8431	27.8215	35.6915	33.8445	37.8394	65.4852	94.0198	77.7621	65.5576
TRINITY_DN16892_c1_g1_i5.p1	122.207	152.681	131.908	157.394	195.669	181.084	192.198	203.419	222.922	268.084	285.071	242.142	171.36	206.42	152.723	210.84	244.597	194.321	321.01	203.515	181.903	313.095	304.568	288.833
TRINITY_DN16893_c1_g1_i7.p1	18.1048	21.9684	21.0609	11.5422	10.4636	10.5281	13.9418	15.6476	11.8365	20.9015	21.3803	25.6506	15.4031	10.7511	13.4473	20.5434	13.9107	14.8715	12.3071	18.4083	19.0999	41.0766	47.2127	39.9046
TRINITY_DN16893_c2_g1_i7.p1	40.7357	46.1337	45.4472	37.7746	42.9007	40.007	44.813	51.1155	35.5096	49.073	48.1057	48.2231	46.2093	37.6287	44.1841	42.168	39.4138	53.5373	29.7421	40.9074	40.0188	96.7582	120.346	96.9112
TRINITY_DN168950_c1_g1_i1.p1	117.681	222.98	164.053	77.6477	87.8942	84.2252	60.7465	44.8565	72.0057	78.1533	67.7043	24.6246	172.322	105.36	188.263	98.392	68.3945	117.98	123.071	64.4292	128.242	24.646	40.7325	27.5532
TRINITY_DN168954_c0_g1_i18.p1	162.943	114.236	131.908	105.979	75.3379	92.6477	76.68	80.3244	77.9239	130.861	115.81	86.186	103.971	168.792	130.631	86.4984	110.127	77.3317	67.689	67.4973	47.2949	29.21	31.4751	31.3536
TRINITY_DN16903_c0_g2_i4.p1	49.7881	46.1337	47.6642	75.5491	87.8942	83.1724	89.6259	87.6266	89.7605	60.8869	68.5951	52.3272	68.3513	64.5064	69.1577	74.6049	82.3052	97.1603	98.4568	80.7922	84.5851	90.3685	76.8363	90.2605
TRINITY_DN16908_c0_g2_i1.p1	288.545	268.015	277.117	259.175	352.623	302.158	258.919	325.47	275.2	211.741	175.497	226.751	295.547	269.852	273.749	317.882	289.807	245.875	315.882	309.874	270.127	227.291	192.554	215.675
TRINITY_DN16916_c1_g1_i13.p9	21.4994	23.0668	22.1694	24.1337	20.9272	23.1619	30.8712	28.1657	32.5505	53.6168	50.7782	51.3012	24.0674	21.5021	27.8552	12.9748	17.3884	30.7344	21.5374	22.4991	26.376	45.6407	54.6186	63.6574
TRINITY_DN16916_c1_g1_i6.p1	21.4994	14.2795	16.627	25.183	28.2517	26.3204	25.8919	31.2952	32.5505	56.3431	41.8698	50.2752	25.9927	23.6523	20.171	27.0308	31.2992	29.7429	24.6142	23.5218	21.8284	55.6816	70.3562	74.1086
TRINITY_DN16916_c2_g1_i2.p1	38.4726	34.0511	36.5795	47.2182	53.3643	49.4823	59.7506	58.4178	51.2917	50.8905	46.324	52.3272	49.0974	44.0794	44.1841	55.1427	47.5284	42.6316	41.0236	40.9074	43.6568	42.9022	41.6583	42.755
TRINITY_DN16918_c0_g1_i4.p1	92.787	75.7911	79.8097	135.359	124.517	132.655	57.7589	103.274	98.6379	144.493	118.482	235.986	98.1948	141.914	97.9734	112.448	148.381	79.3145	68.7146	87.951	43.6568	24.646	31.4751	31.3536
TRINITY_DN169199_c0_g1_i2.p2	88.2608	88.9721	86.4606	87.0913	110.914	98.9646	92.6135	109.533	120.338	65.4307	53.4507	68.7436	73.1648	41.9291	97.9734	109.204	69.5537	66.4259	78.9705	74.6561	79.128	34.6869	29.6237	50.3558
TRINITY_DN169482_c0_g1_i10.p2	57.709	13.1811	29.9287	22.0352	15.6954	17.8979	10.9543	9.38857	13.8093	29.9891	33.8521	18.4684	9.62694	7.52574	8.64471	9.73107	5.79614	8.92288	8.20473	10.2269	21.8284	24.646	25.9207	19.0022
TRINITY_DN16953_c8_g1_i5.p1	141.444	126.318	138.559	88.1406	145.444	111.598	75.6841	85.5403	51.2917	98.146	109.574	101.576	120.337	96.7596	117.184	94.067	75.3499	79.3145	74.8682	77.7241	73.6709	64.8097	56.4701	57.9567
TRINITY_DN1697_c0_g1_i1.p1	130.128	165.862	144.101	159.493	128.702	145.288	123.485	158.562	144.011	189.022	195.095	189.815	145.367	126.863	134.473	136.235	147.222	138.8	102.559	137.04	97.3183	256.501	208.291	229.927
TRINITY_DN1698_c1_g1_i1.p1	14.7101	24.1653	21.0609	7.34505	9.41723	8.42252	10.9543	12.5181	11.8365	15.4489	14.2535	12.3123	12.515	5.37553	7.68419	8.64984	5.79614	13.88	9.23032	13.2949	20.0094	41.0766	62.0245	33.2539
TRINITY_DN1698_c1_g1_i5.p2	29.4203	41.74	36.5795	48.2675	54.4107	49.4823	38.8379	35.4679	47.3462	66.3394	51.6691	44.119	56.799	27.9528	51.8683	49.7366	28.9807	44.6144	37.9469	35.794	65.4852	125.968	132.381	115.913
TRINITY_DN1698_c2_g1_i2.p3	29.4203	13.1811	18.844	48.2675	40.808	46.3239	42.8213	61.5473	57.21	33.6241	31.1796	45.1451	38.5078	62.3562	31.6973	22.7058	45.2099	35.6915	28.7166	38.8621	21.8284	13.6922	12.0346	14.2517
TRINITY_DN16986_c8_g1_i18.p1	82.603	83.48	83.1352	64.0069	68.0133	66.3273	51.7839	52.1587	44.387	34.5329	42.7606	44.119	33.6943	56.9806	33.6183	42.168	56.8022	45.6059	52.3052	47.0436	40.0188	52.9432	59.2473	43.7051
TRINITY_DN169958_c0_g1_i1.p1	364.359	415.203	380.205	493.168	500.16	503.245	213.111	405.795	301.832	291.712	265.472	261.636	436.1	345.109	392.854	341.669	367.475	342.044	284.089	441.8	238.294	164.306	146.267	147.267
TRINITY_DN16997_c0_g1_i2.p1	429.988	480.01	471.099	305.344	351.577	319.003	265.89	392.233	302.818	624.318	432.06	664.864	320.577	339.734	300.644	314.638	333.858	358.898	254.347	385.553	316.512	602.457	653.572	465.554
TRINITY_DN16999_c0_g2_i16.p1	27.1572	17.5747	21.0609	14.6901	13.6027	14.7394	14.9377	14.6044	13.8093	9.99635	9.7993	7.18217	12.515	15.0515	12.4868	12.9748	16.2292	16.8543	14.3583	12.2722	11.8237	4.56407	8.33165	7.60088
TRINITY_DN17002_c0_g1_i1.p1	83.7346	81.2832	85.3521	90.2392	113.007	100.017	138.422	112.663	143.025	91.7847	97.1022	90.2901	101.083	99.9849	100.855	110.285	108.967	156.646	147.685	111.473	184.632	166.132	173.113	150.117
TRINITY_DN17060_c0_g2_i6.p1	176.522	147.188	150.752	123.817	120.331	128.443	87.6343	119.965	143.025	86.3321	76.6127	71.8217	180.024	218.247	147.921	138.397	216.776	189.363	194.862	165.675	115.509	131.445	188.851	177.671
TRINITY_DN1706040_c0_g1_i1.p1	46.3935	52.7242	45.4472	45.1196	37.6689	43.1654	81.6592	49.0292	50.3053	41.8029	32.0704	49.2492	81.829	76.3325	111.421	56.224	69.5537	56.5116	66.6634	50.1116	43.6568	11.8666	2.77722	18.0521
TRINITY_DN17067_c0_g1_i7.p1	526.17	597.541	590.814	436.506	509.577	457.974	655.265	706.229	633.255	850.599	826.705	961.385	538.146	632.162	533.091	540.615	562.226	695.985	590.741	688.268	798.556	1261.51	1282.15	845.598
TRINITY_DN17068_c0_g1_i9.p1	169.732	166.96	164.053	135.359	126.609	134.76	132.447	111.62	143.025	157.215	219.148	171.346	129.964	158.041	140.236	124.341	159.974	170.526	233.835	169.766	188.27	251.936	292.534	298.335
TRINITY_DN17072_c0_g1_i7.p1	642.719	576.671	619.634	726.111	900.915	801.192	1111.36	900.259	1026.82	714.285	676.152	840.314	750.902	917.066	885.603	904.99	828.848	800.085	791.756	590.09	825.842	649.923	566.552	587.168
TRINITY_DN17072_c2_g1_i7.p1	377.937	460.239	413.459	331.577	359.948	352.693	410.288	251.405	362.001	240.821	399.99	237.012	411.07	356.935	400.538	441.142	453.258	624.602	800.987	437.71	741.257	875.388	778.547	927.307
TRINITY_DN17073_c0_g1_i7.p1	41.8673	41.74	44.3387	20.9859	14.649	16.845	28.8795	11.4749	16.7684	29.0803	29.3979	30.7807	15.4031	20.427	18.2499	19.4621	16.2292	16.8543	26.6654	20.4537	44.5663	51.1175	47.2127	44.6552
TRINITY_DN17078_c2_g1_i1.p1	53.1828	51.6258	50.9896	34.6267	60.6888	47.3767	30.8712	32.3384	42.4143	29.0803	29.3979	13.3383	53.9109	37.6287	53.7893	36.7618	35.9361	67.4173	68.7146	39.8848	60.9377	127.794	81.465	98.8114
TRINITY_DN1708_c0_g1_i4.p1	282.887	183.436	225.019	188.873	194.623	192.665	168.298	252.448	201.221	165.394	140.754	202.127	162.695	227.923	194.026	169.753	215.616	176.475	170.248	234.195	150.98	69.3738	68.5047	70.3081
TRINITY_DN17080_c0_g1_i1.p2	134.654	94.4642	119.715	132.211	117.192	118.968	211.119	150.217	101.597	83.6059	80.1761	112.863	191.576	138.689	115.263	117.854	96.216	94.186	59.4843	86.9283	105.504	33.7741	15.7376	24.7029
TRINITY_DN170832_c0_g4_i1.p1	325.886	326.231	333.649	285.408	323.325	300.052	371.45	377.629	329.451	211.741	248.546	210.335	233.935	158.041	260.302	380.593	257.349	282.558	368.187	399.87	453.849	265.629	207.366	244.178
TRINITY_DN17084_c0_g2_i5.p1	11.3155	15.3779	13.3016	9.44364	9.41723	8.42252	13.9418	13.5613	10.8502	14.5401	16.9261	17.4424	9.62694	11.8262	11.5263	12.9748	12.7515	11.8972	12.3071	13.2949	12.7332	32.8613	31.4751	25.653
TRINITY_DN17092_c0_g2_i2.p2	7.92084	8.78737	7.75928	10.4929	9.41723	9.47533	12.946	9.38857	13.8093	17.2664	24.0528	24.6246	11.5523	12.9013	11.5263	11.8935	10.4331	8.92288	16.4095	13.2949	16.3713	22.8203	21.292	20.9024
TRINITY_DN17101_c0_g1_i2.p1	276.098	407.514	350.276	232.943	218.689	222.144	213.111	236.801	238.704	356.234	412.462	311.911	282.069	224.697	232.447	123.26	125.197	200.269	215.374	272.034	317.422	511.175	747.997	425.649
TRINITY_DN17101_c1_g1_i4.p1	181.048	221.881	201.741	213.006	199.855	206.352	205.144	233.671	220.949	254.453	277.944	267.792	229.121	213.946	224.763	205.434	219.094	237.944	215.374	251.581	225.56	326.787	328.637	305.935
TRINITY_DN17109_c0_g1_i5.p2	561.248	433.876	505.462	428.112	391.338	401.122	576.594	543.494	416.252	313.522	347.43	382.707	620.938	454.77	429.354	707.125	559.907	459.033	365.11	467.368	446.573	197.168	119.42	161.519
TRINITY_DN17130_c0_g1_i1.p2	222.915	176.846	193.982	203.563	158	184.243	103.568	110.576	145.984	318.066	275.271	186.736	118.411	139.764	178.657	278.957	216.776	155.655	291.268	254.649	246.479	373.341	271.242	302.135
TRINITY_DN17134_c0_g1_i11.p1	48.6566	45.0353	46.5557	51.4154	36.6226	43.1654	54.7714	44.8565	48.3326	35.4416	42.7606	46.1711	40.4332	51.6051	40.342	37.8431	44.0507	37.6744	27.691	29.6579	29.1046	27.3844	25.9207	27.5532
TRINITY_DN17150_c1_g1_i2.p1	10.1839	8.78737	8.86775	7.34505	6.27816	7.3697	9.95844	10.4317	10.8502	10.9051	9.7993	11.2863	6.73886	8.60085	7.68419	7.56861	10.4331	9.91432	9.23032	10.2269	9.09517	25.5588	25.9207	23.7528
TRINITY_DN1716_c1_g2_i1.p1	53.1828	40.6416	46.5557	70.3026	85.8015	77.9083	128.464	140.829	131.188	97.2372	61.4684	67.7176	55.8363	106.436	54.7498	78.9298	111.286	91.2117	85.1241	67.4973	60.0281	31.0357	26.8464	20.9024
TRINITY_DN17190_c1_g1_i32.p1	58.8405	50.5274	52.098	57.7111	66.967	63.1689	62.7382	85.5403	67.0738	32.7153	36.5247	45.1451	55.8363	59.1308	54.7498	61.6301	77.6683	60.4773	56.4075	60.3385	37.2902	31.9485	26.8464	38.0044
TRINITY_DN17195_c0_g2_i18.p1	98.4447	108.744	100.871	144.802	132.888	142.13	131.451	138.742	134.148	172.664	170.152	181.606	122.262	151.59	131.592	123.26	157.655	137.809	112.815	109.427	86.4041	198.08	208.291	220.426
TRINITY_DN17210_c0_g1_i10.p1	7.92084	9.88579	8.86775	15.7394	19.8808	17.8979	14.9377	10.4317	18.7412	18.1752	15.1444	13.3383	15.4031	12.9013	12.4868	17.2997	18.5477	18.8372	22.563	9.20417	14.5523	38.3382	38.881	50.3558
TRINITY_DN17210_c0_g1_i4.p1	16.9732	18.6732	17.7355	10.4929	9.41723	10.5281	11.9501	9.38857	17.7548	13.6314	11.581	13.3383	7.70155	11.8262	14.4079	16.2185	16.2292	16.8543	19.4862	13.2949	20.0094	39.251	39.8068	39.9046
TRINITY_DN17224_c0_g1_i5.p1	37.3411	39.5432	37.6879	53.5139	44.9934	50.5351	77.6758	65.72	80.8831	51.7993	64.1409	55.4053	69.314	66.6566	62.434	58.3864	66.076	64.4431	70.7658	58.2931	60.9377	75.7635	74.9849	90.2605
TRINITY_DN17232_c0_g1_i1.p1	115.418	170.255	131.908	149	121.378	140.024	44.813	133.526	89.7605	62.7044	65.9226	47.1971	116.486	70.957	88.3682	83.2547	92.7383	70.3916	58.4587	115.564	35.4712	24.646	27.7722	25.653
TRINITY_DN17238_c13_g1_i1.p1	246.678	284.491	282.66	184.676	127.656	147.394	82.655	133.526	63.1282	447.11	387.518	254.454	150.18	130.088	211.315	274.632	193.591	201.261	133.327	369.19	219.194	363.3	360.113	225.176
TRINITY_DN17242_c0_g2_i8.p1	242.151	277.901	264.924	277.013	360.994	312.686	277.84	325.47	352.137	269.901	182.623	227.777	269.554	259.101	304.486	337.344	304.877	361.873	327.164	321.123	379.269	477.401	431.394	385.745
TRINITY_DN17261_c0_g1_i9.p1	84.8661	109.842	96.4368	67.1548	72.1988	70.5386	63.734	76.1517	72.992	127.226	94.4297	93.3682	75.0902	72.0321	73.9603	84.336	84.6237	86.2545	88.2008	91.0191	81.8566	198.993	211.069	183.371
TRINITY_DN17263_c0_g1_i1.p1	55.4459	37.3463	45.4472	61.9083	70.1061	66.3273	126.472	69.8927	74.9648	116.321	133.627	153.904	85.6798	70.957	84.5261	63.7926	73.0314	104.1	97.4312	68.52	110.961	391.597	558.221	883.602
TRINITY_DN17278_c0_g1_i2.p1	26.0256	28.559	25.4948	23.0844	12.5563	17.8979	5.97506	12.5181	9.86379	12.7226	9.7993	14.3643	12.515	12.9013	12.4868	14.056	17.3884	7.93145	9.23032	17.3857	5.4571	4.56407	4.6287	5.70066
TRINITY_DN1728_c0_g1_i8.p2	54.3143	57.1179	53.2065	67.1548	53.3643	62.1161	45.8088	38.5974	44.387	28.1715	30.2888	21.5465	40.4332	58.0557	52.8288	38.9243	53.3245	43.623	51.2796	34.7713	30.0141	8.21532	26.8464	19.9523
TRINITY_DN172868_c2_g2_i2.p1	13.5786	5.49211	8.86775	17.838	15.6954	16.845	15.9335	21.9067	10.8502	5.45256	9.7993	5.13012	10.5896	8.60085	9.60524	17.2997	16.2292	17.8458	7.17914	14.3176	9.09517	2.73844	2.77722	2.85033
TRINITY_DN1729_c0_g1_i11.p6	265.914	272.408	293.744	116.472	215.55	152.658	82.655	82.4108	66.0874	249.909	326.05	171.346	103.008	132.238	78.7629	47.5741	38.2545	43.623	168.197	102.269	160.985	273.844	2481.91	369.593
TRINITY_DN1729_c0_g1_i9.p1	32.8149	27.4605	29.9287	34.6267	46.0398	40.007	52.7797	59.4609	56.2236	43.6204	54.3416	49.2492	32.7316	23.6523	38.4209	32.4369	27.8215	41.6401	41.0236	43.9755	53.6615	39.251	36.1038	39.9046
TRINITY_DN17302_c0_g5_i1.p2	21.4994	15.3779	18.844	33.5774	21.9735	27.3732	11.9501	15.6476	14.7957	22.719	14.2535	22.5725	31.7689	22.5772	24.0131	33.5181	30.1399	28.7515	16.4095	34.7713	28.195	54.7688	79.6136	72.2084
TRINITY_DN17327_c0_g1_i2.p1	138.049	218.586	177.355	99.6828	93.126	94.7533	90.6218	99.1015	62.1419	49.9818	63.2501	56.4313	177.136	135.463	199.789	179.484	135.63	115.006	129.224	168.743	125.513	86.7173	117.569	106.412
TRINITY_DN1733_c1_g1_i20.p1	134.654	76.8895	101.979	121.718	186.252	151.605	257.924	262.88	199.249	298.982	348.321	390.915	126.113	211.796	121.986	174.078	230.686	189.363	203.067	154.426	140.066	323.136	339.746	310.686
TRINITY_DN17334_c8_g1_i1.p1	4.52619	47.2321	15.5186	10.4929	9.41723	10.5281	16.9293	5.21587	12.8229	160.85	180.842	62.5875	32.7316	23.6523	36.4999	4.32492	6.95537	34.7001	18.4606	7.1588	25.4665	134.184	72.2077	77.909
TRINITY_DN17347_c0_g1_i1.p1	90.5239	169.157	126.365	131.162	149.629	138.972	138.422	103.274	133.161	191.748	187.968	226.751	121.299	103.21	109.5	104.879	113.604	172.509	154.864	119.654	187.361	302.141	348.078	324.938
TRINITY_DN17356_c0_g1_i1.p1	4573.72	6878.31	5984.62	3387.12	4375.87	3720.65	5127.6	4317.7	4097.42	5109.95	4944.19	4564.78	5639.46	3768.25	5296.33	4595.23	3497.39	5868.28	5857.15	5822.15	9571.76	11709.6	12955.7	10078.8
TRINITY_DN17365_c0_g1_i11.p1	272.703	444.861	350.276	947.512	553.524	723.284	531.781	448.565	502.067	1704.83	1900.17	2068.47	376.413	825.682	363.078	515.747	671.193	370.795	586.638	560.432	454.759	678.22	723.928	433.25
TRINITY_DN17365_c0_g2_i1.p1	123.339	190.027	150.752	280.161	183.113	228.461	147.385	187.771	155.848	544.347	630.719	614.589	141.516	231.148	146.96	135.154	173.884	106.083	157.941	202.492	111.871	186.214	261.984	161.519
TRINITY_DN17382_c0_g1_i3.p1	403.963	626.1	504.353	602.294	623.63	619.055	527.797	553.925	619.446	612.504	652.99	426.826	730.685	507.45	641.63	573.052	548.315	765.385	700.479	648.383	730.342	1620.24	1487.66	1390.01
TRINITY_DN173875_c0_g1_i1.p1	135.786	110.941	130.799	93.3871	108.821	96.859	144.397	146.044	125.27	115.412	82.8487	143.643	61.6124	82.7832	71.0787	80.011	77.6683	85.2631	77.9449	99.2005	120.056	65.7226	56.4701	45.6053
TRINITY_DN17392_c1_g1_i6.p1	5.65774	21.9684	12.1932	11.5422	7.32451	8.42252	2.98753	5.21587	3.94552	38.1679	45.4331	37.9629	22.142	9.67596	23.0526	18.3809	13.9107	23.7944	8.20473	19.431	16.3713	100.409	81.465	67.4578
TRINITY_DN173943_c0_g3_i4.p1	6.78929	17.5747	9.97622	9.44364	7.32451	8.42252	1.99169	4.1727	6.90465	19.0839	8.90846	40.0149	25.9927	5.37553	22.092	23.7871	15.07	13.88	14.3583	26.5898	19.0999	22.8203	46.287	91.2106
TRINITY_DN17397_c0_g1_i6.p1	36.2095	18.6732	25.4948	16.7887	11.51	13.6866	7.96675	5.21587	10.8502	18.1752	13.3627	16.4164	8.66425	16.1266	8.64471	9.73107	11.5923	8.92288	14.3583	10.2269	14.5523	32.8613	44.4355	41.8048
TRINITY_DN17402_c0_g1_i17.p1	39.6042	40.6416	38.7964	82.8942	75.3379	81.0667	67.7174	80.3244	94.6924	80.8796	56.1233	69.7697	78.9409	88.1587	72.9998	85.4172	98.5344	74.3574	87.1753	79.7695	63.6662	102.235	99.0541	111.163
TRINITY_DN17424_c0_g1_i1.p1	14.7101	42.8384	25.4948	34.6267	23.0199	28.426	28.8795	40.6838	32.5505	64.5219	54.3416	68.7436	48.1347	30.103	47.0657	36.7618	35.9361	32.7172	24.6142	41.9301	23.6474	60.2457	65.7275	75.0587
TRINITY_DN1743_c0_g3_i2.p1	397.173	406.416	414.567	237.14	333.789	277.943	440.163	413.097	374.824	419.847	509.564	459.659	422.623	313.931	358.275	405.461	365.157	508.604	458.439	415.211	548.439	938.372	857.234	852.249
TRINITY_DN1743_c1_g1_i1.p2	778.505	621.706	685.034	741.85	711.524	731.706	501.905	710.402	631.282	610.686	552.324	660.76	652.707	690.218	744.406	523.315	568.022	508.604	540.487	734.289	522.972	301.228	190.702	247.979
TRINITY_DN174301_c0_g1_i3.p1	12.447	20.87	14.4101	23.0844	27.2053	27.3732	19.9169	51.1155	59.1827	12.7226	8.90846	12.3123	53.9109	22.5772	56.6709	27.0308	31.2992	38.6658	42.0492	55.225	27.2855	101.322	119.42	222.326
TRINITY_DN1744_c0_g2_i5.p1	29.4203	38.4447	34.3625	17.838	19.8808	18.9507	31.867	32.3384	33.5369	49.073	39.1972	46.1711	26.9554	29.0279	23.0526	27.0308	30.1399	30.7344	31.7933	28.6352	30.0141	85.8044	83.3165	72.2084
TRINITY_DN174446_c3_g1_i1.p3	99.5762	81.2832	89.786	104.929	118.239	111.598	106.555	124.138	101.597	51.7993	73.9402	72.8477	75.0902	112.886	80.684	110.285	136.789	109.057	93.3288	89.9964	69.1233	48.3791	43.5097	39.9046
TRINITY_DN1744587_c0_g1_i1.p1	70.156	102.153	92.0029	95.4857	32.4371	53.6936	129.46	53.2019	22.6867	564.339	562.124	129.279	79.9036	129.013	110.46	101.636	88.1014	84.2717	82.0473	128.858	122.785	384.294	197.182	144.417
TRINITY_DN17448_c1_g2_i3.p1	19.2363	32.9526	23.2778	30.4295	24.0663	29.4788	9.95844	13.5613	11.8365	6.36131	9.7993	6.15615	14.4404	13.9764	15.3684	11.8935	19.7069	16.8543	20.5118	21.4764	9.09517	4.56407	1.85148	4.75055
TRINITY_DN17449_c0_g2_i7.p2	139.18	140.598	136.342	126.964	121.378	126.338	113.526	112.663	144.998	79.9708	98.8839	98.4983	382.19	265.551	320.815	202.19	181.999	173.501	222.553	189.197	204.641	120.491	157.376	185.271
TRINITY_DN1745452_c0_g1_i1.p1	85.9977	81.2832	84.2436	71.3519	56.5034	62.1161	27.8836	50.0724	33.5369	67.2482	94.4297	88.2381	43.3212	45.1545	46.1051	52.9803	48.6876	35.6915	31.7933	62.3838	33.6521	44.7279	44.4355	33.2539
TRINITY_DN174594_c0_g1_i1.p1	13.5786	21.9684	18.844	9.44364	25.1126	14.7394	28.8795	33.3816	29.5914	4.5438	5.34507	7.18217	25.9927	33.3283	28.8157	23.7871	19.7069	24.7858	18.4606	12.2722	20.0094	9.12813	11.1089	4.75055
TRINITY_DN1747_c0_g1_i11.p2	58.8405	51.6258	55.4234	87.0913	98.3578	91.5949	108.547	86.5835	130.202	61.7956	57.905	71.8217	95.3067	120.412	77.8024	98.392	98.5344	88.2374	78.9705	51.1343	78.2185	99.4966	88.871	79.8092
TRINITY_DN1747_c0_g1_i13.p1	2343.44	2299	2331.11	3412.3	3138.03	3282.68	3632.84	3567.66	4364.73	2353.69	2373.21	2293.16	3060.4	3072.65	2666.41	2605.76	2689.41	2761.14	3159.85	2976.02	3380.68	3079.83	3145.66	2803.77
TRINITY_DN174769_c0_g1_i5.p2	21.4994	19.7716	21.0609	27.2816	30.3444	28.426	24.8961	23.993	29.5914	18.1752	19.5986	17.4424	26.9554	17.2017	24.9736	40.0055	25.503	23.7944	36.9213	31.7033	42.7473	34.6869	33.3266	37.0543
TRINITY_DN17477_c0_g1_i3.p1	37.3411	56.0195	42.1218	90.2392	84.7551	92.6477	87.6343	100.145	87.7877	64.5219	57.0141	38.9889	81.829	105.36	78.7629	84.336	118.241	76.3402	99.4824	69.5426	39.1092	26.4716	40.7325	38.0044
TRINITY_DN17479_c0_g1_i9.p1	62.2352	61.5116	63.1827	50.3661	59.6425	54.7464	77.6758	64.6768	59.1827	69.9745	59.6867	79.0039	50.0601	58.0557	45.1446	54.0615	55.643	51.5544	73.8426	64.4292	74.5804	111.363	97.2026	99.7616
TRINITY_DN17479_c1_g1_i1.p1	99.5762	64.8069	77.5928	140.605	71.1524	103.176	83.6509	47.986	72.992	78.1533	74.831	75.9258	38.5078	78.4828	36.4999	36.7618	55.643	34.7001	52.3052	38.8621	40.9283	16.4306	13.8861	17.102
TRINITY_DN17485_c0_g1_i1.p1	27.1572	38.4447	33.2541	32.5281	23.0199	27.3732	21.9086	22.9498	29.5914	66.3394	85.5212	67.7176	50.0601	51.6051	45.1446	49.7366	33.6176	19.8286	39.9981	39.8848	38.1997	74.8507	47.2127	38.0044
TRINITY_DN17494_c2_g1_i5.p1	65.6298	68.1021	66.5081	90.2392	71.1524	80.0139	46.8047	54.2451	63.1282	88.1496	67.7043	82.0819	55.8363	35.4785	58.5919	61.6301	56.8022	71.3831	48.2028	66.4746	64.5757	20.0819	24.995	31.3536
TRINITY_DN175017_c0_g1_i1.p1	18.1048	24.1653	21.0609	20.9859	41.8544	30.5316	16.9293	25.0362	38.4688	14.5401	32.9613	28.7287	35.6197	32.2532	38.4209	43.2492	44.0507	58.4945	53.3307	32.726	40.9283	99.4966	88.871	76.9589
TRINITY_DN175018_c0_g2_i1.p2	285.15	260.326	279.334	218.253	288.795	246.359	288.795	245.146	215.031	176.299	151.444	214.439	274.368	360.161	253.578	231.383	204.024	145.74	227.681	175.902	203.732	114.102	99.0541	92.1607
TRINITY_DN17502_c1_g1_i1.p1	138.049	161.468	149.643	128.014	126.609	128.443	180.248	129.354	172.616	148.128	185.296	169.294	139.591	122.562	124.868	131.91	136.789	171.518	177.427	133.972	197.365	289.362	240.692	285.983
TRINITY_DN17502_c2_g2_i4.p1	47.525	26.3621	34.3625	30.4295	23.0199	26.3204	15.9335	21.9067	20.714	14.5401	14.2535	13.3383	18.2912	29.0279	13.4473	29.1932	37.0953	19.8286	19.4862	22.4991	13.6428	5.47688	3.70296	3.80044
TRINITY_DN1751_c2_g1_i3.p1	302.123	410.81	375.771	179.429	230.199	194.771	247.965	248.275	207.14	428.934	390.19	482.231	252.226	196.744	191.144	245.439	201.706	255.789	229.732	266.921	345.617	520.304	500.825	369.593
TRINITY_DN17514_c0_g1_i10.p1	16.9732	19.7716	17.7355	24.1337	13.6027	18.9507	11.9501	10.4317	12.8229	19.0839	17.8169	14.3643	17.3285	16.1266	16.3289	17.2997	17.3884	14.8715	17.4351	18.4083	16.3713	30.1228	50.9157	48.4556
TRINITY_DN17517_c0_g1_i10.p1	82.603	83.48	85.3521	78.697	73.2451	74.7499	84.6467	88.6698	96.6651	132.679	105.12	114.915	90.4933	96.7596	88.3682	91.9046	90.4198	100.135	95.38	108.405	124.604	303.054	281.425	227.076
TRINITY_DN17524_c0_g1_i1.p1	6.78929	7.68895	6.65081	15.7394	15.6954	15.7922	15.9335	18.7771	19.7276	19.0839	17.8169	17.4424	21.1793	17.2017	20.171	21.6246	23.1846	25.7772	14.3583	15.3403	13.6428	29.21	27.7722	29.4534
TRINITY_DN17525_c0_g1_i17.p1	11.3155	3.29526	5.54234	7.34505	7.32451	7.3697	15.9335	25.0362	19.7276	30.8978	21.3803	12.3123	10.5896	13.9764	8.64471	6.48738	13.9107	10.9057	9.23032	7.1588	2.72855	49.2919	72.2077	99.7616
TRINITY_DN17528_c0_g1_i12.p1	113.155	141.696	125.257	147.95	117.192	131.602	103.568	108.49	86.8013	255.361	176.387	297.547	151.143	183.843	156.565	177.322	188.954	112.032	149.736	177.947	117.328	198.993	243.469	263.18
TRINITY_DN17530_c0_g1_i1.p1	302.123	358.085	338.083	320.034	328.557	321.109	369.458	309.823	310.709	292.62	343.866	281.131	407.22	308.555	390.933	318.963	304.877	465.973	414.339	421.347	567.539	697.389	734.111	709.732
TRINITY_DN17530_c1_g1_i1.p4	22.631	23.0668	22.1694	44.0703	41.8544	44.2182	47.8005	43.8133	51.2917	31.8066	30.2888	20.5205	58.7243	26.8777	40.342	45.4117	37.0953	47.5887	35.8957	32.726	39.1092	12.7794	12.9603	19.0022
TRINITY_DN175445_c0_g1_i2.p1	72.4191	58.2163	67.6166	48.2675	63.8279	53.6936	64.7299	71.979	75.9512	92.6934	71.2677	128.253	48.1347	58.0557	40.342	54.0615	57.9614	64.4431	52.3052	56.2477	71.8519	136.922	124.975	97.8613
TRINITY_DN1755_c0_g1_i2.p1	109.76	101.055	106.413	111.225	95.2187	102.123	125.476	122.051	117.379	112.686	93.5388	85.16	100.12	105.36	135.434	149.21	113.604	91.2117	111.789	117.609	116.418	48.3791	51.8414	49.4057
TRINITY_DN17554_c0_g1_i3.p1	93.9185	132.909	110.847	123.817	88.9405	107.387	126.472	82.4108	111.461	200.836	177.278	155.956	106.859	115.036	103.737	100.554	120.56	132.852	115.892	88.9737	113.69	308.531	339.746	366.742
TRINITY_DN17555_c0_g1_i16.p1	85.9977	141.696	120.823	70.3026	78.4769	70.5386	95.601	112.663	77.9239	169.029	138.081	167.242	75.0902	69.8819	87.4076	88.6609	71.8722	103.109	63.5867	106.359	118.237	306.705	298.088	177.671
TRINITY_DN1756_c0_g1_i1.p1	11.3155	9.88579	11.0847	7.34505	5.2318	6.31689	4.97922	4.1727	6.90465	15.4489	19.5986	13.3383	9.62694	11.8262	13.4473	9.73107	8.1146	7.93145	7.17914	7.1588	8.18566	19.1691	14.8118	12.3514
TRINITY_DN1756_c0_g1_i14.p1	45.2619	23.0668	35.471	47.2182	80.5697	57.9048	83.6509	116.836	94.6924	255.361	180.842	301.651	63.5378	101.06	61.4735	107.042	88.1014	83.2803	65.6378	77.7241	100.047	79.4148	113.866	45.6053
TRINITY_DN175620_c2_g2_i1.p1	45.2619	90.0705	59.8573	22.0352	37.6689	29.4788	29.8753	30.2521	18.7412	26.354	15.1444	30.7807	31.7689	20.427	23.0526	27.0308	33.6176	26.7687	36.9213	27.6125	17.2808	10.9538	4.6287	16.1519
TRINITY_DN175701_c0_g1_i9.p1	115.418	132.909	118.606	125.915	113.007	124.232	85.6426	107.447	108.502	100.872	100.666	68.7436	112.635	109.661	122.947	108.123	159.974	209.192	162.043	170.789	126.423	237.331	241.618	271.731
TRINITY_DN17575_c0_g1_i2.p1	595.194	638.183	606.332	773.329	685.365	744.34	1179.08	600.868	771.348	1134.13	1047.63	1046.54	568.952	809.555	579.196	521.153	674.671	632.533	861.497	470.436	678.5	1607.46	1990.34	2305.92
TRINITY_DN17575_c0_g1_i3.p1	580.484	472.321	501.028	912.885	717.802	847.516	1011.78	504.896	692.438	1224.1	1158.1	844.418	577.617	796.654	538.854	547.103	730.314	612.705	866.625	419.301	558.444	1674.1	2275.47	2875.98
TRINITY_DN1758_c1_g1_i1.p1	13.5786	19.7716	16.627	10.4929	11.51	10.5281	16.9293	12.5181	15.7821	23.6277	24.0528	26.6766	18.2912	13.9764	17.2894	15.1372	12.7515	17.8458	17.4351	15.3403	24.557	59.3329	63.876	61.7572
TRINITY_DN17581_c0_g1_i3.p1	19.2363	16.4763	21.0609	17.838	24.0663	18.9507	23.9003	38.5974	22.6867	3.63504	7.12677	7.18217	32.7316	20.427	29.7762	30.2744	18.5477	34.7001	16.4095	47.0436	59.1186	12.7794	5.55443	2.85033
TRINITY_DN17588_c0_g1_i12.p1	148.233	138.401	140.776	208.809	200.901	208.457	185.227	201.333	221.935	179.934	169.261	172.372	188.688	287.053	217.078	177.322	227.209	195.312	198.965	175.902	155.527	132.358	128.678	117.814
TRINITY_DN175932_c0_g1_i6.p1	286.282	255.932	272.683	239.239	312.861	272.679	189.21	323.384	288.023	259.905	233.402	296.521	188.688	131.163	105.658	155.697	202.865	290.489	245.116	351.804	288.317	118.666	106.46	98.8114
TRINITY_DN175963_c0_g1_i1.p1	29.4203	21.9684	28.8202	65.0562	68.0133	63.1689	76.68	60.5041	53.2645	73.6095	57.905	42.067	61.6124	52.6802	73.9603	76.7673	52.1653	91.2117	49.2284	62.3838	113.69	21.9075	20.3663	14.2517
TRINITY_DN17597_c0_g1_i1.p1	453.751	449.254	461.123	374.598	448.888	407.439	450.121	437.09	360.028	311.704	289.525	276.001	404.332	408.54	373.644	300.582	317.629	365.838	353.829	340.554	361.988	261.977	321.231	268.881
TRINITY_DN1760_c1_g1_i1.p1	36.2095	35.1495	35.471	35.676	32.4371	34.7429	33.8587	30.2521	32.5505	27.2628	24.9437	19.4945	24.0674	31.1781	32.6578	35.6806	35.9361	34.7001	43.0748	35.794	39.1092	24.646	25.9207	23.7528
TRINITY_DN176001_c0_g2_i2.p1	36.2095	30.7558	31.0371	60.859	58.5961	62.1161	46.8047	67.8063	57.21	71.792	66.8134	62.5875	48.1347	60.206	58.5919	54.0615	68.3945	46.5973	50.254	51.1343	27.2855	20.9947	18.5148	23.7528
TRINITY_DN17604_c0_g1_i12.p1	4.52619	8.78737	5.54234	11.5422	13.6027	12.6338	16.9293	15.6476	31.5641	29.9891	33.8521	47.1971	27.9181	13.9764	24.0131	18.3809	20.8661	36.683	25.6398	19.431	30.0141	105.886	125.901	180.521
TRINITY_DN17604_c0_g1_i6.p2	35.078	51.6258	41.0133	15.7394	10.4636	12.6338	11.9501	20.8635	24.6595	52.708	52.5599	61.5615	41.3959	22.5772	55.7104	87.5797	56.8022	47.5887	45.126	80.7922	55.4806	227.291	187.925	253.679
TRINITY_DN17617_c0_g2_i1.p1	28.2887	38.4447	39.9049	48.2675	52.318	44.2182	58.7548	59.4609	22.6867	181.752	137.19	307.807	31.7689	29.0279	33.6183	38.9243	28.9807	55.5202	7.17914	27.6125	35.4712	230.029	315.677	139.666
TRINITY_DN17621_c0_g1_i5.p1	19.2363	19.7716	21.0609	20.9859	28.2517	24.2147	31.867	30.2521	29.5914	22.719	25.8345	23.5986	32.7316	31.1781	38.4209	30.2744	26.6623	37.6744	39.9981	37.8394	54.571	48.3791	45.3612	38.0044
TRINITY_DN17643_c1_g1_i16.p1	358.701	419.597	396.832	360.957	334.835	343.218	475.018	388.061	387.647	739.73	601.321	742.842	397.593	432.193	385.17	330.856	357.042	387.65	358.957	366.122	430.202	846.178	761.883	769.589
TRINITY_DN17652_c0_g1_i11.p1	18.1048	18.6732	19.9524	16.7887	27.2053	21.0563	22.9044	28.1657	29.5914	17.2664	17.8169	23.5986	25.9927	12.9013	24.0131	12.9748	9.27383	17.8458	7.17914	9.20417	14.5523	5.47688	7.40591	6.65077
TRINITY_DN17652_c0_g1_i16.p1	503.539	369.07	463.34	499.464	500.16	476.925	492.943	505.939	448.802	628.861	499.764	918.292	440.914	767.626	414.946	448.711	580.773	661.285	233.835	340.554	397.459	106.799	110.163	66.5077
TRINITY_DN17656_c1_g1_i1.p1	70.156	76.8895	72.0505	84.9927	82.6624	84.2252	41.8254	59.4609	57.21	82.6971	104.229	126.201	43.3212	40.854	70.1182	46.4929	45.2099	44.6144	38.9725	51.1343	37.2902	67.5482	67.579	82.6596
TRINITY_DN176638_c4_g1_i1.p1	45.2619	72.4958	55.4234	30.4295	26.159	29.4788	14.9377	16.6908	16.7684	141.766	121.155	46.1711	12.515	17.2017	18.2499	7.56861	11.5923	16.8543	39.9981	36.8167	30.9236	72.1122	33.3266	31.3536
TRINITY_DN17666_c0_g1_i1.p1	26.0256	29.6574	29.9287	7.34505	11.51	9.47533	13.9418	12.5181	10.8502	18.1752	13.3627	19.4945	12.515	13.9764	13.4473	15.1372	11.5923	14.8715	13.3327	14.3176	20.9189	57.5072	54.6186	39.9046
TRINITY_DN1767_c20_g1_i1.p1	92.787	68.1021	78.7013	43.021	34.5299	38.9541	20.9127	30.2521	21.7003	49.073	44.5423	29.7547	42.3585	44.0794	42.263	32.4369	41.7322	45.6059	22.563	35.794	21.8284	15.5178	11.1089	11.4013
TRINITY_DN176740_c0_g1_i13.p2	947.106	788.666	860.172	1065.03	833.948	949.639	1166.13	906.518	831.517	823.336	907.772	754.128	1132.13	1285.83	1213.14	1044.47	1059.53	897.246	1091.23	1077.91	1054.13	704.692	425.84	598.569
TRINITY_DN176789_c0_g1_i4.p1	139.18	108.744	123.04	132.211	111.96	122.127	133.443	107.447	100.611	197.201	167.479	219.569	145.367	111.811	122.947	102.717	117.082	143.758	94.3544	112.495	122.785	306.705	347.152	500.708
TRINITY_DN1769_c0_g2_i1.p1	89.3923	105.448	96.4368	75.5491	72.1988	74.7499	110.539	97.0152	99.6243	120.865	122.046	123.123	75.0902	86.0085	77.8024	82.1735	90.4198	85.2631	99.4824	85.9056	88.2232	170.696	194.405	184.321
TRINITY_DN176905_c0_g1_i3.p1	582.747	745.828	686.142	443.851	570.266	492.717	475.018	494.465	445.843	432.569	380.391	374.499	635.378	685.918	754.011	675.769	559.907	609.73	605.099	577.818	684.867	740.292	727.631	525.411
TRINITY_DN17693_c0_g1_i4.p1	509.197	344.904	420.11	498.414	459.352	477.978	373.441	429.788	376.797	331.697	321.595	393.993	331.167	624.637	413.025	347.075	411.526	277.601	251.27	280.216	215.556	149.701	131.455	113.063
TRINITY_DN176958_c0_g1_i4.p2	603.115	453.648	517.655	534.09	445.749	491.665	537.756	545.58	610.569	481.642	523.817	485.31	606.497	517.126	515.801	698.475	624.824	532.399	569.203	595.203	589.367	356.91	301.791	359.142
TRINITY_DN177014_c0_g2_i3.p2	12.447	26.3621	17.7355	10.4929	9.41723	10.5281	5.97506	6.25904	5.91827	45.438	49.8874	15.3904	14.4404	9.67596	5.76314	12.9748	12.7515	11.8972	15.3839	12.2722	10.0047	30.1228	10.1831	8.55099
TRINITY_DN17706_c0_g1_i15.p1	21.4994	16.4763	16.627	7.34505	4.18544	5.26407	4.97922	11.4749	17.7548	13.6314	9.7993	21.5465	15.4031	8.60085	10.5658	9.73107	10.4331	4.95716	18.4606	30.6806	11.8237	164.306	174.039	356.291
TRINITY_DN17706_c0_g1_i2.p1	36.2095	15.3779	23.2778	12.5915	8.37087	10.5281	18.921	19.8203	35.5096	20.9015	21.3803	36.9369	33.6943	22.5772	30.7368	43.2492	32.4584	30.7344	26.6654	36.8167	51.8425	376.079	439.726	585.268
TRINITY_DN17722_c0_g1_i7.p1	144.838	109.842	129.691	98.6335	138.119	113.704	129.46	156.476	98.6379	102.69	65.9226	120.045	130.926	117.187	134.473	148.129	136.789	142.766	71.7914	104.314	93.6803	29.21	11.1089	19.0022
TRINITY_DN17735_c0_g1_i3.p1	6.78929	6.59053	6.65081	11.5422	11.51	11.581	10.9543	14.6044	18.7412	19.9927	18.7078	25.6506	8.66425	16.1266	5.76314	9.73107	15.07	13.88	14.3583	15.3403	14.5523	34.6869	31.4751	17.102
TRINITY_DN17737_c0_g1_i7.p1	4.52619	18.6732	8.86775	9.44364	5.2318	8.42252	9.95844	6.25904	11.8365	8.17883	15.1444	9.23422	10.5896	10.7511	8.64471	6.48738	10.4331	9.91432	14.3583	6.13612	7.27614	42.9022	69.4304	74.1086
TRINITY_DN1775_c0_g1_i12.p1	83.7346	99.9563	90.8944	74.4998	58.5961	67.3801	102.572	65.72	86.8013	85.4234	106.011	73.8738	99.1575	75.2574	88.3682	103.798	90.4198	97.1603	125.122	92.0417	130.97	195.342	179.593	223.276
TRINITY_DN17756_c0_g1_i6.p1	37.3411	60.4132	48.7726	83.9434	75.3379	78.9611	77.6758	67.8063	92.7196	89.9672	65.0317	70.7957	45.2466	50.53	36.4999	75.6861	73.0314	60.4773	95.38	73.6334	90.0422	131.445	110.163	89.3103
TRINITY_DN17760_c1_g1_i2.p1	155.022	60.4132	106.413	128.014	170.557	138.972	161.327	164.822	140.066	43.6204	40.0881	47.1971	174.248	140.839	175.776	236.789	141.426	195.312	181.53	259.762	452.03	20.0819	19.4405	14.2517
TRINITY_DN177769_c1_g1_i2.p1	106.366	59.3148	96.4368	83.9434	20.9272	37.9013	60.7465	32.3384	27.6186	472.555	312.687	297.547	55.8363	96.7596	57.6314	44.3304	38.2545	57.503	9.23032	39.8848	71.8519	237.331	197.182	76.0088
TRINITY_DN17778_c0_g1_i2.p1	233.099	237.259	246.08	161.591	277.285	207.405	322.653	319.211	247.581	288.985	307.342	312.937	243.562	228.998	245.894	264.901	237.642	316.267	384.597	340.554	439.297	646.272	603.582	515.91
TRINITY_DN1781_c0_g1_i2.p1	2553.9	3468.81	3101.5	3415.45	3157.91	3236.35	3299.23	2658.01	3247.16	2952.56	3384.32	2545.57	3845.96	2933.97	3492.46	2909.59	2570.01	3972.67	3422.4	3320.66	5206.99	7613.78	8911.16	6792.34
TRINITY_DN17812_c3_g2_i1.p3	24.8941	28.559	25.4948	54.5632	64.8743	62.1161	28.8795	95.972	30.5777	20.9015	10.6901	11.2863	38.5078	47.3047	63.3946	35.6806	49.8468	32.7172	11.2815	24.5445	4.54759	3.65125	7.40591	6.65077
TRINITY_DN17827_c0_g1_i1.p1	98.4447	117.531	113.064	84.9927	134.98	105.281	122.489	99.1015	95.6787	178.117	204.004	148.774	83.7544	69.8819	70.1182	58.3864	57.9614	105.092	90.252	68.52	116.418	296.664	248.098	204.274
TRINITY_DN17862_c1_g1_i10.p1	130.128	182.338	158.511	80.7956	94.1723	85.278	109.543	128.31	119.352	136.314	123.828	166.216	100.12	87.0836	86.4471	98.392	96.216	110.049	92.3032	105.337	109.142	225.465	238.841	195.723
TRINITY_DN17862_c2_g1_i1.p1	107.497	82.3816	89.786	107.028	127.656	121.074	138.422	172.124	138.093	84.5146	89.9754	84.134	116.486	137.614	108.539	99.4732	134.471	112.032	130.25	116.586	78.2185	75.7635	70.3562	85.5099
TRINITY_DN17866_c0_g1_i7.p1	311.176	383.349	342.517	294.851	277.285	288.471	221.077	474.644	374.824	176.299	195.986	131.331	392.779	272.002	377.486	339.506	290.966	284.541	189.734	319.078	179.175	74.8507	73.1334	56.0565
TRINITY_DN178777_c2_g1_i1.p1	22.631	24.1653	23.2778	32.5281	30.3444	31.5844	22.9044	37.5543	28.605	9.99635	8.90846	14.3643	26.9554	21.5021	27.8552	30.2744	35.9361	33.7087	19.4862	33.7486	18.1903	10.0409	9.25739	13.3015
TRINITY_DN17880_c0_g1_i4.p1	42.9988	67.0037	54.315	62.9576	55.457	60.0104	52.7797	58.4178	62.1419	69.9745	46.324	18.4684	74.1275	77.4077	73.9603	73.5237	73.0314	87.246	96.4056	85.9056	85.4946	273.844	217.549	140.616
TRINITY_DN1789_c1_g1_i1.p1	9.05239	14.2795	11.0847	11.5422	9.41723	10.5281	14.9377	11.4749	17.7548	21.8102	21.3803	21.5465	10.5896	21.5021	15.3684	12.9748	19.7069	16.8543	19.4862	13.2949	13.6428	31.9485	31.4751	27.5532
TRINITY_DN1789_c6_g1_i3.p1	22.631	57.1179	36.5795	30.4295	30.3444	29.4788	58.7548	36.5111	32.5505	48.1642	59.6867	53.3533	32.7316	25.8026	33.6183	27.0308	26.6623	33.7087	27.691	21.4764	27.2855	136.009	163.856	171.02
TRINITY_DN17899_c0_g2_i4.p1	11.3155	17.5747	13.3016	25.183	17.7881	22.1091	23.9003	23.993	26.6322	26.354	32.0704	25.6506	24.0674	25.8026	23.0526	17.2997	24.3438	21.8115	27.691	26.5898	19.0999	31.0357	27.7722	33.2539
TRINITY_DN179_c0_g2_i1.p1	16641.7	21913.5	20161.9	17423.5	23857	19756.1	17309.8	24772.3	20772.2	30329.8	24093.8	26088.7	23465.7	18914.3	20130.7	16990.5	15313.4	22085.1	17495.6	23242.6	24934.4	42615.6	45163.1	27786.9
TRINITY_DN17904_c0_g1_i13.p1	185.574	222.98	209.501	152.147	138.119	143.183	221.077	205.505	186.426	266.266	228.057	262.662	185.8	165.566	182.499	171.916	163.451	185.398	145.634	173.857	188.27	399.812	495.27	440.851
TRINITY_DN17912_c1_g2_i1.p1	73.5506	86.7753	84.2436	55.6125	75.3379	63.1689	52.7797	64.6768	49.3189	124.5	115.81	169.294	62.5751	69.8819	64.3551	63.7926	70.7129	88.2374	43.0748	54.2024	52.752	121.404	183.296	117.814
TRINITY_DN17913_c0_g1_i1.p1	313.439	255.932	284.876	252.88	262.636	258.992	290.786	318.168	323.532	328.971	351.884	260.61	245.487	307.48	358.275	353.562	312.992	299.412	309.729	292.488	300.141	188.04	177.742	152.018
TRINITY_DN17915_c0_g1_i3.p2	40.7357	34.0511	36.5795	14.6901	28.2517	20.0035	27.8836	34.4247	17.7548	14.5401	11.581	25.6506	39.4705	29.0279	43.2236	41.0868	40.573	35.6915	27.691	29.6579	20.0094	4.56407	6.48017	12.3514
TRINITY_DN17918_c0_g1_i11.p1	881.476	744.73	818.05	807.956	443.656	597.999	619.415	442.306	625.364	858.777	1078.81	937.786	601.684	618.186	576.314	655.226	620.187	581.97	642.02	698.495	894.965	1176.62	1122.92	1162.93
TRINITY_DN17927_c1_g1_i5.p1	64.4982	113.137	82.0267	78.697	73.2451	78.9611	80.6634	69.8927	76.9375	76.3358	76.6127	60.5354	67.3886	69.8819	69.1577	88.6609	96.216	76.3402	110.764	74.6561	66.3948	192.604	166.633	201.423
TRINITY_DN1793_c0_g1_i1.p1	178.785	187.83	189.548	126.964	122.424	122.127	216.098	145.001	140.066	130.861	98.8839	170.32	124.188	162.341	106.618	63.7926	89.2606	104.1	100.508	97.1552	125.513	41.9894	43.5097	45.6053
TRINITY_DN17937_c0_g2_i4.p1	251.204	365.774	313.697	386.14	411.219	392.7	576.594	440.219	476.421	339.876	360.793	302.677	635.378	452.62	594.564	515.747	431.233	616.67	550.743	490.889	742.166	765.85	699.859	699.281
TRINITY_DN179388_c0_g1_i1.p1	55.4459	98.8579	76.4843	17.838	30.3444	23.1619	15.9335	18.7771	6.90465	188.113	203.113	87.2121	30.8062	37.6287	23.0526	16.2185	33.6176	75.3488	48.2028	56.2477	38.1997	96.7582	85.168	51.3059
TRINITY_DN17941_c0_g1_i7.p1	374.542	441.565	428.977	261.274	394.477	311.633	353.525	285.83	295.914	390.766	418.698	470.945	334.055	263.401	298.723	313.557	267.782	408.47	383.571	316.01	547.529	916.465	903.521	799.043
TRINITY_DN1795_c0_g1_i2.p1	95.0501	70.299	79.8097	81.8449	69.0597	76.8555	47.8005	69.8927	64.1146	54.5256	42.7606	49.2492	75.0902	58.0557	61.4735	63.7926	68.3945	63.4516	48.2028	70.5653	49.1139	21.9075	22.2177	26.6031
TRINITY_DN1796_c0_g1_i1.p1	855.45	1013.84	936.656	919.181	936.492	928.583	1064.56	853.316	986.379	1141.4	1058.32	1291.76	845.246	1008.45	883.682	862.822	966.797	995.397	1030.72	834.512	1027.75	1689.62	1725.58	1725.4
TRINITY_DN17960_c0_g3_i5.p1	122.207	124.122	125.257	132.211	137.073	133.707	134.439	139.785	118.365	120.865	128.282	134.409	119.374	99.9849	134.473	116.773	104.331	114.015	105.636	124.768	121.875	157.917	156.45	173.87
TRINITY_DN17961_c0_g2_i2.p1	187.837	247.145	209.501	214.056	228.106	229.514	224.065	210.721	280.132	217.193	214.694	175.45	198.315	203.195	210.355	117.854	168.088	245.875	337.42	246.467	281.041	466.448	536.003	562.465
TRINITY_DN17968_c0_g1_i4.p1	291.939	164.763	210.609	179.429	147.537	167.398	93.6093	133.526	154.861	184.478	191.532	203.153	180.987	303.18	193.065	160.022	238.801	183.415	164.095	183.061	125.513	69.3738	62.9503	60.807
TRINITY_DN179729_c0_g4_i1.p1	173.127	109.842	137.45	107.028	201.947	147.394	96.5969	150.217	110.474	111.777	97.1022	142.617	68.3513	72.0321	107.579	86.4984	77.6683	76.3402	72.817	75.6788	62.7567	43.815	48.1384	55.1064
TRINITY_DN17974_c0_g1_i5.p1	9.05239	8.78737	8.86775	7.34505	9.41723	8.42252	14.9377	9.38857	12.8229	7.27007	8.90846	6.15615	15.4031	9.67596	14.4079	11.8935	10.4331	18.8372	17.4351	10.2269	22.7379	27.3844	24.995	34.204
TRINITY_DN17980_c1_g2_i2.p1	76.9453	110.941	93.1114	103.88	79.5233	90.5421	91.6176	45.8997	72.0057	77.2445	116.701	95.4203	75.0902	53.7553	70.1182	60.5489	53.3245	71.3831	75.8938	52.157	102.775	159.742	186.074	218.525
TRINITY_DN17985_c0_g1_i6.p2	203.679	241.653	218.368	277.013	211.365	246.359	203.152	212.808	224.894	232.642	253.891	202.127	272.442	255.875	291.999	219.49	251.553	289.498	255.372	296.579	262.85	335.915	347.152	354.391
TRINITY_DN17993_c0_g2_i3.p1	12.447	15.3779	14.4101	15.7394	12.5563	14.7394	29.8753	29.2089	35.5096	16.3577	21.3803	15.3904	45.2466	26.8777	35.5394	36.7618	35.9361	51.5544	31.7933	35.794	40.9283	41.0766	34.2523	39.9046
TRINITY_DN1800_c0_g1_i5.p1	132.391	116.433	126.365	110.176	130.795	118.968	130.456	142.915	130.202	138.131	134.518	169.294	128.038	132.238	146.96	86.4984	104.331	150.698	104.61	121.7	131.88	221.814	361.964	299.285
TRINITY_DN180049_c0_g6_i1.p1	31.6834	24.1653	26.6032	32.5281	21.9735	27.3732	22.9044	26.0794	38.4688	18.1752	28.5071	28.7287	38.5078	51.6051	42.263	46.4929	53.3245	37.6744	33.8445	33.7486	29.1046	10.9538	8.33165	9.5011
TRINITY_DN1801_c0_g1_i11.p3	18.1048	30.7558	25.4948	25.183	27.2053	25.2676	34.8545	37.5543	41.4279	39.9854	43.6514	42.067	35.6197	31.1781	31.6973	40.0055	32.4584	45.6059	37.9469	43.9755	61.8472	85.8044	91.6482	48.4556
TRINITY_DN1802_c1_g1_i5.p1	74.6822	82.3816	77.5928	77.6477	64.8743	71.5914	66.7215	62.5904	69.0465	91.7847	104.229	97.4723	76.0528	79.5579	70.1182	80.011	82.3052	65.4345	74.8682	66.4746	62.7567	162.481	188.851	182.421
TRINITY_DN18027_c0_g1_i12.p1	81.4715	85.6769	84.2436	75.5491	56.5034	65.2745	55.7673	63.6336	63.1282	121.774	118.482	113.889	72.2021	76.3325	63.3946	56.224	67.2353	71.3831	48.2028	65.4519	54.571	46.5535	52.7671	43.7051
TRINITY_DN18027_c0_g1_i5.p1	142.575	114.236	124.148	114.373	88.9405	102.123	75.6841	111.62	93.706	71.792	97.1022	104.654	90.4933	136.538	86.4471	182.728	197.069	90.2203	111.789	134.995	70.0328	31.9485	24.0692	22.8026
TRINITY_DN18038_c1_g1_i1.p1	83.7346	259.227	152.969	331.577	178.927	245.306	767.796	278.528	324.519	68.1569	202.222	25.6506	182.912	37.6287	143.118	140.56	66.076	164.578	296.396	216.809	508.42	751.245	1670.03	1545.83
TRINITY_DN18050_c0_g1_i3.p1	252.335	225.176	240.538	158.443	141.258	148.447	136.431	121.008	140.066	143.584	151.444	172.372	131.889	154.815	136.394	171.916	163.451	136.818	146.66	136.017	153.708	210.86	202.737	198.573
TRINITY_DN18057_c2_g1_i2.p1	69.0244	48.3305	56.5319	72.4012	36.6226	52.6407	44.813	54.2451	75.9512	69.9745	82.8487	89.2641	121.299	201.045	110.46	76.7673	91.579	45.6059	45.126	55.225	37.2902	66.6354	62.0245	53.2062
TRINITY_DN18060_c0_g1_i1.p1	150.496	182.338	165.162	158.443	176.835	168.45	193.194	166.908	178.535	223.555	301.997	303.703	157.882	153.74	170.013	174.078	195.91	230.012	204.093	167.721	191.908	530.345	467.498	570.066
TRINITY_DN1807_c0_g1_i14.p1	95.0501	148.287	118.606	166.838	160.093	163.186	166.306	218.023	197.276	220.828	212.021	239.064	160.77	153.74	164.25	152.453	163.451	157.638	127.173	155.448	117.328	265.629	244.395	230.877
TRINITY_DN18078_c10_g1_i1.p1	6.78929	6.59053	5.54234	10.4929	9.41723	10.5281	12.946	8.34539	11.8365	4.5438	8.01761	9.23422	19.2539	16.1266	21.1315	21.6246	17.3884	12.8886	23.5886	14.3176	18.1903	5.47688	7.40591	11.4013
TRINITY_DN1808_c0_g1_i11.p1	13.5786	14.2795	13.3016	16.7887	13.6027	15.7922	12.946	16.6908	16.7684	11.8139	12.4718	10.2602	23.1047	15.0515	20.171	19.4621	20.8661	18.8372	14.3583	17.3857	10.9142	5.47688	6.48017	8.55099
TRINITY_DN18090_c1_g1_i11.p1	281.756	326.231	298.178	285.408	238.57	265.309	166.306	249.319	220.949	278.08	265.472	168.268	446.69	280.603	437.038	311.394	275.896	309.327	243.065	346.691	246.479	175.26	152.747	164.369
TRINITY_DN180913_c0_g1_i17.p1	18.1048	63.7084	36.5795	44.0703	60.6888	49.4823	86.6384	71.979	72.0057	149.037	111.356	149.8	63.5378	65.5815	76.8419	59.4677	60.2799	97.1603	67.689	58.2931	88.2232	209.034	240.692	153.918
TRINITY_DN1810_c0_g1_i7.p1	52.0512	61.5116	56.5319	64.0069	78.4769	71.5914	88.6301	111.62	109.488	88.1496	77.5036	84.134	113.598	98.9098	108.539	116.773	115.923	121.946	105.636	106.359	100.047	154.265	138.861	138.716
TRINITY_DN18109_c0_g1_i19.p1	66.7613	67.0037	65.3997	138.507	57.5498	90.5421	54.7714	59.4609	68.0601	40.8942	43.6514	38.9889	71.2394	90.3089	86.4471	75.6861	77.6683	49.5716	48.2028	73.6334	49.1139	20.0819	29.6237	24.7029
TRINITY_DN1811_c1_g2_i5.p1	75.8137	92.2674	86.4606	64.0069	81.616	71.5914	97.5927	99.1015	83.8422	107.234	81.9578	89.2641	79.9036	106.436	95.0918	71.3612	79.9868	95.1774	89.2264	85.9056	92.7708	181.65	177.742	136.816
TRINITY_DN18158_c0_g1_i4.p2	596.326	496.486	552.017	355.71	443.656	390.594	438.171	582.091	384.688	345.329	326.05	489.414	309.988	290.279	327.539	427.086	370.953	295.447	245.116	328.282	244.66	215.424	188.851	216.625
TRINITY_DN18167_c0_g1_i9.p1	32.8149	36.2479	33.2541	18.3809	19.7069	13.88	16.9293	7.30222	14.7957	33.6241	29.3979	104.654	11.5523	20.427	16.3289	22.0352	20.9272	21.0563	30.7677	15.3403	29.1046	27.3844	52.7671	68.4079
TRINITY_DN1817_c0_g1_i8.p1	217.257	163.665	160.728	73.4505	101.497	91.5949	450.121	511.155	133.161	307.161	247.655	857.756	71.2394	79.5579	74.9208	22.7058	33.6176	5.94859	17.4351	18.4083	2.72855	213.598	8.33165	196.673
TRINITY_DN18180_c0_g1_i1.p1	19.2363	52.7242	31.0371	9.44364	6.27816	7.3697	10.9543	15.6476	13.8093	26.354	14.2535	14.3643	15.4031	10.7511	19.2105	19.4621	17.3884	12.8886	14.3583	18.4083	10.0047	39.251	118.495	86.46
TRINITY_DN181887_c0_g1_i2.p1	27.1572	32.9526	28.8202	51.4154	53.3643	54.7464	66.7215	42.7701	47.3462	34.5329	31.1796	26.6766	55.8363	64.5064	61.4735	51.8991	61.4391	57.503	76.9193	43.9755	51.8425	50.2047	42.584	63.6574
TRINITY_DN181983_c0_g1_i5.p1	323.623	278.999	308.154	263.373	403.895	324.267	325.641	350.507	249.554	258.088	209.349	160.06	206.017	274.152	232.447	148.129	161.133	189.363	210.246	185.106	190.999	177.999	126.826	106.412
TRINITY_DN182027_c0_g1_i3.p1	28.2887	49.429	37.6879	53.5139	63.8279	60.0104	78.6717	43.8133	57.21	49.9818	61.4684	40.0149	51.9855	51.6051	52.8288	29.1932	32.4584	50.563	42.0492	21.4764	39.1092	139.66	157.376	152.968
TRINITY_DN18206_c0_g1_i1.p1	990.105	1098.42	1051.94	1323.16	1227.38	1277.06	1353.35	1010.84	1073.18	1141.4	1222.24	1126.57	1145.61	1060.05	1132.46	1013.11	1013.17	1134.2	1163.02	1007.35	1256.95	1678.66	1825.56	1977.18
TRINITY_DN182094_c4_g2_i1.p2	56.5774	62.61	56.5319	141.655	165.325	158.975	105.559	100.145	129.216	82.6971	71.2677	67.7176	129.964	124.712	120.065	131.91	137.948	113.023	136.404	80.7922	82.7661	38.3382	36.1038	47.5055
TRINITY_DN1821_c0_g1_i2.p1	108.629	140.598	128.582	99.6828	103.59	98.9646	121.493	112.663	95.6787	121.774	95.3205	101.576	91.456	101.06	96.0524	98.392	91.579	97.1603	100.508	105.337	117.328	172.522	196.257	145.367
TRINITY_DN182130_c0_g1_i1.p1	33.9464	24.1653	27.7117	46.1689	53.3643	51.5879	43.8171	40.6838	42.4143	49.073	37.4155	29.7547	66.4259	62.3562	60.513	45.4117	57.9614	65.4345	55.3819	39.8848	40.0188	16.4306	14.8118	22.8026
TRINITY_DN18214_c0_g1_i3.p1	209.336	201.011	206.175	240.288	201.947	223.197	219.086	165.865	189.385	308.978	253.891	170.32	174.248	167.717	198.828	178.403	183.158	245.875	174.351	153.403	201.913	551.339	577.661	599.519
TRINITY_DN182183_c0_g1_i2.p1	40.7357	59.3148	47.6642	55.6125	46.0398	53.6936	56.7631	33.3816	51.2917	42.7117	65.9226	29.7547	74.1275	58.0557	80.684	59.4677	67.2353	98.1517	116.917	65.4519	97.3183	194.429	153.673	234.677
TRINITY_DN18227_c3_g2_i1.p3	131.26	137.303	140.776	176.281	179.974	177.926	172.281	170.037	171.63	260.814	252.109	106.707	180.987	135.463	223.802	136.235	117.082	241.909	173.325	182.038	262.85	17.3435	35.1781	19.0022
TRINITY_DN18229_c13_g1_i1.p1	33.9464	17.5747	24.3863	25.183	33.4835	29.4788	37.8421	22.9498	9.86379	26.354	16.0352	23.5986	32.7316	41.9291	47.0657	33.5181	41.7322	44.6144	26.6654	27.6125	27.2855	4.56407	2.77722	6.65077
TRINITY_DN18230_c3_g6_i1.p1	20.3679	19.7716	19.9524	24.1337	37.6689	30.5316	35.8504	56.3314	41.4279	22.719	28.5071	30.7807	29.8435	36.5536	28.8157	34.5994	38.2545	30.7344	25.6398	26.5898	18.1903	61.1585	45.3612	40.8547
TRINITY_DN18231_c0_g2_i1.p1	10.1839	9.88579	9.97622	6.29576	6.27816	6.31689	11.9501	7.30222	7.89103	8.17883	7.12677	8.20819	9.62694	11.8262	10.5658	9.73107	10.4331	11.8972	12.3071	10.2269	15.4618	18.2563	16.6633	18.0521
TRINITY_DN18236_c0_g2_i12.p4	219.52	473.42	341.408	194.119	107.775	140.024	49.7922	122.051	113.434	1172.3	949.642	421.696	293.622	250.5	258.381	470.335	261.986	191.346	206.144	465.322	281.041	1097.2	1120.14	304.035
TRINITY_DN18237_c0_g1_i6.p1	222.915	148.287	178.463	197.267	208.225	206.352	232.032	194.03	212.071	250.818	262.8	262.662	175.21	233.298	187.302	180.565	227.209	217.124	231.784	175.902	192.818	342.305	325.86	395.246
TRINITY_DN18245_c0_g1_i15.p1	192.363	244.948	221.694	235.042	184.159	207.405	255.932	194.03	248.567	280.807	281.507	253.428	207.942	202.12	203.631	190.297	191.273	231.995	205.118	193.288	264.67	398.899	371.221	353.441
TRINITY_DN18245_c1_g1_i5.p1	35.078	38.4447	37.6879	43.021	38.7153	40.007	81.6592	60.5041	60.1691	73.6095	88.1937	62.5875	47.172	44.0794	37.4604	77.8486	68.3945	62.4602	91.2776	73.6334	90.9517	183.475	172.187	155.818
TRINITY_DN18245_c3_g1_i1.p1	20.3679	21.9684	22.1694	33.5774	60.6888	44.2182	76.68	59.4609	41.4279	89.0584	83.7395	84.134	61.6124	56.9806	71.0787	70.28	60.2799	90.2203	51.2796	41.9301	62.7567	154.265	186.999	161.519
TRINITY_DN182511_c0_g1_i3.p1	4.52619	7.68895	5.54234	11.5422	23.0199	16.845	29.8753	12.5181	16.7684	20.9015	16.0352	21.5465	17.3285	13.9764	17.2894	14.056	19.7069	46.5973	57.4331	20.4537	55.4806	198.993	214.771	371.493
TRINITY_DN182644_c0_g1_i15.p1	173.127	149.385	160.728	100.732	97.3114	100.017	116.514	117.879	115.406	63.6131	77.5036	76.9518	107.822	109.661	109.5	98.392	107.808	112.032	109.738	115.564	110.961	82.1532	78.6878	85.5099
TRINITY_DN18269_c1_g2_i6.p1	85.9977	114.236	101.979	75.5491	69.0597	70.5386	74.6883	67.8063	72.0057	79.0621	61.4684	68.7436	92.4186	61.2811	60.513	97.3107	76.5091	76.3402	95.38	100.223	120.056	151.527	143.49	137.766
TRINITY_DN1827_c9_g5_i1.p1	239.888	349.298	318.131	157.394	138.119	138.972	187.219	161.692	89.7605	427.117	458.786	365.265	219.494	198.895	214.197	316.8	177.362	141.775	115.892	169.766	177.356	470.099	411.954	253.679
TRINITY_DN18272_c0_g1_i3.p1	123.339	163.665	139.667	138.507	97.3114	117.915	74.6883	94.9288	101.597	124.5	111.356	101.576	134.777	104.285	139.276	155.697	139.107	122.938	111.789	147.267	110.961	227.291	231.435	244.178
TRINITY_DN18276_c0_g1_i2.p3	56.5774	64.8069	62.0742	55.6125	96.265	72.6442	53.7756	68.8495	57.21	73.6095	100.666	94.3942	68.3513	51.6051	78.7629	104.879	75.3499	81.2974	87.1753	77.7241	83.6756	167.958	148.118	144.417
TRINITY_DN18291_c0_g1_i22.p1	2.2631	17.5747	6.65081	10.4929	8.37087	8.42252	5.97506	9.38857	6.90465	9.99635	13.3627	8.20819	36.5824	7.52574	30.7368	19.4621	11.5923	18.8372	14.3583	28.6352	20.9189	68.461	46.287	62.7073
TRINITY_DN18295_c0_g1_i1.p1	30.5518	15.3779	18.844	28.3309	15.6954	22.1091	11.9501	9.38857	12.8229	14.5401	25.8345	20.5205	13.4777	16.1266	11.5263	8.64984	16.2292	12.8886	14.3583	13.2949	9.09517	4.56407	0	2.85033
TRINITY_DN1831_c5_g1_i2.p2	42.9988	80.1848	64.2912	58.7604	55.457	54.7464	31.867	40.6838	38.4688	286.259	236.965	180.58	61.6124	75.2574	72.9998	98.392	73.0314	88.2374	72.817	103.291	120.056	276.582	224.029	90.2605
TRINITY_DN18312_c0_g1_i5.p1	11.3155	13.1811	12.1932	9.44364	8.37087	8.42252	7.96675	7.30222	7.89103	10.9051	8.90846	12.3123	7.70155	8.60085	8.64471	7.56861	6.95537	8.92288	6.15355	8.18149	10.0047	12.7794	17.589	12.3514
TRINITY_DN18325_c1_g1_i8.p2	35.078	59.3148	49.8811	27.2816	40.808	32.6373	82.655	85.5403	166.698	45.438	46.324	30.7807	3.85078	10.7511	18.2499	6.48738	9.27383	41.6401	39.9981	28.6352	78.2185	59.3329	708.19	95.9611
TRINITY_DN18337_c0_g2_i1.p1	1726.74	1613.58	1668.25	1335.75	1355.04	1337.07	1036.67	1444.8	941.005	1184.11	1083.27	1246.62	1121.54	1045	1295.75	1231.52	1090.83	861.554	885.085	1327.45	849.489	575.985	319.38	437.051
TRINITY_DN183417_c1_g1_i11.p1	122.207	109.842	114.172	123.817	175.788	152.658	215.102	282.7	167.684	249	179.951	113.889	102.046	72.0321	97.9734	37.8431	64.9168	156.646	79.9961	99.2005	76.3995	17.3435	25.9207	28.5033
TRINITY_DN183486_c8_g1_i1.p1	19.2363	12.0826	15.5186	15.7394	13.6027	13.6866	16.9293	8.34539	10.8502	8.17883	9.7993	13.3383	16.3658	15.0515	10.5658	18.3809	16.2292	12.8886	5.12796	4.09074	7.27614	0.912813	0.925739	0.95011
TRINITY_DN18349_c0_g1_i9.p1	1162.1	663.446	895.643	1455.37	1723.35	1572.91	1297.58	1287.28	1343.45	1251.36	1169.68	1174.8	1009.87	918.141	978.773	898.502	830.008	1011.26	810.217	804.854	1041.4	625.277	585.067	622.322
TRINITY_DN183737_c0_g1_i16.p1	30.5518	34.0511	29.9287	16.7887	11.51	14.7394	11.9501	14.6044	19.7276	16.3577	13.3627	19.4945	24.0674	25.8026	20.171	27.0308	32.4584	19.8286	19.4862	20.4537	14.5523	6.38969	6.48017	7.60088
TRINITY_DN18385_c0_g3_i1.p1	52.0512	43.9369	48.7726	70.3026	119.285	90.5421	71.7008	77.1949	61.1555	16.3577	36.5247	32.8328	78.9409	74.1823	82.605	72.4424	64.9168	82.2888	79.9961	70.5653	85.4946	16.4306	26.8464	19.0022
TRINITY_DN18396_c0_g1_i4.p2	241.02	73.5942	120.823	12.5915	51.2716	27.3732	16.9293	32.3384	31.5641	7.27007	7.12677	10.2602	51.9855	58.0557	61.4735	48.6554	45.2099	23.7944	47.1772	18.4083	12.7332	7.30251	6.48017	13.3015
TRINITY_DN184031_c0_g4_i5.p1	276.098	173.551	223.911	246.584	245.894	242.147	282.82	373.456	197.276	206.288	139.863	196.997	238.748	255.875	226.684	206.515	221.413	189.363	168.197	303.738	191.908	84.8916	57.3958	71.2583
TRINITY_DN1841_c6_g1_i1.p1	39.6042	21.9684	31.0371	35.676	31.3908	32.6373	38.8379	34.4247	23.6731	55.4343	53.4507	66.6916	24.0674	34.4034	22.092	22.7058	23.1846	20.8201	13.3327	19.431	20.0094	38.3382	46.287	33.2539
TRINITY_DN18422_c0_g1_i9.p1	19.2363	34.0511	26.6032	10.4929	9.41723	9.47533	11.9501	10.4317	8.87741	11.8139	10.6901	16.4164	4.81347	8.60085	7.68419	4.32492	5.79614	7.93145	8.20473	11.2495	10.9142	16.4306	12.0346	11.4013
TRINITY_DN18433_c1_g1_i5.p1	119.944	144.992	135.233	73.4505	117.192	91.5949	147.385	154.39	144.011	163.577	204.004	191.867	104.934	93.5342	111.421	90.8233	82.3052	107.075	108.713	91.0191	113.69	197.168	168.485	155.818
TRINITY_DN18435_c0_g1_i19.p1	10.1839	12.0826	9.97622	8.39434	24.0663	14.7394	18.921	27.1225	28.605	5.45256	5.34507	15.3904	24.0674	26.8777	22.092	21.6246	25.503	15.8629	34.8701	18.4083	15.4618	4.56407	4.6287	6.65077
TRINITY_DN184365_c1_g1_i1.p1	79.2084	45.0353	54.315	101.781	89.9869	102.123	56.7631	61.5473	78.9103	36.3504	23.162	28.7287	45.2466	94.6094	66.2761	55.1427	106.649	81.2974	104.61	82.8376	57.2996	31.0357	14.8118	29.4534
TRINITY_DN18440_c0_g1_i3.p1	112.023	190.027	146.318	144.802	175.788	160.028	216.098	143.958	191.357	156.307	153.225	164.164	180.024	191.369	192.105	180.565	215.616	302.387	251.27	153.403	244.66	549.514	529.523	570.066
TRINITY_DN18452_c0_g1_i9.p1	63.3667	65.9053	63.1827	87.0913	94.1723	91.5949	98.5885	106.404	109.488	99.9635	81.9578	108.759	88.5679	108.586	91.2497	95.1483	107.808	90.2203	97.4312	88.9737	80.0375	90.3685	80.5393	87.4101
TRINITY_DN18454_c4_g2_i1.p2	66.7613	47.2321	56.5319	79.7463	80.5697	80.0139	88.6301	56.3314	89.7605	38.1679	12.4718	23.5986	96.2694	158.041	88.3682	116.773	117.082	83.2803	186.658	102.269	175.537	9.12813	30.5494	18.0521
TRINITY_DN18464_c0_g1_i9.p1	1397.46	2282.52	2028.5	693.583	1121.7	812.773	1366.3	1964.3	1298.07	2430.93	1987.48	2570.19	1259.2	1112.73	1314.96	1446.69	1054.9	1849.02	1105.59	1879.7	2476.62	9106.23	12538.2	4560.53
TRINITY_DN18467_c0_g2_i1.p1	132.391	112.039	120.823	120.669	113.007	117.915	76.68	64.6768	81.8694	109.96	99.7747	74.8998	95.3067	66.6566	72.9998	89.7421	66.076	59.4859	93.3288	71.588	92.7708	166.132	197.182	201.423
TRINITY_DN184715_c0_g1_i2.p2	63.3667	56.0195	60.9658	74.4998	99.4041	84.2252	105.559	109.533	84.8286	34.5329	26.7254	54.3793	135.74	76.3325	140.236	68.1175	61.4391	97.1603	66.6634	98.1779	112.78	29.21	15.7376	34.204
TRINITY_DN184727_c0_g1_i1.p2	494.487	488.797	491.052	351.513	222.875	283.207	390.371	273.312	399.483	621.591	787.508	497.622	840.432	494.549	1195.85	536.29	479.921	945.826	833.806	981.779	1539.81	6567.69	3850.15	7358.6
TRINITY_DN18481_c2_g1_i12.p1	50.9197	69.2005	59.8573	41.9717	62.7816	51.5879	59.7506	70.9358	59.1827	69.0657	60.5775	76.9518	33.6943	26.8777	25.9341	31.3557	32.4584	37.6744	59.4843	56.2477	55.4806	62.0713	46.287	51.3059
TRINITY_DN18493_c1_g1_i1.p1	116.549	106.547	106.413	143.753	130.795	142.13	145.393	185.685	188.398	109.051	111.356	96.4463	131.889	163.416	124.868	145.966	176.203	122.938	139.48	129.881	86.4041	96.7582	85.168	90.2605
TRINITY_DN18524_c1_g1_i1.p1	46.3935	56.0195	52.098	67.1548	64.8743	65.2745	83.6509	79.2812	89.7605	119.956	107.792	117.993	77.0155	73.1072	72.9998	55.1427	57.9614	70.3916	57.4331	58.2931	70.0328	110.45	100.906	95.9611
TRINITY_DN1854_c0_g3_i3.p1	1962.1	1695.96	1860.01	2681.99	2358.49	2486.75	2565.29	2594.37	2830.91	2251	2013.31	2326	2320.09	2311.48	2191.91	2039.2	1948.66	1977.91	2015.29	2347.06	2601.22	2858.02	2752.22	2561.5
TRINITY_DN185433_c0_g1_i1.p2	90.5239	96.6611	96.4368	128.014	50.2252	78.9611	33.8587	50.0724	40.4415	189.022	127.391	212.387	47.172	46.2296	37.4604	37.8431	49.8468	49.5716	18.4606	64.4292	37.2902	69.3738	49.9899	49.4057
TRINITY_DN18544_c1_g1_i1.p1	11.3155	15.3779	13.3016	12.5915	6.27816	8.42252	3.98338	3.12952	5.91827	22.719	19.5986	9.23422	57.7617	22.5772	51.8683	11.8935	6.95537	12.8886	10.2559	13.2949	21.8284	39.251	26.8464	36.1042
TRINITY_DN1856_c1_g1_i3.p1	96.1816	108.744	104.196	154.246	130.795	141.077	151.368	142.915	148.943	111.777	108.683	115.941	133.814	119.337	120.065	96.2295	98.5344	113.023	95.38	111.473	120.056	98.5838	109.237	101.662
TRINITY_DN185671_c0_g1_i2.p1	114.286	81.2832	98.6537	48.2675	39.7617	43.1654	43.8171	34.4247	27.6186	45.438	35.6338	44.119	71.2394	61.2811	70.1182	33.5181	37.0953	47.5887	22.563	30.6806	33.6521	18.2563	30.5494	34.204
TRINITY_DN18578_c1_g3_i2.p1	20.3679	23.0668	23.2778	17.838	7.32451	10.5281	11.9501	9.38857	10.8502	3.63504	6.23592	9.23422	10.5896	9.67596	11.5263	9.73107	11.5923	17.8458	9.23032	22.4991	24.557	4.56407	0.925739	1.90022
TRINITY_DN18589_c0_g1_i11.p1	64.4982	42.8384	55.4234	50.3661	30.3444	37.9013	29.8753	36.5111	38.4688	76.3358	64.1409	66.6916	34.657	24.7274	27.8552	37.8431	32.4584	44.6144	17.4351	40.9074	45.4759	125.055	109.237	89.3103
TRINITY_DN18589_c1_g1_i1.p1	26.0256	73.5942	43.2303	81.8449	75.3379	80.0139	63.734	56.3314	95.6787	131.77	87.3029	89.2641	92.4186	74.1823	80.684	86.4984	83.4644	85.2631	103.585	67.4973	84.5851	318.572	280.499	287.883
TRINITY_DN18613_c0_g1_i2.p1	66.7613	70.299	63.1827	10.4929	11.51	11.581	15.9335	11.4749	8.87741	8.17883	10.6901	7.18217	24.0674	12.9013	17.2894	12.9748	16.2292	17.8458	16.4095	10.2269	8.18566	12.7794	14.8118	37.0543
TRINITY_DN186145_c0_g3_i1.p3	85.9977	359.184	188.44	73.4505	47.0862	56.852	31.867	28.1657	26.6322	1439.47	1387.94	358.082	160.77	170.942	227.644	307.069	108.967	61.4688	196.914	167.721	188.27	1060.69	814.65	272.682
TRINITY_DN1862_c0_g2_i1.p1	442.435	422.892	453.364	268.619	412.266	324.267	404.313	312.952	362.001	258.996	315.359	326.276	461.131	405.315	417.828	450.873	380.227	540.33	606.124	440.778	824.023	807.84	727.631	651.775
TRINITY_DN186217_c0_g1_i1.p3	16.9732	25.2637	21.0609	20.9859	23.0199	22.1091	12.946	26.0794	27.6186	15.4489	16.0352	18.4684	13.4777	17.2017	29.7762	25.9495	20.8661	21.8115	11.2815	16.363	12.7332	3.65125	4.6287	2.85033
TRINITY_DN186282_c0_g3_i1.p1	93.9185	76.8895	82.0267	294.851	316	314.792	409.292	282.7	323.532	177.208	228.947	216.491	130.926	173.092	133.513	170.834	236.483	229.021	250.244	152.38	177.356	127.794	118.495	165.319
TRINITY_DN186496_c0_g2_i4.p1	66.7613	54.9211	56.5319	107.028	78.4769	95.8061	68.7132	147.088	129.216	89.0584	58.7958	75.9258	133.814	62.3562	97.9734	69.1987	86.9421	99.1432	32.8189	74.6561	33.6521	22.8203	16.6633	36.1042
TRINITY_DN18652_c1_g1_i5.p1	284.019	375.66	340.3	291.703	399.709	335.848	364.479	368.24	306.764	499.818	507.782	472.997	427.436	319.307	353.473	272.47	278.215	458.041	332.292	348.736	430.202	758.548	723.928	633.723
TRINITY_DN18661_c0_g1_i1.p2	123.339	179.043	152.969	129.063	77.4306	101.07	586.552	209.678	842.368	136.314	300.215	93.3682	1588.45	1405.16	1689.56	1398.03	845.078	1189.72	189.734	68.52	296.503	143.312	136.084	94.0609
TRINITY_DN18675_c0_g1_i13.p1	6.78929	8.78737	8.86775	8.39434	12.5563	10.5281	14.9377	14.6044	15.7821	16.3577	17.8169	18.4684	15.4031	11.8262	13.4473	12.9748	10.4331	15.8629	11.2815	10.2269	17.2808	23.7331	23.1435	19.0022
TRINITY_DN18680_c1_g1_i2.p1	803.399	727.155	751.542	1202.49	984.624	1099.14	713.024	913.821	840.395	1405.85	1474.35	1640.61	592.057	838.583	606.09	694.15	805.664	530.416	725.093	862.124	570.267	472.837	371.221	362.942
TRINITY_DN18681_c0_g1_i12.p1	37.3411	26.3621	31.0371	27.2816	36.6226	32.6373	46.8047	43.8133	46.3598	45.438	38.3064	36.9369	33.6943	24.7274	23.0526	46.4929	45.2099	49.5716	57.4331	42.9528	53.6615	74.8507	89.7967	97.8613
TRINITY_DN1869_c8_g1_i3.p1	32.8149	25.2637	29.9287	30.4295	31.3908	29.4788	34.8545	40.6838	32.5505	63.6131	59.6867	79.0039	29.8435	34.4034	24.9736	35.6806	34.7769	28.7515	22.563	29.6579	27.2855	60.2457	59.2473	46.5554
TRINITY_DN18690_c0_g2_i2.p1	153.891	232.865	193.982	152.147	177.881	164.239	195.185	146.044	179.521	199.018	212.021	163.138	211.793	151.59	206.513	162.185	141.426	220.098	225.63	166.698	275.584	377.905	436.949	405.697
TRINITY_DN18699_c0_g1_i3.p2	35.078	37.3463	36.5795	31.4788	39.7617	35.7957	51.7839	38.5974	43.4007	52.708	45.4331	41.041	33.6943	39.7789	34.5788	34.5994	38.2545	42.6316	51.2796	30.6806	41.8378	73.9379	54.6186	65.5576
TRINITY_DN18714_c0_g1_i10.p1	30.5518	42.8384	38.7964	14.6901	11.51	12.6338	18.921	13.5613	17.7548	43.6204	37.4155	49.2492	14.4404	15.0515	12.4868	16.2185	15.07	15.8629	15.3839	17.3857	25.4665	83.9788	72.2077	57.9567
TRINITY_DN18716_c0_g1_i1.p1	159.548	162.566	159.619	174.183	163.232	171.609	221.077	195.074	252.513	195.383	204.895	160.06	193.502	150.515	200.749	206.515	201.706	270.661	225.63	196.356	252.846	397.074	452.686	500.708
TRINITY_DN18716_c0_g2_i19.p1	254.598	259.227	252.731	280.161	247.987	268.468	420.246	313.995	321.56	252.635	243.201	193.919	335.018	319.307	368.841	411.949	426.596	445.153	465.618	382.485	422.016	366.951	349.929	462.704
TRINITY_DN18728_c0_g2_i11.p1	38.4726	42.8384	42.1218	12.5915	15.6954	13.6866	18.921	12.5181	15.7821	22.719	23.162	25.6506	22.142	18.2768	7.68419	15.1372	16.2292	19.8286	30.7677	19.431	37.2902	61.1585	66.6532	50.3558
TRINITY_DN1873354_c0_g1_i1.p2	23.7625	10.9842	15.5186	32.5281	35.5762	34.7429	44.813	36.5111	28.605	19.0839	24.0528	23.5986	22.142	33.3283	25.9341	58.3864	59.1207	35.6915	39.9981	30.6806	27.2855	11.8666	9.25739	13.3015
TRINITY_DN187593_c3_g2_i2.p1	257.993	585.459	426.76	290.654	159.047	205.299	260.911	349.463	138.093	1932.93	1946.5	833.132	467.869	743.974	375.565	478.985	497.309	407.478	315.882	758.833	385.635	1579.17	1699.66	448.452
TRINITY_DN18775_c6_g1_i15.p1	22.631	19.7716	22.1694	12.5915	11.51	12.6338	11.9501	7.30222	9.86379	9.08759	8.90846	7.18217	9.62694	7.52574	9.60524	10.8123	10.4331	14.8715	11.2815	9.20417	15.4618	10.9538	17.589	17.102
TRINITY_DN18810_c0_g2_i1.p1	12.447	16.4763	14.4101	18.8873	14.649	16.845	20.9127	18.7771	23.6731	24.5365	33.8521	26.6766	19.2539	12.9013	14.4079	15.1372	16.2292	21.8115	20.5118	21.4764	26.376	60.2457	56.4701	58.9068
TRINITY_DN18820_c0_g1_i6.p1	752.48	1095.13	979.886	413.421	668.624	505.351	573.606	377.629	353.124	662.485	1084.16	928.552	570.878	426.817	510.038	591.433	494.991	939.877	718.939	552.25	1142.35	2140.55	1933.87	1608.54
TRINITY_DN188252_c0_g1_i1.p1	85.9977	110.941	95.3283	137.457	101.497	121.074	70.7049	46.9428	66.0874	61.7956	73.0494	70.7957	45.2466	65.5815	44.1841	55.1427	74.1906	60.4773	86.1497	60.3385	66.3948	42.9022	29.6237	37.0543
TRINITY_DN1883692_c0_g1_i2.p1	39.6042	17.5747	25.4948	25.183	18.8345	22.1091	11.9501	11.4749	9.86379	15.4489	12.4718	16.4164	27.9181	22.5772	12.4868	19.4621	20.8661	11.8972	9.23032	11.2495	8.18566	7.30251	4.6287	8.55099
TRINITY_DN18840_c0_g1_i7.p1	63.3667	102.153	84.2436	76.5984	74.2915	74.7499	96.5969	58.4178	76.9375	84.5146	100.666	69.7697	91.456	86.0085	88.3682	78.9298	78.8275	119.963	108.713	76.7015	138.247	198.08	193.479	163.419
TRINITY_DN188419_c0_g1_i3.p1	9.05239	8.78737	8.86775	8.39434	10.4636	9.47533	12.946	17.734	11.8365	22.719	24.9437	20.5205	12.515	10.7511	12.4868	10.8123	12.7515	16.8543	10.2559	12.2722	10.0047	56.5944	49.9899	51.3059
TRINITY_DN18842_c0_g1_i7.p1	193.495	192.224	188.44	180.478	113.007	145.288	91.6176	122.051	94.6924	134.496	158.571	155.956	138.628	216.096	155.605	169.753	219.094	135.826	114.866	172.834	88.2232	54.7688	53.6929	47.5055
TRINITY_DN1885_c0_g1_i8.p1	203.679	306.46	257.165	235.042	156.954	186.348	96.5969	105.361	81.8694	785.168	739.402	1177.88	673.886	570.881	578.235	605.489	559.907	456.059	307.677	567.591	422.926	397.074	236.989	288.833
TRINITY_DN18852_c1_g2_i2.p1	345.122	351.495	348.059	280.161	307.63	296.894	407.3	320.254	452.748	221.737	274.381	220.595	389.891	427.892	400.538	407.624	447.462	563.133	606.124	410.097	611.196	734.815	614.691	626.123
TRINITY_DN18860_c0_g1_i3.p1	130.128	96.6611	115.281	155.295	105.682	126.338	168.298	113.706	123.297	96.3285	103.338	115.941	77.0155	121.487	76.8419	81.0923	95.0567	77.3317	78.9705	78.7468	92.7708	45.6407	49.0642	44.6552
TRINITY_DN18886_c0_g1_i1.p1	151.627	220.783	193.982	128.014	189.391	151.605	202.156	154.39	164.725	236.277	261.018	219.569	192.539	180.618	187.302	140.56	132.152	227.038	230.758	170.789	312.874	457.319	532.3	352.491
TRINITY_DN1889_c0_g1_i8.p1	31.6834	43.9369	38.7964	38.8238	54.4107	45.271	75.6841	66.7631	73.9784	48.1642	50.7782	45.1451	89.5306	54.8304	73.9603	69.1987	55.643	96.1689	88.2008	76.7015	128.242	137.835	113.866	109.263
TRINITY_DN18890_c0_g1_i12.p1	89.3923	80.1848	82.0267	140.605	169.51	158.975	75.6841	110.576	120.338	73.6095	89.0846	93.3682	219.494	278.453	210.355	63.7926	114.764	152.68	79.9961	80.7922	62.7567	49.2919	46.287	45.6053
TRINITY_DN18903_c0_g1_i1.p1	110.892	123.023	116.389	102.831	99.4041	102.123	116.514	112.663	123.297	155.398	135.409	141.591	93.3813	84.9334	85.4866	102.717	83.4644	62.4602	122.045	105.337	109.142	147.876	151.821	152.018
TRINITY_DN18914_c0_g1_i15.p1	337.201	419.597	370.229	407.126	345.299	381.119	323.649	384.931	362.987	438.931	338.521	376.551	348.495	411.766	379.407	419.517	510.061	444.161	384.597	429.528	314.693	779.543	1132.18	963.412
TRINITY_DN18915_c0_g2_i3.p2	7.92084	21.9684	13.3016	13.6408	14.649	14.7394	8.96259	10.4317	10.8502	18.1752	24.9437	14.3643	13.4777	11.8262	7.68419	12.9748	15.07	12.8886	21.5374	15.3403	11.8237	33.7741	53.6929	30.4035
TRINITY_DN18915_c0_g2_i4.p1	10.1839	13.1811	12.1932	31.4788	16.7417	23.1619	21.9086	12.5181	24.6595	72.7007	65.0317	67.7176	26.9554	44.0794	17.2894	29.1932	38.2545	26.7687	14.3583	10.2269	13.6428	97.671	101.831	75.0587
TRINITY_DN18916_c3_g1_i1.p1	50.9197	67.0037	56.5319	96.535	64.8743	82.1196	72.6966	54.2451	85.815	98.146	115.81	70.7957	88.5679	82.7832	82.605	72.4424	88.1014	105.092	110.764	83.8603	102.775	251.024	225.88	262.23
TRINITY_DN18918_c0_g1_i1.p1	27.1572	32.9526	29.9287	41.9717	40.808	41.0598	50.788	35.4679	41.4279	39.0766	35.6338	30.7807	51.0228	33.3283	47.0657	47.5741	40.573	49.5716	43.0748	34.7713	49.1139	91.2813	117.569	140.616
TRINITY_DN18919_c0_g2_i3.p1	233.099	273.507	259.382	211.957	257.404	230.566	239.998	239.93	229.826	287.168	215.585	274.975	234.897	228.998	229.565	207.596	215.616	271.652	192.811	198.401	234.655	510.263	504.528	456.053
TRINITY_DN18922_c0_g3_i2.p1	115.418	148.287	124.148	86.042	108.821	98.9646	57.7589	131.44	126.256	62.7044	40.9789	100.55	51.9855	60.206	60.513	62.7114	88.1014	70.3916	95.38	130.904	65.4852	33.7741	29.6237	35.1541
TRINITY_DN18924_c2_g1_i1.p1	509.197	630.494	577.512	619.083	696.875	651.692	522.818	526.803	550.399	557.978	506	494.544	575.691	465.521	596.485	686.581	525.13	540.33	685.095	630.997	745.804	823.358	909.076	812.344
TRINITY_DN18942_c0_g1_i12.p1	357.569	455.845	422.327	397.682	683.273	516.932	423.234	273.312	306.764	310.796	335.849	375.525	202.166	348.334	280.473	209.759	294.444	511.579	689.197	376.348	720.338	1001.36	2179.19	1231.34
TRINITY_DN18944_c0_g1_i5.p1	6.78929	9.88579	8.86775	6.29576	7.32451	6.31689	13.9418	6.25904	8.87741	7.27007	8.90846	8.20819	10.5896	10.7511	10.5658	9.73107	10.4331	16.8543	17.4351	10.2269	21.8284	29.21	24.0692	26.6031
TRINITY_DN1895_c0_g1_i15.p1	46.3935	16.4763	28.8202	30.4295	29.2981	29.4788	25.8919	23.993	23.6731	38.1679	43.6514	42.067	53.9109	37.6287	33.6183	33.5181	28.9807	36.683	21.5374	27.6125	38.1997	70.2866	71.2819	76.9589
TRINITY_DN1895_c0_g1_i3.p1	82.603	91.169	87.569	57.7111	58.5961	58.9576	66.7215	51.1155	61.1555	81.7883	90.8663	77.9779	61.6124	69.8819	55.7104	51.8991	57.9614	62.4602	71.7914	50.1116	65.4852	91.2813	105.534	93.1108
TRINITY_DN1895_c1_g1_i15.p1	152.759	127.417	139.667	307.443	339.02	323.214	269.874	285.83	327.478	350.781	356.338	378.603	411.07	294.579	308.328	325.45	301.399	330.147	300.498	286.352	328.336	383.382	427.691	458.903
TRINITY_DN18962_c0_g1_i15.p1	40.7357	60.4132	53.2065	12.5915	25.1126	16.845	24.8961	34.4247	25.6458	6.36131	4.45423	5.13012	23.1047	25.8026	20.171	28.112	22.0253	25.7772	30.7677	30.6806	35.4712	14.605	6.48017	3.80044
TRINITY_DN18965_c0_g1_i8.p1	527.301	293.278	383.53	356.76	372.504	371.644	275.849	285.83	356.083	443.475	476.603	531.481	380.264	498.849	391.894	336.263	391.819	329.155	369.213	301.692	310.145	209.034	211.069	234.677
TRINITY_DN18975_c1_g1_i3.p1	535.222	846.883	767.06	482.675	462.491	434.813	489.955	414.14	279.145	2062.88	1322.91	1078.35	1405.53	829.982	1396.6	1366.68	558.748	698.959	530.231	865.192	1393.38	2277.47	1484.89	965.312
TRINITY_DN189760_c0_g1_i1.p1	24.8941	26.3621	28.8202	25.183	27.2053	25.2676	33.8587	16.6908	32.5505	62.7044	82.8487	44.119	17.3285	5.37553	19.2105	10.8123	5.79614	24.7858	14.3583	12.2722	56.3901	88.5429	94.4254	91.2106
TRINITY_DN189783_c0_g1_i1.p2	47.525	50.5274	49.8811	83.9434	74.2915	78.9611	72.6966	79.2812	102.583	72.7007	65.9226	67.7176	84.7171	79.5579	67.2366	77.8486	85.7829	93.1946	95.38	99.2005	107.323	163.394	161.079	138.716
TRINITY_DN18979_c0_g1_i3.p1	59.9721	50.5274	56.5319	35.676	32.4371	33.6901	49.7922	36.5111	64.1146	14.5401	19.5986	27.7027	62.5751	35.4785	71.0787	67.0363	53.3245	83.2803	83.0729	76.7015	148.251	200.819	458.241	541.563
TRINITY_DN1899_c0_g1_i10.p1	230.836	397.629	300.395	173.133	148.583	162.133	145.393	138.742	153.875	418.938	517.581	311.911	438.989	233.298	413.025	388.162	301.399	370.795	477.926	465.322	499.325	433.586	419.36	492.157
TRINITY_DN19000_c1_g1_i9.p1	311.176	431.68	405.7	308.492	523.18	377.961	564.643	457.953	345.233	755.179	807.106	892.641	516.004	459.07	524.446	515.747	403.412	694.994	455.363	456.118	816.747	1392.04	1325.66	868.401
TRINITY_DN1902_c0_g1_i1.p1	451.488	469.026	486.618	403.978	542.014	451.658	582.569	558.098	518.835	924.208	575.486	929.578	242.599	414.991	235.328	340.588	366.316	347.992	390.75	359.985	457.487	284.798	236.063	151.067
TRINITY_DN1902_c0_g1_i11.p1	944.843	1232.43	1133.96	1087.07	1651.15	1302.33	1263.73	1358.21	1105.73	3499.63	2451.61	3521.32	504.452	989.098	538.854	727.668	882.173	842.717	791.756	695.426	747.623	1421.25	1357.13	733.485
TRINITY_DN19027_c4_g1_i3.p1	11.3155	17.5747	13.3016	11.5422	9.41723	10.5281	12.946	8.34539	10.8502	12.7226	11.581	12.3123	11.5523	10.7511	11.5263	14.056	17.3884	15.8629	25.6398	16.363	17.2808	56.5944	49.0642	80.7594
TRINITY_DN1905_c0_g1_i3.p1	36.2095	45.0353	39.9049	51.4154	55.457	53.6936	58.7548	79.2812	73.9784	75.427	55.2324	81.0559	72.2021	66.6566	70.1182	75.6861	83.4644	80.306	58.4587	69.5426	54.571	96.7582	86.0937	95.011
TRINITY_DN1905_c0_g1_i9.p1	44.1304	42.8384	41.0133	15.7394	9.41723	12.6338	8.96259	14.6044	9.86379	31.8066	16.9261	12.3123	19.2539	16.1266	19.2105	16.2185	18.5477	13.88	12.3071	20.4537	9.09517	18.2563	27.7722	27.5532
TRINITY_DN19074_c0_g2_i14.p1	113.155	117.531	119.715	100.732	155.908	123.179	134.439	131.44	157.821	129.044	148.771	131.331	184.837	142.989	176.736	195.703	148.381	208.201	185.632	143.176	238.294	308.531	292.534	236.577
TRINITY_DN19096_c4_g1_i1.p1	36.2095	36.2479	33.2541	10.4929	11.51	11.581	15.9335	18.7771	8.87741	15.4489	13.3627	9.23422	13.4777	9.67596	13.4473	7.56861	13.9107	18.8372	11.2815	13.2949	6.36662	0.912813	0	0.95011
TRINITY_DN19122_c0_g1_i9.p1	45.2619	39.5432	42.1218	33.5774	57.5498	44.2182	57.7589	81.3676	59.1827	94.511	112.247	176.476	45.2466	58.0557	40.342	56.224	67.2353	51.5544	56.4075	51.1343	38.1997	53.856	84.2423	66.5077
TRINITY_DN19122_c0_g2_i9.p1	67.8929	77.9879	77.5928	54.5632	59.6425	53.6936	62.7382	83.4539	57.21	111.777	85.5212	152.878	36.5824	44.0794	49.9472	34.5994	27.8215	24.7858	24.6142	42.9528	36.3807	71.1994	42.584	38.9545
TRINITY_DN191223_c0_g2_i5.p1	106.366	74.6926	90.8944	133.26	102.543	114.757	98.5885	105.361	97.6515	80.8796	70.3768	110.811	55.8363	87.0836	61.4735	56.224	59.1207	40.6487	42.0492	58.2931	50.0235	46.5535	44.4355	38.9545
TRINITY_DN191225_c11_g1_i1.p1	220.652	333.92	274.9	241.337	410.173	317.95	370.454	297.305	268.295	256.27	195.986	155.956	206.017	211.796	233.407	232.465	248.075	349.975	238.963	141.131	192.818	94.9326	101.831	93.1108
TRINITY_DN19130_c0_g1_i10.p1	118.813	275.704	179.572	199.366	175.788	190.559	229.044	189.858	218.976	208.106	246.764	176.476	229.121	174.167	244.933	193.54	199.387	261.738	249.219	210.673	235.565	432.673	433.246	462.704
TRINITY_DN19132_c0_g1_i15.p1	44.1304	181.24	85.3521	144.802	31.3908	70.5386	51.7839	8.34539	29.5914	192.657	156.789	80.0299	69.314	38.7038	44.1841	55.1427	40.573	30.7344	83.0729	30.6806	81.8566	270.193	276.796	536.812
TRINITY_DN19133_c0_g2_i7.p1	156.154	209.798	188.44	136.408	178.927	153.711	202.156	176.296	202.208	128.135	131.845	116.967	214.681	144.064	209.394	192.459	149.54	238.935	235.886	206.583	341.069	428.109	363.815	350.591
TRINITY_DN19140_c0_g2_i1.p1	19.2363	28.559	22.1694	38.8238	33.4835	36.8485	52.7797	39.6406	37.4824	33.6241	27.6162	28.7287	52.9482	39.7789	34.5788	40.0055	51.0061	46.5973	63.5867	50.1116	44.5663	21.9075	13.8861	26.6031
TRINITY_DN19156_c0_g2_i49.p1	405.094	378.955	387.964	426.013	483.418	456.922	527.797	610.257	590.841	560.704	455.222	587.912	532.37	652.59	547.498	586.027	632.939	510.587	577.408	539.978	471.13	457.319	473.053	456.053
TRINITY_DN1916_c2_g1_i16.p1	82.603	125.22	100.871	58.7604	60.6888	60.0104	52.7797	38.5974	50.3053	85.4234	60.5775	94.3942	50.0601	61.2811	58.5919	67.0363	70.7129	60.4773	97.4312	64.4292	82.7661	88.5429	96.2769	110.213
TRINITY_DN19167_c0_g2_i6.p1	134.654	120.826	128.582	136.408	119.285	127.391	124.48	101.188	83.8422	142.675	120.264	140.565	106.859	112.886	104.697	98.392	105.49	97.1603	94.3544	100.223	97.3183	213.598	199.034	248.929
TRINITY_DN19175_c0_g2_i10.p1	62.2352	96.6611	76.4843	101.781	134.98	117.915	85.6426	215.937	251.527	114.504	163.916	152.878	358.122	97.8347	370.762	281.12	171.566	279.584	195.888	320.101	256.484	848.916	931.294	1150.58
TRINITY_DN19177_c0_g2_i2.p1	37.3411	43.9369	43.2303	38.8238	37.6689	36.8485	62.7382	31.2952	42.4143	34.5329	41.8698	37.9629	67.3886	46.2296	56.6709	52.9803	35.9361	49.5716	61.5355	46.0209	108.233	133.271	124.975	129.215
TRINITY_DN191850_c6_g1_i1.p1	47.525	74.6926	58.7488	126.964	95.2187	113.704	69.7091	44.8565	72.992	29.0803	48.9965	26.6766	65.4632	53.7553	69.1577	45.4117	49.8468	73.3659	56.4075	36.8167	56.3901	7.30251	18.5148	15.2018
TRINITY_DN192123_c0_g2_i3.p1	27.1572	38.4447	29.9287	39.8731	24.0663	32.6373	16.9293	16.6908	20.714	52.708	32.0704	44.119	38.5078	37.6287	37.4604	10.8123	23.1846	27.7601	39.9981	47.0436	31.8331	106.799	80.5393	162.469
TRINITY_DN19229_c1_g1_i3.p1	117.681	158.173	146.318	81.8449	119.285	94.7533	90.6218	89.713	87.7877	104.507	107.792	123.123	160.77	118.262	144.079	136.235	120.56	229.021	118.969	131.926	213.737	358.736	324.934	250.829
TRINITY_DN19231_c0_g1_i6.p1	6.78929	9.88579	8.86775	10.4929	12.5563	11.581	13.9418	10.4317	10.8502	9.99635	13.3627	12.3123	13.4777	12.9013	19.2105	16.2185	15.07	20.8201	19.4862	18.4083	25.4665	25.5588	21.292	23.7528
TRINITY_DN19237_c0_g2_i16.p1	57.709	40.6416	48.7726	68.204	58.5961	63.1689	67.7174	46.9428	65.101	35.4416	40.9789	44.119	63.5378	56.9806	60.513	73.5237	61.4391	58.4945	81.0217	65.4519	99.1374	104.061	94.4254	125.415
TRINITY_DN19238_c1_g1_i6.p1	10.1839	10.9842	9.97622	9.44364	8.37087	9.47533	6.97091	11.4749	7.89103	9.08759	8.90846	8.20819	11.5523	8.60085	10.5658	8.64984	9.27383	7.93145	5.12796	8.18149	3.63807	1.82563	1.85148	1.90022
TRINITY_DN1924_c0_g1_i2.p1	45.2619	57.1179	53.2065	34.6267	17.7881	24.2147	16.9293	10.4317	20.714	20.9015	19.5986	26.6766	13.4777	17.2017	12.4868	11.8935	12.7515	14.8715	11.2815	13.2949	21.8284	46.5535	27.7722	27.5532
TRINITY_DN19241_c0_g1_i3.p1	274.966	335.018	307.046	180.478	214.504	195.824	190.206	200.289	234.758	187.204	179.06	202.127	193.502	195.669	216.118	182.728	193.591	253.806	262.551	247.49	300.141	472.837	373.999	371.493
TRINITY_DN192477_c2_g1_i1.p1	73.5506	168.058	106.413	94.4364	167.417	130.549	186.223	244.103	188.398	98.146	70.3768	71.8217	265.704	308.555	261.262	228.14	252.712	166.561	236.912	133.972	86.4041	108.625	125.901	113.063
TRINITY_DN1925_c0_g1_i12.p1	48.6566	40.6416	44.3387	59.8097	73.2451	66.3273	123.485	63.6336	95.6787	149.945	121.155	132.357	58.7243	73.1072	48.0262	60.5489	63.7576	60.4773	91.2776	39.8848	77.309	209.034	212.92	242.278
TRINITY_DN19267_c5_g2_i1.p1	22.631	30.7558	25.4948	29.3802	16.7417	23.1619	25.8919	16.6908	22.6867	18.1752	25.8345	14.3643	23.1047	20.427	30.7368	31.3557	30.1399	32.7172	34.8701	30.6806	37.2902	43.815	41.6583	52.2561
TRINITY_DN1928_c0_g1_i12.p1	230.836	354.79	271.575	353.612	228.106	294.788	172.281	243.06	260.404	129.044	148.771	105.681	270.517	183.843	274.71	202.19	209.82	191.346	178.453	231.127	140.066	58.42	84.2423	89.3103
TRINITY_DN1930_c0_g1_i11.p1	15.8417	15.3779	15.5186	8.39434	7.32451	7.3697	5.97506	7.30222	8.87741	9.99635	11.581	8.20819	10.5896	8.60085	9.60524	9.73107	9.27383	9.91432	12.3071	13.2949	11.8237	16.4306	20.3663	17.102
TRINITY_DN19302_c0_g1_i5.p1	251.204	383.349	326.998	395.583	551.431	453.763	445.142	468.385	445.843	776.989	644.972	833.132	465.944	424.667	429.354	396.812	384.864	555.202	395.878	408.052	537.525	1468.72	1638.56	1136.33
TRINITY_DN193029_c0_g1_i1.p1	23.7625	13.1811	17.7355	89.1899	98.3578	94.7533	90.6218	111.62	105.543	63.6131	50.7782	50.2752	79.9036	164.491	98.9339	102.717	127.515	97.1603	68.7146	63.4065	53.6615	31.9485	38.881	24.7029
TRINITY_DN1931_c1_g1_i6.p3	4.52619	7.68895	5.54234	10.4929	6.27816	8.42252	9.95844	10.4317	10.8502	9.08759	8.90846	12.3123	16.3658	22.5772	18.2499	15.1372	20.8661	12.8886	16.4095	18.4083	10.0047	20.0819	16.6633	23.7528
TRINITY_DN193128_c0_g1_i4.p1	85.9977	151.582	120.823	244.485	262.636	247.411	527.797	282.7	299.859	415.303	254.782	414.514	188.688	288.128	185.381	88.6609	157.655	313.292	102.559	85.9056	156.437	151.527	158.301	133.015
TRINITY_DN193130_c1_g1_i2.p1	13.5786	7.68895	11.0847	11.5422	17.7881	13.6866	31.867	20.8635	19.7276	19.9927	23.162	23.5986	17.3285	13.9764	13.4473	19.4621	15.07	26.7687	24.6142	21.4764	46.3854	25.5588	50.9157	32.3037
TRINITY_DN193130_c2_g1_i2.p1	48.6566	40.6416	39.9049	48.2675	37.6689	46.3239	20.9127	21.9067	24.6595	28.1715	28.5071	26.6766	58.7243	30.103	28.8157	25.9495	42.8915	40.6487	29.7421	26.5898	16.3713	6.38969	1.85148	10.4512
TRINITY_DN19315_c0_g1_i29.p1	196.889	228.472	217.26	165.788	162.186	161.081	222.073	273.312	196.289	356.234	275.271	405.28	177.136	184.918	170.973	209.759	212.139	184.406	145.634	210.673	159.166	402.551	380.479	352.491
TRINITY_DN193154_c0_g1_i8.p1	52.0512	130.712	84.2436	62.9576	110.914	83.1724	85.6426	122.051	111.461	152.672	95.3205	116.967	77.0155	65.5815	121.026	78.9298	81.146	141.775	82.0473	81.8149	84.5851	390.684	345.301	309.736
TRINITY_DN19318_c2_g1_i1.p1	536.354	444.861	481.075	542.485	510.623	533.777	461.076	477.774	435.979	296.256	340.303	358.082	265.704	387.038	344.828	424.924	548.315	497.699	576.382	597.249	490.23	364.212	329.563	365.792
TRINITY_DN19339_c0_g1_i17.p1	186.705	196.617	200.633	60.859	48.1325	53.6936	38.8379	18.7771	14.7957	54.5256	73.9402	80.0299	59.687	51.6051	49.9472	11.8935	23.1846	67.4173	18.4606	24.5445	39.1092	65.7226	38.881	71.2583
TRINITY_DN19340_c0_g2_i5.p1	46.3935	49.429	46.5557	71.3519	41.8544	55.7992	61.7423	34.4247	54.2508	103.599	106.901	101.576	52.9482	89.2338	54.7498	69.1987	84.6237	54.5287	92.3032	57.2704	69.1233	199.906	215.697	228.026
TRINITY_DN193492_c0_g1_i4.p2	76.9453	68.1021	77.5928	58.7604	57.5498	55.7992	114.522	94.9288	56.2236	102.69	83.7395	92.3422	81.829	67.7317	82.605	47.5741	45.2099	74.3574	27.691	48.0662	57.2996	27.3844	17.589	20.9024
TRINITY_DN1935_c0_g1_i1.p1	160.68	232.865	200.633	186.774	193.576	189.507	271.865	234.714	293.941	211.741	272.599	175.45	245.487	239.749	237.249	215.165	221.413	342.044	274.858	229.082	343.798	581.462	703.562	439.901
TRINITY_DN1935_c0_g1_i4.p1	694.771	754.615	732.698	540.386	515.855	526.407	334.604	444.392	437.952	767.902	602.212	719.243	446.69	312.856	524.446	445.467	449.781	691.028	402.032	609.521	583.91	805.101	1227.53	1166.74
TRINITY_DN193598_c1_g1_i2.p1	11.3155	4.39369	7.75928	18.8873	31.3908	24.2147	22.9044	25.0362	21.7003	9.08759	7.12677	13.3383	28.8808	21.5021	24.0131	21.6246	25.503	37.6744	21.5374	21.4764	25.4665	7.30251	12.0346	16.1519
[truncated: 3,791 more rows]
