# Supplementary material for: Molecular insights into the mechanisms of susceptibility of Labeo rohita against oomycete Aphanomyces invadans
Source: Sci Rep. 2020 Nov 11;10:19531. doi: 10.1038/s41598-020-76278-w (PMC7658212; doi:10.1038/s41598-020-76278-w)
Supplement: Supplementary file 7 — Supplementary Information [file 41598_2020_76278_MOESM7_ESM.xlsx]

## Sheet: Cluster3
Tags	GO ID	GO Name	GO Category	FDR	P-Value	Nr Test	Nr Reference	Non Annot Test	Non Annot Reference
[OVER]	GO:0005654	nucleoplasm	CELLULAR_COMPONENT	2.86442e-56	4.9035e-59	142	82254	242	993506
[OVER]	GO:0003735	structural constituent of ribosome	MOLECULAR_FUNCTION	4.76997e-43	1.13677e-45	36	2399	348	1073361
[OVER]	GO:0070125	mitochondrial translational elongation	BIOLOGICAL_PROCESS	3.43823e-37	8.771e-40	22	429	362	1075331
[OVER]	GO:0070126	mitochondrial translational termination	BIOLOGICAL_PROCESS	1.96466e-27	6.72647e-30	17	389	367	1075371
[OVER]	GO:0022625	cytosolic large ribosomal subunit	CELLULAR_COMPONENT	1.36517e-18	6.59857e-21	16	1080	368	1074680
[OVER]	GO:0005763	mitochondrial small ribosomal subunit	CELLULAR_COMPONENT	1.03751e-16	5.67649e-19	10	188	374	1075572
[OVER]	GO:0000027	ribosomal large subunit assembly	BIOLOGICAL_PROCESS	5.48629e-13	3.62782e-15	11	686	373	1075074
[OVER]	GO:0051082	unfolded protein binding	MOLECULAR_FUNCTION	3.74526e-12	2.69027e-14	15	2396	369	1073364
[OVER]	GO:0005762	mitochondrial large ribosomal subunit	CELLULAR_COMPONENT	4.87885e-12	3.53522e-14	9	376	375	1075384
[OVER]	GO:0005524	ATP binding	MOLECULAR_FUNCTION	1.88982e-09	1.69368e-11	46	41389	338	1034371
[OVER]	GO:0006614	SRP-dependent cotranslational protein targeting to membrane	BIOLOGICAL_PROCESS	2.67516e-09	2.43343e-11	9	794	375	1074966
[OVER]	GO:0003743	translation initiation factor activity	MOLECULAR_FUNCTION	3.43651e-09	3.17213e-11	10	1183	374	1074577
[OVER]	GO:0030687	preribosome, large subunit precursor	CELLULAR_COMPONENT	7.7447e-09	7.56481e-11	8	587	376	1075173
[OVER]	GO:0005832	chaperonin-containing T-complex	CELLULAR_COMPONENT	1.06995e-08	1.06306e-10	6	182	378	1075578
[OVER]	GO:1904851	positive regulation of establishment of protein localization to telomere	BIOLOGICAL_PROCESS	1.83119e-08	1.84309e-10	6	200	378	1075560
[OVER]	GO:0032040	small-subunit processome	CELLULAR_COMPONENT	1.84482e-08	1.87627e-10	8	660	376	1075100
[OVER]	GO:0000049	tRNA binding	MOLECULAR_FUNCTION	1.95139e-08	1.99121e-10	10	1434	374	1074326
[OVER]	GO:0000398	mRNA splicing, via spliceosome	BIOLOGICAL_PROCESS	2.36767e-08	2.44778e-10	17	6286	367	1069474
[OVER]	GO:0003729	mRNA binding	MOLECULAR_FUNCTION	4.06087e-08	4.41636e-10	18	7468	366	1068292
[OVER]	GO:0000447	endonucleolytic cleavage in ITS1 to separate SSU-rRNA from 5.8S rRNA and LSU-rRNA from tricistronic rRNA transcript (SSU-rRNA, 5.8S rRNA, LSU-rRNA)	BIOLOGICAL_PROCESS	7.2528e-08	8.1555e-10	6	258	378	1075502
[OVER]	GO:0005758	mitochondrial intermembrane space	CELLULAR_COMPONENT	1.07314e-07	1.22783e-09	9	1250	375	1074510
[OVER]	GO:0050821	protein stabilization	BIOLOGICAL_PROCESS	2.87405e-07	3.444e-09	15	5635	369	1070125
[OVER]	GO:0008097	5S rRNA binding	MOLECULAR_FUNCTION	3.31634e-07	4.0182e-09	6	339	378	1075421
[OVER]	GO:1901998	toxin transport	BIOLOGICAL_PROCESS	5.78451e-07	7.20345e-09	9	1538	375	1074222
[OVER]	GO:0002199	zona pellucida receptor complex	CELLULAR_COMPONENT	9.95817e-07	1.28355e-08	5	193	379	1075567
[OVER]	GO:0034399	nuclear periphery	CELLULAR_COMPONENT	1.11868e-06	1.45693e-08	13	4490	371	1071270
[OVER]	GO:0000480	endonucleolytic cleavage in 5'-ETS of tricistronic rRNA transcript (SSU-rRNA, 5.8S rRNA, LSU-rRNA)	BIOLOGICAL_PROCESS	1.49424e-06	1.98115e-08	5	211	379	1075549
[OVER]	GO:0007339	binding of sperm to zona pellucida	BIOLOGICAL_PROCESS	2.51312e-06	3.45015e-08	7	847	377	1074913
[OVER]	GO:0017148	negative regulation of translation	BIOLOGICAL_PROCESS	4.22389e-06	5.99727e-08	12	4198	372	1071562
[OVER]	GO:0003697	single-stranded DNA binding	MOLECULAR_FUNCTION	4.90346e-06	7.01152e-08	10	2686	374	1073074
[OVER]	GO:0022627	cytosolic small ribosomal subunit	CELLULAR_COMPONENT	5.65661e-06	8.20239e-08	7	964	377	1074796
[OVER]	GO:0005851	eukaryotic translation initiation factor 2B complex	CELLULAR_COMPONENT	9.5083e-06	1.40109e-07	4	119	380	1075641
[OVER]	GO:0042788	polysomal ribosome	CELLULAR_COMPONENT	1.05759e-05	1.58327e-07	7	1064	377	1074696
[OVER]	GO:0043248	proteasome assembly	BIOLOGICAL_PROCESS	1.11048e-05	1.66989e-07	5	327	379	1075433
[OVER]	GO:0000184	nuclear-transcribed mRNA catabolic process, nonsense-mediated decay	BIOLOGICAL_PROCESS	1.39095e-05	2.115e-07	8	1658	376	1074102
[OVER]	GO:0008175	tRNA methyltransferase activity	MOLECULAR_FUNCTION	1.82803e-05	2.81028e-07	5	364	379	1075396
[OVER]	GO:0034388	Pwp2p-containing subcomplex of 90S preribosome	CELLULAR_COMPONENT	2.19444e-05	3.44723e-07	4	150	380	1075610
[OVER]	GO:0006363	termination of RNA polymerase I transcription	BIOLOGICAL_PROCESS	2.36796e-05	3.7357e-07	5	386	379	1075374
[OVER]	GO:0003682	chromatin binding	MOLECULAR_FUNCTION	2.41432e-05	3.81695e-07	21	15717	363	1060043
[OVER]	GO:1901701	cellular response to oxygen-containing compound	BIOLOGICAL_PROCESS	3.30683e-05	5.28348e-07	37	41731	347	1034029
[OVER]	GO:0030488	tRNA methylation	BIOLOGICAL_PROCESS	3.96718e-05	6.44507e-07	5	432	379	1075328
[OVER]	GO:0006119	oxidative phosphorylation	BIOLOGICAL_PROCESS	4.30548e-05	7.05248e-07	8	1950	376	1073810
[OVER]	GO:0032212	positive regulation of telomere maintenance via telomerase	BIOLOGICAL_PROCESS	4.40986e-05	7.25306e-07	6	831	378	1074929
[OVER]	GO:0042645	mitochondrial nucleoid	CELLULAR_COMPONENT	4.44377e-05	7.35358e-07	6	833	378	1074927
[OVER]	GO:0031146	SCF-dependent proteasomal ubiquitin-dependent protein catabolic process	BIOLOGICAL_PROCESS	4.5435e-05	7.56437e-07	7	1348	377	1074412
[OVER]	GO:0034605	cellular response to heat	BIOLOGICAL_PROCESS	5.94343e-05	1.01345e-06	10	3614	374	1072146
[OVER]	GO:0000056	ribosomal small subunit export from nucleus	BIOLOGICAL_PROCESS	7.41538e-05	1.30177e-06	4	211	380	1075549
[OVER]	GO:0061418	regulation of transcription from RNA polymerase II promoter in response to hypoxia	BIOLOGICAL_PROCESS	8.44707e-05	1.50273e-06	7	1497	377	1074263
[OVER]	GO:0002183	cytoplasmic translational initiation	BIOLOGICAL_PROCESS	9.14795e-05	1.63356e-06	6	958	378	1074802
[OVER]	GO:0006361	transcription initiation from RNA polymerase I promoter	BIOLOGICAL_PROCESS	9.91609e-05	1.77739e-06	5	533	379	1075227
[OVER]	GO:0009793	embryo development ending in seed dormancy	BIOLOGICAL_PROCESS	0.000140358	2.56293e-06	7	1625	377	1074135
[OVER]	GO:0007007	inner mitochondrial membrane organization	BIOLOGICAL_PROCESS	0.000154683	2.85047e-06	5	588	379	1075172
[OVER]	GO:1902626	assembly of large subunit precursor of preribosome	BIOLOGICAL_PROCESS	0.000160888	2.98641e-06	3	72	381	1075688
[OVER]	GO:0030688	preribosome, small subunit precursor	CELLULAR_COMPONENT	0.000160888	2.97821e-06	4	261	380	1075499
[OVER]	GO:0035523	protein K29-linked deubiquitination	BIOLOGICAL_PROCESS	0.000166552	3.10831e-06	3	73	381	1075687
[OVER]	GO:0005732	small nucleolar ribonucleoprotein complex	CELLULAR_COMPONENT	0.0001737	3.25338e-06	4	267	380	1075493
[OVER]	GO:0016853	isomerase activity	MOLECULAR_FUNCTION	0.000199419	3.78195e-06	10	4200	374	1071560
[OVER]	GO:0032071	regulation of endodeoxyribonuclease activity	BIOLOGICAL_PROCESS	0.00024314	4.66823e-06	4	293	380	1075467
[OVER]	GO:0098556	cytoplasmic side of rough endoplasmic reticulum membrane	CELLULAR_COMPONENT	0.00024314	4.66823e-06	4	293	380	1075467
[OVER]	GO:0042623	ATPase activity	MOLECULAR_FUNCTION	0.000253786	4.88116e-06	15	10050	369	1065710
[OVER]	GO:0009725	response to hormone	BIOLOGICAL_PROCESS	0.000255305	4.92751e-06	33	38663	351	1037097
[OVER]	GO:0001652	granular component	CELLULAR_COMPONENT	0.000275287	5.35013e-06	3	88	381	1075672
[OVER]	GO:0034599	cellular response to oxidative stress	BIOLOGICAL_PROCESS	0.000281258	5.48506e-06	14	8880	370	1066880
[OVER]	GO:0032508	DNA duplex unwinding	BIOLOGICAL_PROCESS	0.000282583	5.52039e-06	8	2586	376	1073174
[OVER]	GO:0000785	chromatin	CELLULAR_COMPONENT	0.000287045	5.62419e-06	21	18705	363	1057055
[OVER]	GO:0034774	secretory granule lumen	CELLULAR_COMPONENT	0.000290723	5.70869e-06	10	4405	374	1071355
[OVER]	GO:0005684	U2-type spliceosomal complex	CELLULAR_COMPONENT	0.000291689	5.73743e-06	7	1841	377	1073919
[OVER]	GO:0008637	apoptotic mitochondrial changes	BIOLOGICAL_PROCESS	0.000326113	6.49116e-06	8	2645	376	1073115
[OVER]	GO:0009553	embryo sac development	BIOLOGICAL_PROCESS	0.000338023	6.75093e-06	5	704	379	1075056
[OVER]	GO:0045944	positive regulation of transcription by RNA polymerase II	BIOLOGICAL_PROCESS	0.000343631	6.87447e-06	26	27028	358	1048732
[OVER]	GO:1900264	positive regulation of DNA-directed DNA polymerase activity	BIOLOGICAL_PROCESS	0.000353927	7.1042e-06	3	97	381	1075663
[OVER]	GO:0031625	ubiquitin protein ligase binding	MOLECULAR_FUNCTION	0.000359045	7.24309e-06	13	7868	371	1067892
[OVER]	GO:0003713	transcription coactivator activity	MOLECULAR_FUNCTION	0.000361641	7.31097e-06	13	7875	371	1067885
[OVER]	GO:0005744	TIM23 mitochondrial import inner membrane translocase complex	CELLULAR_COMPONENT	0.000361641	7.31973e-06	3	98	381	1075662
[OVER]	GO:0006362	transcription elongation from RNA polymerase I promoter	BIOLOGICAL_PROCESS	0.000385297	7.85027e-06	4	335	380	1075425
[OVER]	GO:0005850	eukaryotic translation initiation factor 2 complex	CELLULAR_COMPONENT	0.000391616	7.99216e-06	3	101	381	1075659
[OVER]	GO:0034475	U4 snRNA 3'-end processing	BIOLOGICAL_PROCESS	0.000445734	9.20135e-06	3	106	381	1075654
[OVER]	GO:0043516	regulation of DNA damage response, signal transduction by p53 class mediator	BIOLOGICAL_PROCESS	0.000446408	9.24523e-06	5	752	379	1075008
[OVER]	GO:1904874	positive regulation of telomerase RNA localization to Cajal body	BIOLOGICAL_PROCESS	0.000464666	9.71694e-06	3	108	381	1075652
[OVER]	GO:0043009	chordate embryonic development	BIOLOGICAL_PROCESS	0.000464908	9.7376e-06	25	25895	359	1049865
[OVER]	GO:0036464	cytoplasmic ribonucleoprotein granule	CELLULAR_COMPONENT	0.000509177	1.07332e-05	12	6962	372	1068798
[OVER]	GO:0048863	stem cell differentiation	BIOLOGICAL_PROCESS	0.000537062	1.13931e-05	13	8217	371	1067543
[OVER]	GO:0090666	scaRNA localization to Cajal body	BIOLOGICAL_PROCESS	0.000537062	1.13773e-05	3	114	381	1075646
[OVER]	GO:0031616	spindle pole centrosome	CELLULAR_COMPONENT	0.000542893	1.1535e-05	4	370	380	1075390
[OVER]	GO:0006626	protein targeting to mitochondrion	BIOLOGICAL_PROCESS	0.000559514	1.19257e-05	6	1363	378	1074397
[OVER]	GO:0051170	import into nucleus	BIOLOGICAL_PROCESS	0.000588914	1.26576e-05	11	5923	373	1069837
[OVER]	GO:0000287	magnesium ion binding	MOLECULAR_FUNCTION	0.000594271	1.28062e-05	12	7089	372	1068671
[OVER]	GO:0015450	P-P-bond-hydrolysis-driven protein transmembrane transporter activity	MOLECULAR_FUNCTION	0.000596623	1.28958e-05	3	119	381	1075641
[OVER]	GO:0004386	helicase activity	MOLECULAR_FUNCTION	0.000596623	1.28969e-05	10	4846	374	1070914
[OVER]	GO:0008630	intrinsic apoptotic signaling pathway in response to DNA damage	BIOLOGICAL_PROCESS	0.000660137	1.43807e-05	7	2126	377	1073634
[OVER]	GO:0051029	rRNA transport	BIOLOGICAL_PROCESS	0.000665501	1.45422e-05	3	124	381	1075636
[OVER]	GO:1904288	BAT3 complex binding	MOLECULAR_FUNCTION	0.00069307	1.52377e-05	3	126	381	1075634
[OVER]	GO:0042790	nucleolar large rRNA transcription by RNA polymerase I	BIOLOGICAL_PROCESS	0.000746619	1.65152e-05	4	406	380	1075354
[OVER]	GO:0071051	polyadenylation-dependent snoRNA 3'-end processing	BIOLOGICAL_PROCESS	0.000753295	1.66937e-05	3	130	381	1075630
[OVER]	GO:0071345	cellular response to cytokine stimulus	BIOLOGICAL_PROCESS	0.000753295	1.67135e-05	25	26757	359	1049003
[OVER]	GO:0042797	tRNA transcription by RNA polymerase III	BIOLOGICAL_PROCESS	0.000768267	1.70715e-05	3	131	381	1075629
[OVER]	GO:0043558	regulation of translational initiation in response to stress	BIOLOGICAL_PROCESS	0.000821751	1.84806e-05	4	418	380	1075342
[OVER]	GO:0000280	nuclear division	BIOLOGICAL_PROCESS	0.000832713	1.87551e-05	15	11288	369	1064472
[OVER]	GO:0043596	nuclear replication fork	CELLULAR_COMPONENT	0.000850378	1.92798e-05	5	878	379	1074882
[OVER]	GO:0001650	fibrillar center	CELLULAR_COMPONENT	0.000882508	2.01432e-05	8	3102	376	1072658
[OVER]	GO:0070181	small ribosomal subunit rRNA binding	MOLECULAR_FUNCTION	0.000905447	2.07275e-05	3	140	381	1075620
[OVER]	GO:0070127	tRNA aminoacylation for mitochondrial protein translation	BIOLOGICAL_PROCESS	0.000923114	2.1163e-05	3	141	381	1075619
[OVER]	GO:0042802	identical protein binding	MOLECULAR_FUNCTION	0.000962407	2.21607e-05	42	59196	342	1016564
[OVER]	GO:0043531	ADP binding	MOLECULAR_FUNCTION	0.0009836	2.26817e-05	7	2285	377	1073475
[OVER]	GO:0000082	G1/S transition of mitotic cell cycle	BIOLOGICAL_PROCESS	0.000989687	2.28885e-05	11	6323	373	1069437
[OVER]	GO:0010035	response to inorganic substance	BIOLOGICAL_PROCESS	0.00107919	2.51396e-05	24	25719	360	1050041
[OVER]	GO:0005838	proteasome regulatory particle	CELLULAR_COMPONENT	0.00108006	2.5196e-05	4	453	380	1075307
[OVER]	GO:0016075	rRNA catabolic process	BIOLOGICAL_PROCESS	0.00115506	2.71783e-05	4	462	380	1075298
[OVER]	GO:0019318	hexose metabolic process	BIOLOGICAL_PROCESS	0.00115592	2.72375e-05	12	7665	372	1068095
[OVER]	GO:1990542	mitochondrial transmembrane transport	BIOLOGICAL_PROCESS	0.00117599	2.78287e-05	6	1588	378	1074172
[OVER]	GO:0005736	RNA polymerase I complex	CELLULAR_COMPONENT	0.00117748	2.79036e-05	3	155	381	1075605
[OVER]	GO:0070180	large ribosomal subunit rRNA binding	MOLECULAR_FUNCTION	0.00121553	2.89683e-05	3	157	381	1075603
[OVER]	GO:1902629	regulation of mRNA stability involved in cellular response to UV	BIOLOGICAL_PROCESS	0.00122342	2.91976e-05	2	20	382	1075740
[OVER]	GO:0001825	blastocyst formation	BIOLOGICAL_PROCESS	0.00123057	2.94094e-05	6	1604	378	1074156
[OVER]	GO:0006744	ubiquinone biosynthetic process	BIOLOGICAL_PROCESS	0.00125259	2.99963e-05	4	474	380	1075286
[OVER]	GO:0070131	positive regulation of mitochondrial translation	BIOLOGICAL_PROCESS	0.00131541	3.1746e-05	3	162	381	1075598
[OVER]	GO:0043565	sequence-specific DNA binding	MOLECULAR_FUNCTION	0.00131654	3.18176e-05	22	22718	362	1053042
[OVER]	GO:0016279	protein-lysine N-methyltransferase activity	MOLECULAR_FUNCTION	0.00135477	3.27871e-05	6	1636	378	1074124
[OVER]	GO:0006406	mRNA export from nucleus	BIOLOGICAL_PROCESS	0.00136942	3.32793e-05	7	2429	377	1073331
[OVER]	GO:0051881	regulation of mitochondrial membrane potential	BIOLOGICAL_PROCESS	0.00139402	3.40175e-05	6	1647	378	1074113
[OVER]	GO:0001056	RNA polymerase III activity	MOLECULAR_FUNCTION	0.00154326	3.78144e-05	3	172	381	1075588
[OVER]	GO:0018279	protein N-linked glycosylation via asparagine	BIOLOGICAL_PROCESS	0.00159114	3.91426e-05	4	508	380	1075252
[OVER]	GO:0018205	peptidyl-lysine modification	BIOLOGICAL_PROCESS	0.0016335	4.03002e-05	15	12081	369	1063679
[OVER]	GO:0002479	antigen processing and presentation of exogenous peptide antigen via MHC class I, TAP-dependent	BIOLOGICAL_PROCESS	0.00165997	4.10648e-05	5	1031	379	1074729
[OVER]	GO:2001234	negative regulation of apoptotic signaling pathway	BIOLOGICAL_PROCESS	0.00168352	4.17036e-05	10	5576	374	1070184
[OVER]	GO:0140297	DNA-binding transcription factor binding	MOLECULAR_FUNCTION	0.0017298	4.30244e-05	14	10731	370	1065029
[OVER]	GO:0031167	rRNA methylation	BIOLOGICAL_PROCESS	0.00174436	4.34452e-05	4	522	380	1075238
[OVER]	GO:0010212	response to ionizing radiation	BIOLOGICAL_PROCESS	0.00176079	4.39518e-05	9	4497	375	1071263
[OVER]	GO:0006110	regulation of glycolytic process	BIOLOGICAL_PROCESS	0.00176079	4.39726e-05	7	2540	377	1073220
[OVER]	GO:0000472	endonucleolytic cleavage to generate mature 5'-end of SSU-rRNA from (SSU-rRNA, 5.8S rRNA, LSU-rRNA)	BIOLOGICAL_PROCESS	0.00180976	4.5317e-05	3	183	381	1075577
[OVER]	GO:0043044	ATP-dependent chromatin remodeling	BIOLOGICAL_PROCESS	0.00182773	4.58282e-05	6	1739	378	1074021
[OVER]	GO:0017038	protein import	BIOLOGICAL_PROCESS	0.00187643	4.72383e-05	11	6858	373	1068902
[OVER]	GO:0000010	trans-hexaprenyltranstransferase activity	MOLECULAR_FUNCTION	0.00189265	4.77101e-05	2	26	382	1075734
[OVER]	GO:0045787	positive regulation of cell cycle	BIOLOGICAL_PROCESS	0.00203719	5.16272e-05	14	10918	370	1064842
[OVER]	GO:0006458	'de novo' protein folding	BIOLOGICAL_PROCESS	0.00208143	5.28183e-05	5	1088	379	1074672
[OVER]	GO:0006264	mitochondrial DNA replication	BIOLOGICAL_PROCESS	0.00214386	5.45465e-05	3	195	381	1075565
[OVER]	GO:0005666	RNA polymerase III complex	CELLULAR_COMPONENT	0.00223269	5.70313e-05	3	198	381	1075562
[OVER]	GO:0097100	supercoiled DNA binding	MOLECULAR_FUNCTION	0.00226278	5.78758e-05	3	199	381	1075561
[OVER]	GO:0009888	tissue development	BIOLOGICAL_PROCESS	0.00232458	5.96905e-05	44	65993	340	1009767
[OVER]	GO:0044207	translation initiation ternary complex	CELLULAR_COMPONENT	0.00242305	6.25445e-05	2	30	382	1075730
[OVER]	GO:0070584	mitochondrion morphogenesis	BIOLOGICAL_PROCESS	0.002447	6.33269e-05	4	576	380	1075184
[OVER]	GO:0000176	nuclear exosome (RNase complex)	CELLULAR_COMPONENT	0.00247046	6.40169e-05	3	206	381	1075554
[OVER]	GO:0045202	synapse	CELLULAR_COMPONENT	0.00253318	6.58124e-05	35	48025	349	1027735
[OVER]	GO:0034080	CENP-A containing nucleosome assembly	BIOLOGICAL_PROCESS	0.00256357	6.6774e-05	3	209	381	1075551
[OVER]	GO:0043312	neutrophil degranulation	BIOLOGICAL_PROCESS	0.00256929	6.70955e-05	12	8432	372	1067328
[OVER]	GO:1904749	regulation of protein localization to nucleolus	BIOLOGICAL_PROCESS	0.00266207	6.96077e-05	3	212	381	1075548
[OVER]	GO:0035195	gene silencing by miRNA	BIOLOGICAL_PROCESS	0.00268877	7.04863e-05	8	3715	376	1072045
[OVER]	GO:0000961	negative regulation of mitochondrial RNA catabolic process	BIOLOGICAL_PROCESS	0.00269031	7.07074e-05	2	32	382	1075728
[OVER]	GO:0097177	mitochondrial ribosome binding	MOLECULAR_FUNCTION	0.00269031	7.07074e-05	2	32	382	1075728
[OVER]	GO:0043902	positive regulation of multi-organism process	BIOLOGICAL_PROCESS	0.00271228	7.13758e-05	17	15776	367	1059984
[OVER]	GO:0014070	response to organic cyclic compound	BIOLOGICAL_PROCESS	0.00284724	7.5214e-05	29	36771	355	1038989
[OVER]	GO:0000793	condensed chromosome	CELLULAR_COMPONENT	0.00291141	7.7007e-05	9	4844	375	1070916
[OVER]	GO:0019083	viral transcription	BIOLOGICAL_PROCESS	0.00292181	7.73801e-05	8	3766	376	1071994
[OVER]	GO:0031145	anaphase-promoting complex-dependent catabolic process	BIOLOGICAL_PROCESS	0.00296082	7.8612e-05	5	1185	379	1074575
[OVER]	GO:0006468	protein phosphorylation	BIOLOGICAL_PROCESS	0.00307336	8.18064e-05	37	52558	347	1023202
[OVER]	GO:0006289	nucleotide-excision repair	BIOLOGICAL_PROCESS	0.00311801	8.30996e-05	6	1940	378	1073820
[OVER]	GO:0045006	DNA deamination	BIOLOGICAL_PROCESS	0.00313946	8.38819e-05	2	35	382	1075725
[OVER]	GO:0050347	trans-octaprenyltranstransferase activity	MOLECULAR_FUNCTION	0.00313946	8.38819e-05	2	35	382	1075725
[OVER]	GO:0000819	sister chromatid segregation	BIOLOGICAL_PROCESS	0.00317159	8.49533e-05	9	4908	375	1070852
[OVER]	GO:0001889	liver development	BIOLOGICAL_PROCESS	0.00317167	8.5062e-05	11	7334	373	1068426
[OVER]	GO:0010506	regulation of autophagy	BIOLOGICAL_PROCESS	0.00323394	8.68404e-05	13	10046	371	1065714
[OVER]	GO:0072522	purine-containing compound biosynthetic process	BIOLOGICAL_PROCESS	0.00345532	9.30173e-05	9	4968	375	1070792
[OVER]	GO:0019210	kinase inhibitor activity	MOLECULAR_FUNCTION	0.00355905	9.5929e-05	5	1237	379	1074523
[OVER]	GO:0004298	threonine-type endopeptidase activity	MOLECULAR_FUNCTION	0.00356424	9.6325e-05	3	237	381	1075523
[OVER]	GO:0030532	small nuclear ribonucleoprotein complex	CELLULAR_COMPONENT	0.00376749	0.000102559	5	1255	379	1074505
[OVER]	GO:0036009	protein-glutamine N-methyltransferase activity	MOLECULAR_FUNCTION	0.00395451	0.000108314	2	40	382	1075720
[OVER]	GO:0045930	negative regulation of mitotic cell cycle	BIOLOGICAL_PROCESS	0.00396076	0.000108618	11	7544	373	1068216
[OVER]	GO:0009124	nucleoside monophosphate biosynthetic process	BIOLOGICAL_PROCESS	0.00406925	0.000111939	5	1279	379	1074481
[OVER]	GO:0002768	immune response-regulating cell surface receptor signaling pathway	BIOLOGICAL_PROCESS	0.00416772	0.000114993	13	10339	371	1065421
[OVER]	GO:0050852	T cell receptor signaling pathway	BIOLOGICAL_PROCESS	0.00419411	0.000115862	9	5117	375	1070643
[OVER]	GO:1905098	negative regulation of guanyl-nucleotide exchange factor activity	BIOLOGICAL_PROCESS	0.00426075	0.000117846	3	254	381	1075506
[OVER]	GO:0017126	nucleologenesis	BIOLOGICAL_PROCESS	0.00429548	0.00011895	2	42	382	1075718
[OVER]	GO:0016796	exonuclease activity, active with either ribo- or deoxyribonucleic acids and producing 5'-phosphomonoesters	MOLECULAR_FUNCTION	0.00430632	0.000119395	5	1297	379	1074463
[OVER]	GO:0003727	single-stranded RNA binding	MOLECULAR_FUNCTION	0.00436145	0.000121216	7	2995	377	1072765
[OVER]	GO:0006436	tryptophanyl-tRNA aminoacylation	BIOLOGICAL_PROCESS	0.00445105	0.000124454	2	43	382	1075717
[OVER]	GO:0004830	tryptophan-tRNA ligase activity	MOLECULAR_FUNCTION	0.00445105	0.000124454	2	43	382	1075717
[OVER]	GO:0072527	pyrimidine-containing compound metabolic process	BIOLOGICAL_PROCESS	0.00453287	0.000127046	6	2099	378	1073661
[OVER]	GO:0006302	double-strand break repair	BIOLOGICAL_PROCESS	0.00464725	0.000130876	9	5202	375	1070558
[OVER]	GO:0044183	protein folding chaperone	MOLECULAR_FUNCTION	0.00464725	0.000130854	4	697	380	1075063
[OVER]	GO:0061484	hematopoietic stem cell homeostasis	BIOLOGICAL_PROCESS	0.00467084	0.000131853	3	264	381	1075496
[OVER]	GO:0051087	chaperone binding	MOLECULAR_FUNCTION	0.00480197	0.0001362	7	3053	377	1072707
[OVER]	GO:0019948	SUMO activating enzyme activity	MOLECULAR_FUNCTION	0.00497826	0.000141701	2	46	382	1075714
[OVER]	GO:0010389	regulation of G2/M transition of mitotic cell cycle	BIOLOGICAL_PROCESS	0.00504377	0.000143735	8	4126	376	1071634
[OVER]	GO:0071806	protein transmembrane transport	BIOLOGICAL_PROCESS	0.00504932	0.000144063	5	1351	379	1074409
[OVER]	GO:0070841	inclusion body assembly	BIOLOGICAL_PROCESS	0.00509312	0.000145655	4	717	380	1075043
[OVER]	GO:0043687	post-translational protein modification	BIOLOGICAL_PROCESS	0.00517366	0.000148305	9	5291	375	1070469
[OVER]	GO:0019941	modification-dependent protein catabolic process	BIOLOGICAL_PROCESS	0.00519075	0.000149144	16	15188	368	1060572
[OVER]	GO:0042287	MHC protein binding	MOLECULAR_FUNCTION	0.00519834	0.000149536	4	722	380	1075038
[OVER]	GO:0000055	ribosomal large subunit export from nucleus	BIOLOGICAL_PROCESS	0.00531398	0.000153219	3	278	381	1075482
[OVER]	GO:0036503	ERAD pathway	BIOLOGICAL_PROCESS	0.00533137	0.000154079	6	2176	378	1073584
[OVER]	GO:0007098	centrosome cycle	BIOLOGICAL_PROCESS	0.00554597	0.000160839	7	3138	377	1072622
[OVER]	GO:1901989	positive regulation of cell cycle phase transition	BIOLOGICAL_PROCESS	0.00559093	0.000162706	7	3144	377	1072616
[OVER]	GO:0030097	hemopoiesis	BIOLOGICAL_PROCESS	0.00561174	0.0001635	24	29098	360	1046662
[OVER]	GO:0071028	nuclear mRNA surveillance	BIOLOGICAL_PROCESS	0.00563978	0.000164696	3	285	381	1075475
[OVER]	GO:0005643	nuclear pore	CELLULAR_COMPONENT	0.00564251	0.000164965	6	2204	378	1073556
[OVER]	GO:0046112	nucleobase biosynthetic process	BIOLOGICAL_PROCESS	0.00566501	0.000165813	4	742	380	1075018
[OVER]	GO:0031510	SUMO activating enzyme complex	CELLULAR_COMPONENT	0.00590046	0.000172902	2	51	382	1075709
[OVER]	GO:0009166	nucleotide catabolic process	BIOLOGICAL_PROCESS	0.00592924	0.000174143	5	1408	379	1074352
[OVER]	GO:0007420	brain development	BIOLOGICAL_PROCESS	0.00594871	0.000175115	25	31081	359	1044679
[OVER]	GO:0044313	protein K6-linked deubiquitination	BIOLOGICAL_PROCESS	0.00609107	0.00017951	2	52	382	1075708
[OVER]	GO:0005839	proteasome core complex	CELLULAR_COMPONENT	0.00622933	0.000183833	3	296	381	1075464
[OVER]	GO:0070085	glycosylation	BIOLOGICAL_PROCESS	0.00654487	0.000194641	8	4317	376	1071443
[OVER]	GO:0043523	regulation of neuron apoptotic process	BIOLOGICAL_PROCESS	0.00655648	0.00019527	11	8080	373	1067680
[OVER]	GO:0045943	positive regulation of transcription by RNA polymerase I	BIOLOGICAL_PROCESS	0.00660623	0.000197318	4	777	380	1074983
[OVER]	GO:0006479	protein methylation	BIOLOGICAL_PROCESS	0.00670169	0.000200655	9	5514	375	1070246
[OVER]	GO:0009152	purine ribonucleotide biosynthetic process	BIOLOGICAL_PROCESS	0.00672776	0.000201661	8	4340	376	1071420
[OVER]	GO:0008340	determination of adult lifespan	BIOLOGICAL_PROCESS	0.00675539	0.000202716	6	2291	378	1073469
[OVER]	GO:0042100	B cell proliferation	BIOLOGICAL_PROCESS	0.00694585	0.000208898	6	2304	378	1073456
[OVER]	GO:0016428	tRNA (cytosine-5-)-methyltransferase activity	MOLECULAR_FUNCTION	0.00734761	0.000221721	2	58	382	1075702
[OVER]	GO:0045862	positive regulation of proteolysis	BIOLOGICAL_PROCESS	0.00735192	0.000222098	14	12585	370	1063175
[OVER]	GO:0090151	establishment of protein localization to mitochondrial membrane	BIOLOGICAL_PROCESS	0.00759487	0.000230457	3	320	381	1075440
[OVER]	GO:0002757	immune response-activating signal transduction	BIOLOGICAL_PROCESS	0.00762113	0.000231509	15	14200	369	1061560
[OVER]	GO:0071495	cellular response to endogenous stimulus	BIOLOGICAL_PROCESS	0.00781421	0.000237899	33	47337	351	1028423
[OVER]	GO:1905216	positive regulation of RNA binding	BIOLOGICAL_PROCESS	0.0079706	0.000243195	3	326	381	1075434
[OVER]	GO:1990932	5.8S rRNA binding	MOLECULAR_FUNCTION	0.00799187	0.000244471	2	61	382	1075699
[OVER]	GO:0016281	eukaryotic translation initiation factor 4F complex	CELLULAR_COMPONENT	0.00800636	0.000245362	3	327	381	1075433
[OVER]	GO:2000026	regulation of multicellular organismal development	BIOLOGICAL_PROCESS	0.00842233	0.000258674	44	70545	340	1005215
[OVER]	GO:1902036	regulation of hematopoietic stem cell differentiation	BIOLOGICAL_PROCESS	0.00867659	0.000266775	5	1546	379	1074214
[OVER]	GO:0060699	regulation of endoribonuclease activity	BIOLOGICAL_PROCESS	0.00897347	0.000276505	2	65	382	1075695
[OVER]	GO:0044388	small protein activating enzyme binding	MOLECULAR_FUNCTION	0.00897347	0.000276505	2	65	382	1075695
[OVER]	GO:1904949	ATPase complex	CELLULAR_COMPONENT	0.00901347	0.00027804	6	2432	378	1073328
[OVER]	GO:0016567	protein ubiquitination	BIOLOGICAL_PROCESS	0.0092358	0.000285829	18	19469	366	1056291
[OVER]	GO:0043280	positive regulation of cysteine-type endopeptidase activity involved in apoptotic process	BIOLOGICAL_PROCESS	0.00938954	0.000290902	9	5804	375	1069956
[OVER]	GO:0015980	energy derivation by oxidation of organic compounds	BIOLOGICAL_PROCESS	0.00958952	0.000298063	10	7125	374	1068635
[OVER]	GO:0000448	cleavage in ITS2 between 5.8S rRNA and LSU-rRNA of tricistronic rRNA transcript (SSU-rRNA, 5.8S rRNA, LSU-rRNA)	BIOLOGICAL_PROCESS	0.00966809	0.000301803	2	68	382	1075692
[OVER]	GO:0051973	positive regulation of telomerase activity	BIOLOGICAL_PROCESS	0.00966809	0.000301758	4	870	380	1074890
[OVER]	GO:0034513	box H/ACA snoRNA binding	MOLECULAR_FUNCTION	0.00966809	0.000301803	2	68	382	1075692
[OVER]	GO:0008094	DNA-dependent ATPase activity	MOLECULAR_FUNCTION	0.00978161	0.000305675	7	3493	377	1072267
[OVER]	GO:0006409	tRNA export from nucleus	BIOLOGICAL_PROCESS	0.00987615	0.000309624	4	876	380	1074884
[OVER]	GO:0007127	meiosis I	BIOLOGICAL_PROCESS	0.00989191	0.000310782	6	2484	378	1073276

## Sheet: cluster4
Tags	GO ID	GO Name	GO Category	FDR	P-Value	Nr Test	Nr Reference	Non Annot Test	Non Annot Reference
[OVER]	GO:0006805	xenobiotic metabolic process	BIOLOGICAL_PROCESS	0.000885613	6.24258e-07	10	2466	521	1073147
[OVER]	GO:0014070	response to organic cyclic compound	BIOLOGICAL_PROCESS	0.00186525	1.69045e-06	41	36759	490	1038854
[OVER]	GO:0042632	cholesterol homeostasis	BIOLOGICAL_PROCESS	0.00194552	1.8285e-06	10	2785	521	1072828
[OVER]	GO:0006631	fatty acid metabolic process	BIOLOGICAL_PROCESS	0.00233971	2.43458e-06	17	8677	514	1066936
[OVER]	GO:0006094	gluconeogenesis	BIOLOGICAL_PROCESS	0.00446925	5.76873e-06	10	3179	521	1072434
[OVER]	GO:0032869	cellular response to insulin stimulus	BIOLOGICAL_PROCESS	0.00446925	5.85058e-06	16	8301	515	1067312
[OVER]	GO:0046942	carboxylic acid transport	BIOLOGICAL_PROCESS	0.00473806	7.31575e-06	19	11521	512	1064092
[OVER]	GO:0006066	alcohol metabolic process	BIOLOGICAL_PROCESS	0.00647288	1.10807e-05	17	9762	514	1065851
[OVER]	GO:0070328	triglyceride homeostasis	BIOLOGICAL_PROCESS	0.0131188	2.64208e-05	5	677	526	1074936
[OVER]	GO:0072330	monocarboxylic acid biosynthetic process	BIOLOGICAL_PROCESS	0.0144921	3.25917e-05	12	5629	519	1069984
[OVER]	GO:0033993	response to lipid	BIOLOGICAL_PROCESS	0.0161758	3.74642e-05	37	36315	494	1039298
[OVER]	GO:0016655	oxidoreductase activity, acting on NAD(P)H, quinone or similar compound as acceptor	MOLECULAR_FUNCTION	0.0171535	4.08801e-05	5	743	526	1074870
[OVER]	GO:0010817	regulation of hormone levels	BIOLOGICAL_PROCESS	0.0179647	4.93614e-05	23	18076	508	1057537
[OVER]	GO:0005977	glycogen metabolic process	BIOLOGICAL_PROCESS	0.0179647	4.73599e-05	8	2529	523	1073084
[OVER]	GO:0001080	nitrogen catabolite activation of transcription from RNA polymerase II promoter	BIOLOGICAL_PROCESS	0.0179647	5.07161e-05	2	19	529	1075594
[OVER]	GO:1901682	sulfur compound transmembrane transporter activity	MOLECULAR_FUNCTION	0.0179647	4.9213e-05	6	1271	525	1074342
[OVER]	GO:0019841	retinol binding	MOLECULAR_FUNCTION	0.0202051	6.23948e-05	3	147	528	1075466
[OVER]	GO:0048513	animal organ development	BIOLOGICAL_PROCESS	0.0207443	6.47564e-05	81	106290	450	969323
[OVER]	GO:1905695	positive regulation of phosphatidic acid biosynthetic process	BIOLOGICAL_PROCESS	0.021616	7.83608e-05	2	24	529	1075589
[OVER]	GO:2001250	positive regulation of ammonia assimilation cycle	BIOLOGICAL_PROCESS	0.021616	7.83608e-05	2	24	529	1075589
[OVER]	GO:0038185	intracellular bile acid receptor signaling pathway	BIOLOGICAL_PROCESS	0.021616	7.83608e-05	2	24	529	1075589
[OVER]	GO:0034255	regulation of urea metabolic process	BIOLOGICAL_PROCESS	0.021616	7.83608e-05	2	24	529	1075589
[OVER]	GO:0006996	organelle organization	BIOLOGICAL_PROCESS	0.021616	7.77644e-05	76	98568	455	977045
[OVER]	GO:0004497	monooxygenase activity	MOLECULAR_FUNCTION	0.021616	7.35064e-05	7	1991	524	1073622
[OVER]	GO:1902122	chenodeoxycholic acid binding	MOLECULAR_FUNCTION	0.021616	7.83608e-05	2	24	529	1075589
[OVER]	GO:0046415	urate metabolic process	BIOLOGICAL_PROCESS	0.0228131	8.88266e-05	4	454	527	1075159
[OVER]	GO:0004346	glucose-6-phosphatase activity	MOLECULAR_FUNCTION	0.0229954	9.10799e-05	2	26	529	1075587
[OVER]	GO:0048565	digestive tract development	BIOLOGICAL_PROCESS	0.0240347	9.76169e-05	11	5372	520	1070241
[OVER]	GO:1902713	regulation of interferon-gamma secretion	BIOLOGICAL_PROCESS	0.0245821	0.000107164	4	477	527	1075136
[OVER]	GO:0010876	lipid localization	BIOLOGICAL_PROCESS	0.0245821	0.000105834	17	11746	514	1063867
[OVER]	GO:0070013	intracellular organelle lumen	CELLULAR_COMPONENT	0.0245821	0.000106068	83	111266	448	964347
[OVER]	GO:0000122	negative regulation of transcription by RNA polymerase II	BIOLOGICAL_PROCESS	0.0267003	0.000123902	24	20545	507	1055068
[OVER]	GO:0046943	carboxylic acid transmembrane transporter activity	MOLECULAR_FUNCTION	0.0284258	0.00013368	10	4641	521	1070972
[OVER]	GO:0005743	mitochondrial inner membrane	CELLULAR_COMPONENT	0.0284258	0.000134534	12	6554	519	1069059
[OVER]	GO:0050873	brown fat cell differentiation	BIOLOGICAL_PROCESS	0.0295464	0.000142813	5	973	526	1074640
[OVER]	GO:0010906	regulation of glucose metabolic process	BIOLOGICAL_PROCESS	0.0303754	0.000148859	9	3818	522	1071795
[OVER]	GO:0006775	fat-soluble vitamin metabolic process	BIOLOGICAL_PROCESS	0.0305537	0.000151784	5	986	526	1074627
[OVER]	GO:0009636	response to toxic substance	BIOLOGICAL_PROCESS	0.0309902	0.000154992	23	19558	508	1056055
[OVER]	GO:0042493	response to drug	BIOLOGICAL_PROCESS	0.0356055	0.000182856	38	40809	493	1034804
[OVER]	GO:0042802	identical protein binding	MOLECULAR_FUNCTION	0.036511	0.000189957	50	59188	481	1016425
[OVER]	GO:0060548	negative regulation of cell death	BIOLOGICAL_PROCESS	0.0373333	0.000196165	30	29396	501	1046217
[OVER]	GO:0032642	regulation of chemokine production	BIOLOGICAL_PROCESS	0.0380102	0.00020286	7	2353	524	1073260
[OVER]	GO:0004850	uridine phosphorylase activity	MOLECULAR_FUNCTION	0.0400645	0.000216514	2	41	529	1075572
[OVER]	GO:0006559	L-phenylalanine catabolic process	BIOLOGICAL_PROCESS	0.0431009	0.000240157	3	234	528	1075379
[OVER]	GO:0016705	oxidoreductase activity, acting on paired donors, with incorporation or reduction of molecular oxygen	MOLECULAR_FUNCTION	0.0431009	0.000238045	8	3210	523	1072403
[OVER]	GO:0016125	sterol metabolic process	BIOLOGICAL_PROCESS	0.0450568	0.000255592	9	4112	522	1071501
[OVER]	GO:0009032	thymidine phosphorylase activity	MOLECULAR_FUNCTION	0.0453635	0.000258855	2	45	529	1075568
[OVER]	GO:0022414	reproductive process	BIOLOGICAL_PROCESS	0.0475278	0.000275991	46	53898	485	1021715
[OVER]	GO:1903441	protein localization to ciliary membrane	BIOLOGICAL_PROCESS	0.0486301	0.000284024	3	248	528	1075365
[OVER]	GO:0030278	regulation of ossification	BIOLOGICAL_PROCESS	0.0499465	0.000298418	11	6128	520	1069485

## Sheet: cluster5
Tags	GO ID	GO Name	GO Category	FDR	P-Value	Nr Test	Nr Reference	Non Annot Test	Non Annot Reference
[OVER]	GO:0003796	lysozyme activity	MOLECULAR_FUNCTION	1.61818e-07	3.47623e-10	4	46	210	1075884
[OVER]	GO:0016998	cell wall macromolecule catabolic process	BIOLOGICAL_PROCESS	1.36091e-05	4.52236e-08	4	162	210	1075768
[OVER]	GO:0005829	cytosol	CELLULAR_COMPONENT	2.17709e-05	7.9653e-08	53	125430	161	950500
[OVER]	GO:0044212	transcription regulatory region sequence-specific DNA binding	MOLECULAR_FUNCTION	3.51507e-05	1.45124e-07	18	19985	196	1055945
[OVER]	GO:0003682	chromatin binding	MOLECULAR_FUNCTION	3.55322e-05	1.47892e-07	16	15722	198	1060208
[OVER]	GO:0000209	protein polyubiquitination	BIOLOGICAL_PROCESS	9.71492e-05	4.69572e-07	11	7563	203	1068367
[OVER]	GO:0045944	positive regulation of transcription by RNA polymerase II	BIOLOGICAL_PROCESS	0.000121503	6.32149e-07	20	27034	194	1048896
[OVER]	GO:0001817	regulation of cytokine production	BIOLOGICAL_PROCESS	0.000267177	1.65909e-06	18	23724	196	1052206
[OVER]	GO:0001012	RNA polymerase II transcription regulatory region sequence-specific DNA binding	MOLECULAR_FUNCTION	0.000291512	1.81999e-06	14	14616	200	1061314
[OVER]	GO:0005886	plasma membrane	CELLULAR_COMPONENT	0.000425513	2.82799e-06	48	121804	166	954126
[OVER]	GO:1901700	response to oxygen-containing compound	BIOLOGICAL_PROCESS	0.000536625	3.6385e-06	31	63277	183	1012653
[OVER]	GO:0016604	nuclear body	CELLULAR_COMPONENT	0.000724056	5.10378e-06	16	20711	198	1055219
[OVER]	GO:0009617	response to bacterium	BIOLOGICAL_PROCESS	0.000775784	5.54652e-06	17	23342	197	1052588
[OVER]	GO:0040029	regulation of gene expression, epigenetic	BIOLOGICAL_PROCESS	0.00095027	6.9535e-06	11	10048	203	1065882
[OVER]	GO:0042127	regulation of cell population proliferation	BIOLOGICAL_PROCESS	0.00100218	7.4343e-06	24	43471	190	1032459
[OVER]	GO:0005543	phospholipid binding	MOLECULAR_FUNCTION	0.00100218	7.42402e-06	13	14298	201	1061632
[OVER]	GO:0098542	defense response to other organism	BIOLOGICAL_PROCESS	0.00103257	7.79834e-06	20	32007	194	1043923
[OVER]	GO:0042802	identical protein binding	MOLECULAR_FUNCTION	0.00103257	7.79661e-06	29	59209	185	1016721
[OVER]	GO:0000790	nuclear chromatin	CELLULAR_COMPONENT	0.00104158	7.90136e-06	13	14383	201	1061547
[OVER]	GO:0035326	cis-regulatory region sequence-specific DNA binding	MOLECULAR_FUNCTION	0.00107739	8.20917e-06	12	12274	202	1063656
[OVER]	GO:0045892	negative regulation of transcription, DNA-templated	BIOLOGICAL_PROCESS	0.00124562	9.82547e-06	19	29750	195	1046180
[OVER]	GO:0005770	late endosome	CELLULAR_COMPONENT	0.00135339	1.08118e-05	9	6780	205	1069150
[OVER]	GO:0044798	transcription regulator complex	CELLULAR_COMPONENT	0.00187229	1.52715e-05	7	3876	207	1072054
[OVER]	GO:0048585	negative regulation of response to stimulus	BIOLOGICAL_PROCESS	0.00267863	2.34668e-05	25	49820	189	1026110
[OVER]	GO:0000978	RNA polymerase II cis-regulatory region sequence-specific DNA binding	MOLECULAR_FUNCTION	0.00267863	2.33528e-05	11	11471	203	1064459
[OVER]	GO:0043900	regulation of multi-organism process	BIOLOGICAL_PROCESS	0.00376483	3.41201e-05	16	24232	198	1051698
[OVER]	GO:0031625	ubiquitin protein ligase binding	MOLECULAR_FUNCTION	0.00376758	3.43979e-05	9	7872	205	1068058
[OVER]	GO:0034774	secretory granule lumen	CELLULAR_COMPONENT	0.00376758	3.43514e-05	7	4408	207	1071522
[OVER]	GO:0045739	positive regulation of DNA repair	BIOLOGICAL_PROCESS	0.00398375	3.66389e-05	5	1815	209	1074115
[OVER]	GO:0050663	cytokine secretion	BIOLOGICAL_PROCESS	0.0060511	5.82931e-05	10	10504	204	1065426
[OVER]	GO:0043066	negative regulation of apoptotic process	BIOLOGICAL_PROCESS	0.00610777	5.90439e-05	16	25396	198	1050534
[OVER]	GO:2001235	positive regulation of apoptotic signaling pathway	BIOLOGICAL_PROCESS	0.00648602	6.3136e-05	7	4861	207	1071069
[OVER]	GO:0005615	extracellular space	CELLULAR_COMPONENT	0.00655613	6.44786e-05	16	25590	198	1050340
[OVER]	GO:0016458	gene silencing	BIOLOGICAL_PROCESS	0.00665313	6.56559e-05	9	8571	205	1067359
[OVER]	GO:0002548	monocyte chemotaxis	BIOLOGICAL_PROCESS	0.00681867	6.8205e-05	4	1059	210	1074871
[OVER]	GO:0140297	DNA-binding transcription factor binding	MOLECULAR_FUNCTION	0.00693953	6.96469e-05	10	10735	204	1065195
[OVER]	GO:0090575	RNA polymerase II transcription regulator complex	CELLULAR_COMPONENT	0.00718652	7.26082e-05	6	3414	208	1072516
[OVER]	GO:0019221	cytokine-mediated signaling pathway	BIOLOGICAL_PROCESS	0.00738084	7.55624e-05	11	13091	203	1062839
[OVER]	GO:0050729	positive regulation of inflammatory response	BIOLOGICAL_PROCESS	0.00863185	9.09775e-05	6	3559	208	1072371
[OVER]	GO:2000677	regulation of transcription regulatory region DNA binding	BIOLOGICAL_PROCESS	0.0096934	0.000105094	4	1186	210	1074744
[OVER]	GO:0061630	ubiquitin protein ligase activity	MOLECULAR_FUNCTION	0.0110737	0.000123033	7	5419	207	1070511
[OVER]	GO:1902107	positive regulation of leukocyte differentiation	BIOLOGICAL_PROCESS	0.0113328	0.000126672	7	5445	207	1070485
[OVER]	GO:0009888	tissue development	BIOLOGICAL_PROCESS	0.0122089	0.000137694	28	66009	186	1009921
[OVER]	GO:0007253	cytoplasmic sequestering of NF-kappaB	BIOLOGICAL_PROCESS	0.0122874	0.000138992	2	83	212	1075847
[OVER]	GO:0001228	DNA-binding transcription activator activity, RNA polymerase II-specific	MOLECULAR_FUNCTION	0.01312	0.000152374	8	7516	206	1068414
[OVER]	GO:0046651	lymphocyte proliferation	BIOLOGICAL_PROCESS	0.0139614	0.000164489	8	7602	206	1068328
[OVER]	GO:0017053	transcription repressor complex	CELLULAR_COMPONENT	0.0140749	0.000166298	5	2513	209	1073417
[OVER]	GO:0060828	regulation of canonical Wnt signaling pathway	BIOLOGICAL_PROCESS	0.0146956	0.000174619	8	7670	206	1068260
[OVER]	GO:0048471	perinuclear region of cytoplasm	CELLULAR_COMPONENT	0.0147896	0.000177722	16	27981	198	1047949
[OVER]	GO:0019887	protein kinase regulator activity	MOLECULAR_FUNCTION	0.0149776	0.000180483	6	4043	208	1071887
[OVER]	GO:0034504	protein localization to nucleus	BIOLOGICAL_PROCESS	0.0150625	0.000183024	9	9838	205	1066092
[OVER]	GO:0019901	protein kinase binding	MOLECULAR_FUNCTION	0.0155747	0.000189769	15	25256	199	1050674
[OVER]	GO:0031307	integral component of mitochondrial outer membrane	CELLULAR_COMPONENT	0.0175539	0.000216832	3	565	211	1075365
[OVER]	GO:0051865	protein autoubiquitination	BIOLOGICAL_PROCESS	0.0177637	0.000220616	5	2673	209	1073257
[OVER]	GO:0000151	ubiquitin ligase complex	CELLULAR_COMPONENT	0.0184231	0.000230041	7	6010	207	1069920
[OVER]	GO:0031331	positive regulation of cellular catabolic process	BIOLOGICAL_PROCESS	0.0189363	0.000238356	10	12516	204	1063414
[OVER]	GO:0051341	regulation of oxidoreductase activity	BIOLOGICAL_PROCESS	0.0193562	0.000244942	5	2735	209	1073195
[OVER]	GO:0010561	negative regulation of glycoprotein biosynthetic process	BIOLOGICAL_PROCESS	0.0196417	0.000249543	3	593	211	1075337
[OVER]	GO:0044093	positive regulation of molecular function	BIOLOGICAL_PROCESS	0.0198341	0.000253652	23	51186	191	1024744
[OVER]	GO:0043371	negative regulation of CD4-positive, alpha-beta T cell differentiation	BIOLOGICAL_PROCESS	0.0204213	0.000263217	3	604	211	1075326
[OVER]	GO:0022412	cellular process involved in reproduction in multicellular organism	BIOLOGICAL_PROCESS	0.0211989	0.000273952	11	15213	203	1060717
[OVER]	GO:0051123	RNA polymerase II preinitiation complex assembly	BIOLOGICAL_PROCESS	0.0215542	0.00027999	3	617	211	1075313
[OVER]	GO:0005764	lysosome	CELLULAR_COMPONENT	0.0237186	0.000311291	11	15447	203	1060483
[OVER]	GO:0043308	eosinophil degranulation	BIOLOGICAL_PROCESS	0.0237936	0.000314671	2	126	212	1075804
[OVER]	GO:0051043	regulation of membrane protein ectodomain proteolysis	BIOLOGICAL_PROCESS	0.0242187	0.000322732	3	648	211	1075282
[OVER]	GO:0043410	positive regulation of MAPK cascade	BIOLOGICAL_PROCESS	0.0251632	0.000337593	11	15598	203	1060332
[OVER]	GO:0097730	non-motile cilium	CELLULAR_COMPONENT	0.025291	0.000340417	6	4558	208	1071372
[OVER]	GO:0010243	response to organonitrogen compound	BIOLOGICAL_PROCESS	0.02656	0.00035928	19	39207	195	1036723
[OVER]	GO:0097350	neutrophil clearance	BIOLOGICAL_PROCESS	0.0268855	0.000365488	2	136	212	1075794
[OVER]	GO:0050778	positive regulation of immune response	BIOLOGICAL_PROCESS	0.0272839	0.000371819	13	21171	201	1054759
[OVER]	GO:0050870	positive regulation of T cell activation	BIOLOGICAL_PROCESS	0.0279959	0.000384285	7	6551	207	1069379
[OVER]	GO:0061024	membrane organization	BIOLOGICAL_PROCESS	0.0279959	0.000384343	14	24090	200	1051840
[OVER]	GO:0042393	histone binding	MOLECULAR_FUNCTION	0.0290306	0.000400496	7	6597	207	1069333
[OVER]	GO:0009253	peptidoglycan catabolic process	BIOLOGICAL_PROCESS	0.0298938	0.000414411	2	145	212	1075785
[OVER]	GO:0005794	Golgi apparatus	CELLULAR_COMPONENT	0.0304904	0.000425305	20	43023	194	1032907
[OVER]	GO:0032880	regulation of protein localization	BIOLOGICAL_PROCESS	0.030946	0.00043523	19	39832	195	1036098
[OVER]	GO:0045806	negative regulation of endocytosis	BIOLOGICAL_PROCESS	0.0311512	0.000439993	4	1734	210	1074196
[OVER]	GO:0051046	regulation of secretion	BIOLOGICAL_PROCESS	0.0317375	0.000450624	16	30467	198	1045463
[OVER]	GO:0014070	response to organic cyclic compound	BIOLOGICAL_PROCESS	0.032224	0.000458612	18	36782	196	1039148
[OVER]	GO:0035041	sperm chromatin decondensation	BIOLOGICAL_PROCESS	0.0347217	0.00049649	2	159	212	1075771
[OVER]	GO:0046872	metal ion binding	MOLECULAR_FUNCTION	0.0347933	0.000498682	30	78868	184	997062
[OVER]	GO:0070555	response to interleukin-1	BIOLOGICAL_PROCESS	0.0351306	0.000504696	6	4915	208	1071015
[OVER]	GO:0030099	myeloid cell differentiation	BIOLOGICAL_PROCESS	0.0360991	0.000522065	10	13848	204	1062082
[OVER]	GO:0050801	ion homeostasis	BIOLOGICAL_PROCESS	0.0363962	0.000528987	14	24891	200	1051039
[OVER]	GO:0050921	positive regulation of chemotaxis	BIOLOGICAL_PROCESS	0.0372669	0.000545942	6	4990	208	1070940
[OVER]	GO:0031647	regulation of protein stability	BIOLOGICAL_PROCESS	0.0377065	0.000554358	8	9140	206	1066790
[OVER]	GO:0007049	cell cycle	BIOLOGICAL_PROCESS	0.0382277	0.000567153	21	47392	193	1028538
[OVER]	GO:0019955	cytokine binding	MOLECULAR_FUNCTION	0.0382951	0.00056944	5	3297	209	1072633
[OVER]	GO:0007249	I-kappaB kinase/NF-kappaB signaling	BIOLOGICAL_PROCESS	0.0388946	0.000590975	8	9231	206	1066699
[OVER]	GO:0033382	maintenance of granzyme B location in T cell secretory granule	BIOLOGICAL_PROCESS	0.0388946	0.000596456	1	2	213	1075928
[OVER]	GO:0033373	maintenance of protease location in mast cell secretory granule	BIOLOGICAL_PROCESS	0.0388946	0.000596456	1	2	213	1075928
[OVER]	GO:0097017	renal protein absorption	BIOLOGICAL_PROCESS	0.0399454	0.000619454	2	178	212	1075752
[OVER]	GO:0030177	positive regulation of Wnt signaling pathway	BIOLOGICAL_PROCESS	0.0399454	0.000617957	6	5111	208	1070819
[OVER]	GO:0050733	RS domain binding	MOLECULAR_FUNCTION	0.0399454	0.000619454	2	178	212	1075752
[OVER]	GO:0055082	cellular chemical homeostasis	BIOLOGICAL_PROCESS	0.0404383	0.000628456	14	25339	200	1050591
[OVER]	GO:0008626	granzyme-mediated apoptotic signaling pathway	BIOLOGICAL_PROCESS	0.0406235	0.00063317	2	180	212	1075750
[OVER]	GO:0009628	response to abiotic stimulus	BIOLOGICAL_PROCESS	0.0406235	0.00063406	22	51234	192	1024696
[OVER]	GO:0050786	RAGE receptor binding	MOLECULAR_FUNCTION	0.041277	0.000647031	2	182	212	1075748
[OVER]	GO:0048511	rhythmic process	BIOLOGICAL_PROCESS	0.0419305	0.000658682	9	11761	205	1064169
[OVER]	GO:0051403	stress-activated MAPK cascade	BIOLOGICAL_PROCESS	0.0436208	0.000691365	8	9459	206	1066471
[OVER]	GO:0009886	post-embryonic animal morphogenesis	BIOLOGICAL_PROCESS	0.0436208	0.000692557	5	3445	209	1072485
[OVER]	GO:0043005	neuron projection	CELLULAR_COMPONENT	0.0443485	0.000707087	22	51664	192	1024266
[OVER]	GO:0031400	negative regulation of protein modification process	BIOLOGICAL_PROCESS	0.0450199	0.000719304	12	19875	202	1056055
[OVER]	GO:0060260	regulation of transcription initiation from RNA polymerase II promoter	BIOLOGICAL_PROCESS	0.0462454	0.000741988	3	865	211	1075065
[OVER]	GO:0000182	rDNA binding	MOLECULAR_FUNCTION	0.0469008	0.000755651	2	197	212	1075733

## Sheet: cluster6
Tags	GO ID	GO Name	GO Category	FDR	P-Value	Nr Test	Nr Reference	Non Annot Test	Non Annot Reference
[OVER]	GO:0005623	cell	CELLULAR_COMPONENT	3.53892e-58	3.97938e-60	190	24851	1760	1049343
[OVER]	GO:0048471	perinuclear region of cytoplasm	CELLULAR_COMPONENT	1.41263e-53	1.7307e-55	194	27803	1756	1046391
[OVER]	GO:0003924	GTPase activity	MOLECULAR_FUNCTION	1.11335e-49	1.49857e-51	89	5695	1861	1068499
[OVER]	GO:0005524	ATP binding	MOLECULAR_FUNCTION	9.0996e-47	1.30422e-48	228	41207	1722	1032987
[OVER]	GO:0005525	GTP binding	MOLECULAR_FUNCTION	6.32895e-46	9.34727e-48	97	7792	1853	1066402
[OVER]	GO:0042470	melanosome	CELLULAR_COMPONENT	4.63898e-44	7.02262e-46	60	2434	1890	1071760
[OVER]	GO:0031625	ubiquitin protein ligase binding	MOLECULAR_FUNCTION	3.0786e-32	6.36553e-34	80	7801	1870	1066393
[OVER]	GO:0051082	unfolded protein binding	MOLECULAR_FUNCTION	1.47713e-29	3.2823e-31	46	2365	1904	1071829
[OVER]	GO:0043312	neutrophil degranulation	BIOLOGICAL_PROCESS	1.51662e-29	3.37513e-31	79	8365	1871	1065829
[OVER]	GO:0006890	retrograde vesicle-mediated transport, Golgi to endoplasmic reticulum	BIOLOGICAL_PROCESS	1.90815e-27	4.49626e-29	39	1717	1911	1072477
[OVER]	GO:0046982	protein heterodimerization activity	MOLECULAR_FUNCTION	3.14467e-27	7.45213e-29	81	9573	1869	1064621
[OVER]	GO:0019003	GDP binding	MOLECULAR_FUNCTION	4.5599e-27	1.08671e-28	36	1404	1914	1072790
[OVER]	GO:0042803	protein homodimerization activity	MOLECULAR_FUNCTION	4.49202e-24	1.19568e-25	123	22664	1827	1051530
[OVER]	GO:0043022	ribosome binding	MOLECULAR_FUNCTION	1.23546e-22	3.53735e-24	34	1657	1916	1072537
[OVER]	GO:0032355	response to estradiol	BIOLOGICAL_PROCESS	1.34867e-21	4.03352e-23	57	5969	1893	1068225
[OVER]	GO:0045454	cell redox homeostasis	BIOLOGICAL_PROCESS	2.43768e-20	7.57684e-22	29	1295	1921	1072899
[OVER]	GO:0005925	focal adhesion	CELLULAR_COMPONENT	2.51133e-20	7.81419e-22	66	8501	1884	1065693
[OVER]	GO:0042623	ATPase activity	MOLECULAR_FUNCTION	8.49956e-20	2.71317e-21	71	9994	1879	1064200
[OVER]	GO:0098978	glutamatergic synapse	CELLULAR_COMPONENT	2.44605e-19	7.98873e-21	101	18885	1849	1055309
[OVER]	GO:0000287	magnesium ion binding	MOLECULAR_FUNCTION	4.89089e-19	1.61705e-20	58	7043	1892	1067151
[OVER]	GO:0016324	apical plasma membrane	CELLULAR_COMPONENT	1.57961e-18	5.37105e-20	83	13949	1867	1060245
[OVER]	GO:0032154	cleavage furrow	CELLULAR_COMPONENT	2.4561e-18	8.42554e-20	36	2648	1914	1071546
[OVER]	GO:0016607	nuclear speck	CELLULAR_COMPONENT	2.89734e-17	1.03963e-18	67	10090	1883	1064104
[OVER]	GO:0005509	calcium ion binding	MOLECULAR_FUNCTION	1.438e-16	5.35291e-18	85	15722	1865	1058472
[OVER]	GO:0008022	protein C-terminus binding	MOLECULAR_FUNCTION	2.10674e-16	7.95544e-18	59	8352	1891	1065842
[OVER]	GO:0001012	RNA polymerase II transcription regulatory region sequence-specific DNA binding	MOLECULAR_FUNCTION	5.27931e-16	2.04318e-17	80	14550	1870	1059644
[OVER]	GO:0050821	protein stabilization	BIOLOGICAL_PROCESS	8.51825e-16	3.34245e-17	47	5603	1903	1068591
[OVER]	GO:0034663	endoplasmic reticulum chaperone complex	CELLULAR_COMPONENT	8.89935e-16	3.50693e-17	16	358	1934	1073836
[OVER]	GO:0061621	canonical glycolysis	BIOLOGICAL_PROCESS	1.67584e-14	7.20581e-16	18	631	1932	1073563
[OVER]	GO:0070262	peptidyl-serine dephosphorylation	BIOLOGICAL_PROCESS	2.40432e-14	1.04753e-15	17	543	1933	1073651
[OVER]	GO:0043524	negative regulation of neuron apoptotic process	BIOLOGICAL_PROCESS	4.08318e-14	1.816e-15	43	5267	1907	1068927
[OVER]	GO:0003713	transcription coactivator activity	MOLECULAR_FUNCTION	4.55736e-14	2.03606e-15	53	7835	1897	1066359
[OVER]	GO:0035722	interleukin-12-mediated signaling pathway	BIOLOGICAL_PROCESS	4.96997e-14	2.22541e-15	21	1040	1929	1073154
[OVER]	GO:0044212	transcription regulatory region sequence-specific DNA binding	MOLECULAR_FUNCTION	6.12136e-14	2.75741e-15	92	19911	1858	1054283
[OVER]	GO:0044798	transcription regulator complex	CELLULAR_COMPONENT	1.45538e-13	6.77569e-15	36	3847	1914	1070347
[OVER]	GO:0019886	antigen processing and presentation of exogenous peptide antigen via MHC class II	BIOLOGICAL_PROCESS	1.52857e-13	7.13697e-15	27	2057	1923	1072137
[OVER]	GO:0032436	positive regulation of proteasomal ubiquitin-dependent protein catabolic process	BIOLOGICAL_PROCESS	1.75856e-13	8.26391e-15	27	2070	1923	1072124
[OVER]	GO:0035326	cis-regulatory region sequence-specific DNA binding	MOLECULAR_FUNCTION	1.97236e-13	9.28847e-15	67	12219	1883	1061975
[OVER]	GO:0043531	ADP binding	MOLECULAR_FUNCTION	2.02495e-13	9.54293e-15	28	2264	1922	1071930
[OVER]	GO:0005178	integrin binding	MOLECULAR_FUNCTION	3.39454e-13	1.62366e-14	43	5624	1907	1068570
[OVER]	GO:0044183	protein folding chaperone	MOLECULAR_FUNCTION	8.12325e-13	3.94547e-14	17	684	1933	1073510
[OVER]	GO:1990830	cellular response to leukemia inhibitory factor	BIOLOGICAL_PROCESS	8.13023e-13	3.95432e-14	34	3640	1916	1070554
[OVER]	GO:0032482	Rab protein signal transduction	BIOLOGICAL_PROCESS	1.02931e-12	5.04428e-14	19	945	1931	1073249
[OVER]	GO:0071260	cellular response to mechanical stimulus	BIOLOGICAL_PROCESS	3.11425e-12	1.57636e-13	31	3167	1919	1071027
[OVER]	GO:0005784	Sec61 translocon complex	CELLULAR_COMPONENT	3.44143e-12	1.75006e-13	8	49	1942	1074145
[OVER]	GO:0051087	chaperone binding	MOLECULAR_FUNCTION	5.62877e-12	2.90772e-13	30	3030	1920	1071164
[OVER]	GO:0030027	lamellipodium	CELLULAR_COMPONENT	7.50497e-12	3.90716e-13	55	9577	1895	1064617
[OVER]	GO:0051117	ATPase binding	MOLECULAR_FUNCTION	1.72409e-11	9.21495e-13	30	3176	1920	1071018
[OVER]	GO:0150111	regulation of transepithelial transport	BIOLOGICAL_PROCESS	2.27361e-11	1.22411e-12	9	106	1941	1074088
[OVER]	GO:0035615	clathrin adaptor activity	MOLECULAR_FUNCTION	2.29226e-11	1.23569e-12	15	604	1935	1073590
[OVER]	GO:0033116	endoplasmic reticulum-Golgi intermediate compartment membrane	CELLULAR_COMPONENT	2.45472e-11	1.32491e-12	17	858	1933	1073336
[OVER]	GO:0048013	ephrin receptor signaling pathway	BIOLOGICAL_PROCESS	3.95556e-11	2.16685e-12	28	2853	1922	1071341
[OVER]	GO:0003697	single-stranded DNA binding	MOLECULAR_FUNCTION	4.90954e-11	2.70921e-12	27	2669	1923	1071525
[OVER]	GO:0014823	response to activity	BIOLOGICAL_PROCESS	8.10991e-11	4.51065e-12	32	3856	1918	1070338
[OVER]	GO:0090027	negative regulation of monocyte chemotaxis	BIOLOGICAL_PROCESS	8.81038e-11	4.9239e-12	9	125	1941	1074069
[OVER]	GO:0003756	protein disulfide isomerase activity	MOLECULAR_FUNCTION	1.27225e-10	7.20422e-12	12	356	1938	1073838
[OVER]	GO:0010494	cytoplasmic stress granule	CELLULAR_COMPONENT	1.29347e-10	7.32876e-12	26	2579	1924	1071615
[OVER]	GO:0035578	azurophil granule lumen	CELLULAR_COMPONENT	1.48042e-10	8.40784e-12	20	1445	1930	1072749
[OVER]	GO:0043197	dendritic spine	CELLULAR_COMPONENT	1.59547e-10	9.07199e-12	51	9186	1899	1065008
[OVER]	GO:0071347	cellular response to interleukin-1	BIOLOGICAL_PROCESS	1.67801e-10	9.55824e-12	32	3973	1918	1070221
[OVER]	GO:0001725	stress fiber	CELLULAR_COMPONENT	1.70699e-10	9.74048e-12	32	3976	1918	1070218
[OVER]	GO:0006616	SRP-dependent cotranslational protein targeting to membrane, translocation	BIOLOGICAL_PROCESS	1.75915e-10	1.00499e-11	9	136	1941	1074058
[OVER]	GO:0015037	peptide disulfide oxidoreductase activity	MOLECULAR_FUNCTION	2.15391e-10	1.23919e-11	11	283	1939	1073911
[OVER]	GO:0005811	lipid droplet	CELLULAR_COMPONENT	2.99606e-10	1.73577e-11	25	2473	1925	1071721
[OVER]	GO:0031145	anaphase-promoting complex-dependent catabolic process	BIOLOGICAL_PROCESS	3.03877e-10	1.76153e-11	18	1172	1932	1073022
[OVER]	GO:0044233	mitochondria-associated endoplasmic reticulum membrane	CELLULAR_COMPONENT	3.8647e-10	2.25977e-11	11	300	1939	1073894
[OVER]	GO:0007286	spermatid development	BIOLOGICAL_PROCESS	6.53822e-10	3.88163e-11	31	3956	1919	1070238
[OVER]	GO:0001228	DNA-binding transcription activator activity, RNA polymerase II-specific	MOLECULAR_FUNCTION	6.75315e-10	4.01897e-11	44	7480	1906	1066714
[OVER]	GO:0016328	lateral plasma membrane	CELLULAR_COMPONENT	6.80179e-10	4.05477e-11	29	3481	1921	1070713
[OVER]	GO:0051496	positive regulation of stress fiber assembly	BIOLOGICAL_PROCESS	7.73402e-10	4.62608e-11	21	1781	1929	1072413
[OVER]	GO:0000049	tRNA binding	MOLECULAR_FUNCTION	8.52463e-10	5.11615e-11	19	1425	1931	1072769
[OVER]	GO:0008250	oligosaccharyltransferase complex	CELLULAR_COMPONENT	1.14907e-09	6.98882e-11	9	171	1941	1074023
[OVER]	GO:0045171	intercellular bridge	CELLULAR_COMPONENT	1.18557e-09	7.23072e-11	20	1637	1930	1072557
[OVER]	GO:0002931	response to ischemia	BIOLOGICAL_PROCESS	1.24885e-09	7.64604e-11	21	1832	1929	1072362
[OVER]	GO:0097433	dense body	CELLULAR_COMPONENT	1.72863e-09	1.06821e-10	11	349	1939	1073845
[OVER]	GO:0070374	positive regulation of ERK1 and ERK2 cascade	BIOLOGICAL_PROCESS	1.77025e-09	1.09452e-10	39	6276	1911	1067918
[OVER]	GO:0098761	cellular response to interleukin-7	BIOLOGICAL_PROCESS	1.87748e-09	1.16271e-10	16	993	1934	1073201
[OVER]	GO:0070062	extracellular exosome	CELLULAR_COMPONENT	1.89305e-09	1.17299e-10	41	6864	1909	1067330
[OVER]	GO:0000132	establishment of mitotic spindle orientation	BIOLOGICAL_PROCESS	1.9833e-09	1.23157e-10	18	1326	1932	1072868
[OVER]	GO:0032781	positive regulation of ATPase activity	BIOLOGICAL_PROCESS	2.14826e-09	1.33617e-10	19	1511	1931	1072683
[OVER]	GO:0043130	ubiquitin binding	MOLECULAR_FUNCTION	2.29399e-09	1.43066e-10	21	1898	1929	1072296
[OVER]	GO:0000187	activation of MAPK activity	BIOLOGICAL_PROCESS	2.55647e-09	1.60122e-10	31	4198	1919	1069996
[OVER]	GO:0060071	Wnt signaling pathway, planar cell polarity pathway	BIOLOGICAL_PROCESS	2.56781e-09	1.61091e-10	24	2537	1926	1071657
[OVER]	GO:0048146	positive regulation of fibroblast proliferation	BIOLOGICAL_PROCESS	4.83568e-09	3.08984e-10	19	1591	1931	1072603
[OVER]	GO:0097718	disordered domain specific binding	MOLECULAR_FUNCTION	6.04738e-09	3.89734e-10	20	1808	1930	1072386
[OVER]	GO:0000413	protein peptidyl-prolyl isomerization	BIOLOGICAL_PROCESS	6.59409e-09	4.26961e-10	13	641	1937	1073553
[OVER]	GO:0048156	tau protein binding	MOLECULAR_FUNCTION	8.82586e-09	5.78575e-10	18	1465	1932	1072729
[OVER]	GO:0001968	fibronectin binding	MOLECULAR_FUNCTION	9.08835e-09	5.96393e-10	17	1287	1933	1072907
[OVER]	GO:0035970	peptidyl-threonine dephosphorylation	BIOLOGICAL_PROCESS	9.19992e-09	6.04364e-10	10	310	1940	1073884
[OVER]	GO:0046961	proton-transporting ATPase activity, rotational mechanism	MOLECULAR_FUNCTION	9.49562e-09	6.2535e-10	11	415	1939	1073779
[OVER]	GO:0097164	ammonium ion metabolic process	BIOLOGICAL_PROCESS	9.71551e-09	6.40483e-10	35	5542	1915	1068652
[OVER]	GO:0000188	inactivation of MAPK activity	BIOLOGICAL_PROCESS	9.71583e-09	6.4083e-10	11	416	1939	1073778
[OVER]	GO:0097421	liver regeneration	BIOLOGICAL_PROCESS	9.92071e-09	6.56008e-10	18	1477	1932	1072717
[OVER]	GO:0034975	protein folding in endoplasmic reticulum	BIOLOGICAL_PROCESS	9.97681e-09	6.60388e-10	9	223	1941	1073971
[OVER]	GO:0017017	MAP kinase tyrosine/serine/threonine phosphatase activity	MOLECULAR_FUNCTION	1.03896e-08	6.89138e-10	8	149	1942	1074045
[OVER]	GO:0032587	ruffle membrane	CELLULAR_COMPONENT	1.06124e-08	7.04598e-10	31	4472	1919	1069722
[OVER]	GO:0005790	smooth endoplasmic reticulum	CELLULAR_COMPONENT	1.23728e-08	8.26457e-10	20	1891	1930	1072303
[OVER]	GO:0015949	nucleobase-containing small molecule interconversion	BIOLOGICAL_PROCESS	1.49533e-08	1.00836e-09	12	556	1938	1073638
[OVER]	GO:0019834	phospholipase A2 inhibitor activity	MOLECULAR_FUNCTION	1.563e-08	1.05557e-09	6	50	1944	1074144
[OVER]	GO:1990023	mitotic spindle midzone	CELLULAR_COMPONENT	1.59823e-08	1.08097e-09	11	438	1939	1073756
[OVER]	GO:0007339	binding of sperm to zona pellucida	BIOLOGICAL_PROCESS	1.60643e-08	1.08706e-09	14	840	1936	1073354
[OVER]	GO:0045740	positive regulation of DNA replication	BIOLOGICAL_PROCESS	1.64883e-08	1.11741e-09	15	999	1935	1073195
[OVER]	GO:0008097	5S rRNA binding	MOLECULAR_FUNCTION	1.82907e-08	1.24386e-09	10	335	1940	1073859
[OVER]	GO:0003743	translation initiation factor activity	MOLECULAR_FUNCTION	1.8615e-08	1.26779e-09	16	1177	1934	1073017
[OVER]	GO:0031115	negative regulation of microtubule polymerization	BIOLOGICAL_PROCESS	1.94025e-08	1.32337e-09	12	570	1938	1073624
[OVER]	GO:0001650	fibrillar center	CELLULAR_COMPONENT	2.18225e-08	1.49356e-09	25	3085	1925	1071109
[OVER]	GO:0097711	ciliary basal body-plasma membrane docking	BIOLOGICAL_PROCESS	2.66558e-08	1.83957e-09	17	1390	1933	1072804
[OVER]	GO:0030670	phagocytic vesicle membrane	CELLULAR_COMPONENT	3.18194e-08	2.21193e-09	19	1799	1931	1072395
[OVER]	GO:0071850	mitotic cell cycle arrest	BIOLOGICAL_PROCESS	3.37268e-08	2.35132e-09	11	473	1939	1073721
[OVER]	GO:0030122	AP-2 adaptor complex	CELLULAR_COMPONENT	4.0212e-08	2.8264e-09	10	366	1940	1073828
[OVER]	GO:0001835	blastocyst hatching	BIOLOGICAL_PROCESS	4.51268e-08	3.18396e-09	13	761	1937	1073433
[OVER]	GO:0035861	site of double-strand break	CELLULAR_COMPONENT	4.6103e-08	3.25593e-09	16	1260	1934	1072934
[OVER]	GO:0008340	determination of adult lifespan	BIOLOGICAL_PROCESS	4.72306e-08	3.34191e-09	21	2276	1929	1071918
[OVER]	GO:0045879	negative regulation of smoothened signaling pathway	BIOLOGICAL_PROCESS	4.80004e-08	3.40121e-09	16	1264	1934	1072930
[OVER]	GO:0070317	negative regulation of G0 to G1 transition	BIOLOGICAL_PROCESS	5.65635e-08	4.05354e-09	13	777	1937	1073417
[OVER]	GO:0018279	protein N-linked glycosylation via asparagine	BIOLOGICAL_PROCESS	5.8455e-08	4.19498e-09	11	501	1939	1073693
[OVER]	GO:0003755	peptidyl-prolyl cis-trans isomerase activity	MOLECULAR_FUNCTION	5.89815e-08	4.2387e-09	13	780	1937	1073414
[OVER]	GO:0051085	chaperone cofactor-dependent protein refolding	BIOLOGICAL_PROCESS	5.97521e-08	4.3021e-09	13	781	1937	1073413
[OVER]	GO:0051787	misfolded protein binding	MOLECULAR_FUNCTION	6.99612e-08	5.07238e-09	12	645	1938	1073549
[OVER]	GO:0055038	recycling endosome membrane	CELLULAR_COMPONENT	7.80296e-08	5.68254e-09	19	1910	1931	1072284
[OVER]	GO:0008543	fibroblast growth factor receptor signaling pathway	BIOLOGICAL_PROCESS	8.23347e-08	6.02476e-09	24	3066	1926	1071128
[OVER]	GO:0050690	regulation of defense response to virus by virus	BIOLOGICAL_PROCESS	8.5841e-08	6.29285e-09	12	658	1938	1073536
[OVER]	GO:0005903	brush border	CELLULAR_COMPONENT	9.06921e-08	6.66979e-09	39	7300	1911	1066894
[OVER]	GO:0001649	osteoblast differentiation	BIOLOGICAL_PROCESS	1.0802e-07	8.02393e-09	32	5260	1918	1068934
[OVER]	GO:0016235	aggresome	CELLULAR_COMPONENT	1.12633e-07	8.38925e-09	14	991	1936	1073203
[OVER]	GO:0014069	postsynaptic density	CELLULAR_COMPONENT	1.16257e-07	8.68257e-09	65	16250	1885	1057944
[OVER]	GO:0032091	negative regulation of protein binding	BIOLOGICAL_PROCESS	1.31816e-07	9.89326e-09	23	2902	1927	1071292
[OVER]	GO:0043154	negative regulation of cysteine-type endopeptidase activity involved in apoptotic process	BIOLOGICAL_PROCESS	1.40043e-07	1.05295e-08	19	1987	1931	1072207
[OVER]	GO:0015786	UDP-glucose transmembrane transport	BIOLOGICAL_PROCESS	1.55765e-07	1.17692e-08	6	77	1944	1074117
[OVER]	GO:0005801	cis-Golgi network	CELLULAR_COMPONENT	1.61627e-07	1.22338e-08	15	1200	1935	1072994
[OVER]	GO:0004129	cytochrome-c oxidase activity	MOLECULAR_FUNCTION	1.6429e-07	1.24519e-08	8	219	1942	1073975
[OVER]	GO:0002758	innate immune response-activating signal transduction	BIOLOGICAL_PROCESS	1.76755e-07	1.34441e-08	38	7186	1912	1067008
[OVER]	GO:0051879	Hsp90 protein binding	MOLECULAR_FUNCTION	1.8053e-07	1.37555e-08	18	1806	1932	1072388
[OVER]	GO:0035686	sperm fibrous sheath	CELLULAR_COMPONENT	1.90838e-07	1.45921e-08	6	80	1944	1074114
[OVER]	GO:1990439	MAP kinase serine/threonine phosphatase activity	MOLECULAR_FUNCTION	2.03966e-07	1.5637e-08	5	37	1945	1074157
[OVER]	GO:0030018	Z disc	CELLULAR_COMPONENT	2.37413e-07	1.83606e-08	37	6963	1913	1067231
[OVER]	GO:0031201	SNARE complex	CELLULAR_COMPONENT	2.4435e-07	1.89217e-08	12	729	1938	1073465
[OVER]	GO:0008553	proton-exporting ATPase activity, phosphorylative mechanism	MOLECULAR_FUNCTION	2.53755e-07	1.97096e-08	10	452	1940	1073742
[OVER]	GO:0098993	anchored component of synaptic vesicle membrane	CELLULAR_COMPONENT	2.5854e-07	2.00986e-08	9	335	1941	1073859
[OVER]	GO:0000184	nuclear-transcribed mRNA catabolic process, nonsense-mediated decay	BIOLOGICAL_PROCESS	2.73609e-07	2.13435e-08	17	1649	1933	1072545
[OVER]	GO:0005814	centriole	CELLULAR_COMPONENT	3.28379e-07	2.58585e-08	19	2106	1931	1072088
[OVER]	GO:0035335	peptidyl-tyrosine dephosphorylation	BIOLOGICAL_PROCESS	3.88521e-07	3.0764e-08	19	2130	1931	1072064
[OVER]	GO:0035976	transcription factor AP-1 complex	CELLULAR_COMPONENT	3.93269e-07	3.11928e-08	5	43	1945	1074151
[OVER]	GO:0044322	endoplasmic reticulum quality control compartment	CELLULAR_COMPONENT	5.21827e-07	4.1915e-08	10	491	1940	1073703
[OVER]	GO:0061179	negative regulation of insulin secretion involved in cellular response to glucose stimulus	BIOLOGICAL_PROCESS	5.27307e-07	4.23906e-08	11	632	1939	1073562
[OVER]	GO:0030127	COPII vesicle coat	CELLULAR_COMPONENT	5.81404e-07	4.69151e-08	9	371	1941	1073823
[OVER]	GO:0003746	translation elongation factor activity	MOLECULAR_FUNCTION	6.31223e-07	5.10199e-08	11	644	1939	1073550
[OVER]	GO:0051015	actin filament binding	MOLECULAR_FUNCTION	8.04526e-07	6.58106e-08	42	8968	1908	1065226
[OVER]	GO:0090383	phagosome acidification	BIOLOGICAL_PROCESS	8.45855e-07	6.94185e-08	9	389	1941	1073805
[OVER]	GO:0030145	manganese ion binding	MOLECULAR_FUNCTION	8.61201e-07	7.07358e-08	18	2019	1932	1072175
[OVER]	GO:1904813	ficolin-1-rich granule lumen	CELLULAR_COMPONENT	9.09814e-07	7.49119e-08	18	2027	1932	1072167
[OVER]	GO:0034379	very-low-density lipoprotein particle assembly	BIOLOGICAL_PROCESS	9.19558e-07	7.58376e-08	8	279	1942	1073915
[OVER]	GO:0006367	transcription initiation from RNA polymerase II promoter	BIOLOGICAL_PROCESS	1.18581e-06	9.903e-08	24	3574	1926	1070620
[OVER]	GO:0048306	calcium-dependent protein binding	MOLECULAR_FUNCTION	1.18835e-06	9.92816e-08	19	2301	1931	1071893
[OVER]	GO:1904668	positive regulation of ubiquitin protein ligase activity	BIOLOGICAL_PROCESS	1.26914e-06	1.0633e-07	8	292	1942	1073902
[OVER]	GO:0017137	Rab GTPase binding	MOLECULAR_FUNCTION	1.31539e-06	1.10426e-07	28	4720	1922	1069474
[OVER]	GO:1901029	negative regulation of mitochondrial outer membrane permeabilization involved in apoptotic signaling pathway	BIOLOGICAL_PROCESS	1.40851e-06	1.18668e-07	6	116	1944	1074078
[OVER]	GO:0032588	trans-Golgi network membrane	CELLULAR_COMPONENT	1.4949e-06	1.26348e-07	16	1653	1934	1072541
[OVER]	GO:0030033	microvillus assembly	BIOLOGICAL_PROCESS	1.50797e-06	1.27504e-07	14	1242	1936	1072952
[OVER]	GO:1900026	positive regulation of substrate adhesion-dependent cell spreading	BIOLOGICAL_PROCESS	1.62392e-06	1.37853e-07	16	1664	1934	1072530
[OVER]	GO:0097227	sperm annulus	CELLULAR_COMPONENT	1.64241e-06	1.39477e-07	7	201	1943	1073993
[OVER]	GO:0044849	estrous cycle	BIOLOGICAL_PROCESS	1.78508e-06	1.52012e-07	11	720	1939	1073474
[OVER]	GO:0001921	positive regulation of receptor recycling	BIOLOGICAL_PROCESS	1.78933e-06	1.52434e-07	9	428	1941	1073766
[OVER]	GO:0043204	perikaryon	CELLULAR_COMPONENT	1.81608e-06	1.54835e-07	33	6320	1917	1067874
[OVER]	GO:0090266	regulation of mitotic cell cycle spindle assembly checkpoint	BIOLOGICAL_PROCESS	1.84899e-06	1.57827e-07	8	308	1942	1073886
[OVER]	GO:0008330	protein tyrosine/threonine phosphatase activity	MOLECULAR_FUNCTION	1.85561e-06	1.58454e-07	5	61	1945	1074133
[OVER]	GO:0002020	protease binding	MOLECULAR_FUNCTION	1.94422e-06	1.66347e-07	27	4527	1923	1069667
[OVER]	GO:0071284	cellular response to lead ion	BIOLOGICAL_PROCESS	1.97387e-06	1.69087e-07	7	207	1943	1073987
[OVER]	GO:0006335	DNA replication-dependent nucleosome assembly	BIOLOGICAL_PROCESS	2.0132e-06	1.72925e-07	6	124	1944	1074070
[OVER]	GO:0005751	mitochondrial respiratory chain complex IV	CELLULAR_COMPONENT	2.0132e-06	1.72925e-07	6	124	1944	1074070
[OVER]	GO:0044829	positive regulation by host of viral genome replication	BIOLOGICAL_PROCESS	2.02769e-06	1.74503e-07	7	208	1943	1073986
[OVER]	GO:0001671	ATPase activator activity	MOLECULAR_FUNCTION	2.02769e-06	1.7451e-07	10	575	1940	1073619
[OVER]	GO:0044878	mitotic cytokinesis checkpoint	BIOLOGICAL_PROCESS	2.09919e-06	1.80945e-07	6	125	1944	1074069
[OVER]	GO:0071168	protein localization to chromatin	BIOLOGICAL_PROCESS	2.10418e-06	1.81517e-07	12	903	1938	1073291
[OVER]	GO:0008270	zinc ion binding	MOLECULAR_FUNCTION	2.21908e-06	1.91578e-07	65	17732	1885	1056462
[OVER]	GO:0045540	regulation of cholesterol biosynthetic process	BIOLOGICAL_PROCESS	2.76751e-06	2.4199e-07	13	1114	1937	1073080
[OVER]	GO:0032133	chromosome passenger complex	CELLULAR_COMPONENT	3.0023e-06	2.63528e-07	5	68	1945	1074126
[OVER]	GO:0030948	negative regulation of vascular endothelial growth factor receptor signaling pathway	BIOLOGICAL_PROCESS	3.13203e-06	2.7502e-07	9	460	1941	1073734
[OVER]	GO:0032456	endocytic recycling	BIOLOGICAL_PROCESS	3.30686e-06	2.90927e-07	16	1762	1934	1072432
[OVER]	GO:0006879	cellular iron ion homeostasis	BIOLOGICAL_PROCESS	3.31886e-06	2.92205e-07	19	2474	1931	1071720
[OVER]	GO:0005786	signal recognition particle, endoplasmic reticulum targeting	CELLULAR_COMPONENT	3.41988e-06	3.01902e-07	5	70	1945	1074124
[OVER]	GO:0016538	cyclin-dependent protein serine/threonine kinase regulator activity	MOLECULAR_FUNCTION	3.52111e-06	3.11076e-07	9	467	1941	1073727
[OVER]	GO:0016605	PML body	CELLULAR_COMPONENT	3.58347e-06	3.17307e-07	23	3540	1927	1070654
[OVER]	GO:0030971	receptor tyrosine kinase binding	MOLECULAR_FUNCTION	3.65948e-06	3.25142e-07	19	2492	1931	1071702
[OVER]	GO:0010971	positive regulation of G2/M transition of mitotic cell cycle	BIOLOGICAL_PROCESS	3.75198e-06	3.34117e-07	11	781	1939	1073413
[OVER]	GO:1903753	negative regulation of p38MAPK cascade	BIOLOGICAL_PROCESS	3.75251e-06	3.3429e-07	8	341	1942	1073853
[OVER]	GO:0031394	positive regulation of prostaglandin biosynthetic process	BIOLOGICAL_PROCESS	3.84396e-06	3.42952e-07	6	140	1944	1074054
[OVER]	GO:0019894	kinesin binding	MOLECULAR_FUNCTION	3.93758e-06	3.51701e-07	16	1788	1934	1072406
[OVER]	GO:0005460	UDP-glucose transmembrane transporter activity	MOLECULAR_FUNCTION	4.10649e-06	3.67616e-07	5	73	1945	1074121
[OVER]	GO:0035189	Rb-E2F complex	CELLULAR_COMPONENT	4.10649e-06	3.67616e-07	5	73	1945	1074121
[OVER]	GO:0002102	podosome	CELLULAR_COMPONENT	4.27173e-06	3.83125e-07	15	1577	1935	1072617
[OVER]	GO:0051256	mitotic spindle midzone assembly	BIOLOGICAL_PROCESS	4.30449e-06	3.86497e-07	6	143	1944	1074051
[OVER]	GO:0033018	sarcoplasmic reticulum lumen	CELLULAR_COMPONENT	4.30449e-06	3.86497e-07	6	143	1944	1074051
[OVER]	GO:0072583	clathrin-dependent endocytosis	BIOLOGICAL_PROCESS	4.44547e-06	3.99305e-07	17	2038	1933	1072156
[OVER]	GO:0033146	regulation of intracellular estrogen receptor signaling pathway	BIOLOGICAL_PROCESS	4.52025e-06	4.06476e-07	12	976	1938	1073218
[OVER]	GO:0072687	meiotic spindle	CELLULAR_COMPONENT	4.68338e-06	4.22089e-07	8	352	1942	1073842
[OVER]	GO:0038096	Fc-gamma receptor signaling pathway involved in phagocytosis	BIOLOGICAL_PROCESS	4.9421e-06	4.46899e-07	21	3067	1929	1071127
[OVER]	GO:0003016	respiratory system process	BIOLOGICAL_PROCESS	4.98927e-06	4.515e-07	12	986	1938	1073208
[OVER]	GO:0098973	structural constituent of postsynaptic actin cytoskeleton	MOLECULAR_FUNCTION	5.16452e-06	4.69092e-07	6	148	1944	1074046
[OVER]	GO:0016363	nuclear matrix	CELLULAR_COMPONENT	5.18292e-06	4.70937e-07	23	3624	1927	1070570
[OVER]	GO:0031463	Cul3-RING ubiquitin ligase complex	CELLULAR_COMPONENT	5.21913e-06	4.74402e-07	11	810	1939	1073384
[OVER]	GO:0033181	plasma membrane proton-transporting V-type ATPase complex	CELLULAR_COMPONENT	5.35037e-06	4.8723e-07	6	149	1944	1074045
[OVER]	GO:0006268	DNA unwinding involved in DNA replication	BIOLOGICAL_PROCESS	5.35316e-06	4.87664e-07	8	359	1942	1073835
[OVER]	GO:1902969	mitotic DNA replication	BIOLOGICAL_PROCESS	5.39094e-06	4.91361e-07	9	494	1941	1073700
[OVER]	GO:1903831	signal transduction involved in cellular response to ammonium ion	BIOLOGICAL_PROCESS	5.43458e-06	4.9581e-07	17	2071	1933	1072123
[OVER]	GO:0009793	embryo development ending in seed dormancy	BIOLOGICAL_PROCESS	5.69857e-06	5.20852e-07	15	1617	1935	1072577
[OVER]	GO:0048538	thymus development	BIOLOGICAL_PROCESS	5.82491e-06	5.3279e-07	15	1620	1935	1072574
[OVER]	GO:0042532	negative regulation of tyrosine phosphorylation of STAT protein	BIOLOGICAL_PROCESS	6.2006e-06	5.68819e-07	9	503	1941	1073691
[OVER]	GO:0030332	cyclin binding	MOLECULAR_FUNCTION	6.39418e-06	5.88079e-07	10	659	1940	1073535
[OVER]	GO:0046627	negative regulation of insulin receptor signaling pathway	BIOLOGICAL_PROCESS	6.91695e-06	6.3732e-07	14	1425	1936	1072769
[OVER]	GO:0047485	protein N-terminus binding	MOLECULAR_FUNCTION	6.96206e-06	6.41709e-07	25	4267	1925	1069927
[OVER]	GO:0003714	transcription corepressor activity	MOLECULAR_FUNCTION	7.81159e-06	7.23422e-07	28	5199	1922	1068995
[OVER]	GO:0048873	homeostasis of number of cells within a tissue	BIOLOGICAL_PROCESS	7.82292e-06	7.24734e-07	13	1231	1937	1072963
[OVER]	GO:0001669	acrosomal vesicle	CELLULAR_COMPONENT	8.3561e-06	7.75811e-07	19	2645	1931	1071549
[OVER]	GO:0070318	positive regulation of G0 to G1 transition	BIOLOGICAL_PROCESS	8.54733e-06	7.94139e-07	5	86	1945	1074108
[OVER]	GO:0005758	mitochondrial intermembrane space	CELLULAR_COMPONENT	8.86037e-06	8.26794e-07	13	1246	1937	1072948
[OVER]	GO:0050731	positive regulation of peptidyl-tyrosine phosphorylation	BIOLOGICAL_PROCESS	1.00301e-05	9.41335e-07	30	5900	1920	1068294
[OVER]	GO:0006123	mitochondrial electron transport, cytochrome c to oxygen	BIOLOGICAL_PROCESS	1.05302e-05	9.89679e-07	6	169	1944	1074025
[OVER]	GO:0035099	hemocyte migration	BIOLOGICAL_PROCESS	1.0854e-05	1.02303e-06	6	170	1944	1074024
[OVER]	GO:0061952	midbody abscission	BIOLOGICAL_PROCESS	1.13747e-05	1.07402e-06	7	275	1943	1073919
[OVER]	GO:0002523	leukocyte migration involved in inflammatory response	BIOLOGICAL_PROCESS	1.17759e-05	1.11387e-06	8	402	1942	1073792
[OVER]	GO:0033574	response to testosterone	BIOLOGICAL_PROCESS	1.20691e-05	1.14202e-06	15	1725	1935	1072469
[OVER]	GO:0006977	DNA damage response, signal transduction by p53 class mediator resulting in cell cycle arrest	BIOLOGICAL_PROCESS	1.21666e-05	1.15205e-06	11	889	1939	1073305
[OVER]	GO:0031340	positive regulation of vesicle fusion	BIOLOGICAL_PROCESS	1.25228e-05	1.18662e-06	9	551	1941	1073643
[OVER]	GO:0006883	cellular sodium ion homeostasis	BIOLOGICAL_PROCESS	1.39549e-05	1.32935e-06	10	723	1940	1073471
[OVER]	GO:0008320	protein transmembrane transporter activity	MOLECULAR_FUNCTION	1.45061e-05	1.3838e-06	7	286	1943	1073908
[OVER]	GO:0072334	UDP-galactose transmembrane transport	BIOLOGICAL_PROCESS	1.46607e-05	1.39904e-06	5	97	1945	1074097
[OVER]	GO:0071803	positive regulation of podosome assembly	BIOLOGICAL_PROCESS	1.49772e-05	1.43075e-06	9	564	1941	1073630
[OVER]	GO:0005664	nuclear origin of replication recognition complex	CELLULAR_COMPONENT	1.53639e-05	1.46822e-06	5	98	1945	1074096
[OVER]	GO:0042307	positive regulation of protein import into nucleus	BIOLOGICAL_PROCESS	1.53742e-05	1.46972e-06	16	2000	1934	1072194
[OVER]	GO:0043525	positive regulation of neuron apoptotic process	BIOLOGICAL_PROCESS	1.56478e-05	1.4985e-06	18	2506	1932	1071688
[OVER]	GO:0060136	embryonic process involved in female pregnancy	BIOLOGICAL_PROCESS	1.57938e-05	1.51354e-06	7	290	1943	1073904
[OVER]	GO:0005459	UDP-galactose transmembrane transporter activity	MOLECULAR_FUNCTION	1.60593e-05	1.54006e-06	5	99	1945	1074095
[OVER]	GO:0051412	response to corticosterone	BIOLOGICAL_PROCESS	1.6248e-05	1.56034e-06	11	918	1939	1073276
[OVER]	GO:0031492	nucleosomal DNA binding	MOLECULAR_FUNCTION	1.6452e-05	1.58213e-06	7	292	1943	1073902
[OVER]	GO:0099738	cell cortex region	CELLULAR_COMPONENT	1.72746e-05	1.66878e-06	19	2790	1931	1071404
[OVER]	GO:0005154	epidermal growth factor receptor binding	MOLECULAR_FUNCTION	1.72847e-05	1.67034e-06	12	1121	1938	1073073
[OVER]	GO:0062062	oligosaccharyltransferase complex binding	MOLECULAR_FUNCTION	1.73382e-05	1.67609e-06	3	10	1947	1074184
[OVER]	GO:0021766	hippocampus development	BIOLOGICAL_PROCESS	1.74904e-05	1.69256e-06	21	3342	1929	1070852
[OVER]	GO:1902396	protein localization to bicellular tight junction	BIOLOGICAL_PROCESS	1.77248e-05	1.71703e-06	9	577	1941	1073617
[OVER]	GO:0071277	cellular response to calcium ion	BIOLOGICAL_PROCESS	1.81014e-05	1.75777e-06	20	3072	1930	1071122
[OVER]	GO:0007099	centriole replication	BIOLOGICAL_PROCESS	1.85978e-05	1.80972e-06	10	749	1940	1073445
[OVER]	GO:0098685	Schaffer collateral - CA1 synapse	CELLULAR_COMPONENT	1.89021e-05	1.84163e-06	27	5149	1923	1069045
[OVER]	GO:0030126	COPI vesicle coat	CELLULAR_COMPONENT	1.89075e-05	1.84303e-06	7	299	1943	1073895
[OVER]	GO:0009505	plant-type cell wall	CELLULAR_COMPONENT	1.89308e-05	1.84593e-06	8	431	1942	1073763
[OVER]	GO:0046697	decidualization	BIOLOGICAL_PROCESS	1.91065e-05	1.86499e-06	9	583	1941	1073611
[OVER]	GO:0048027	mRNA 5'-UTR binding	MOLECULAR_FUNCTION	1.9372e-05	1.8922e-06	11	937	1939	1073257
[OVER]	GO:0005637	nuclear inner membrane	CELLULAR_COMPONENT	2.00633e-05	1.96107e-06	12	1139	1938	1073055
[OVER]	GO:0002199	zona pellucida receptor complex	CELLULAR_COMPONENT	2.06749e-05	2.02433e-06	6	192	1944	1074002
[OVER]	GO:1901164	negative regulation of trophoblast cell migration	BIOLOGICAL_PROCESS	2.07387e-05	2.03127e-06	5	105	1945	1074089
[OVER]	GO:1990869	cellular response to chemokine	BIOLOGICAL_PROCESS	2.14353e-05	2.10597e-06	14	1582	1936	1072612
[OVER]	GO:1905602	positive regulation of receptor-mediated endocytosis involved in cholesterol transport	BIOLOGICAL_PROCESS	2.1696e-05	2.13377e-06	4	45	1946	1074149
[OVER]	GO:0001938	positive regulation of endothelial cell proliferation	BIOLOGICAL_PROCESS	2.21701e-05	2.18337e-06	18	2576	1932	1071618
[OVER]	GO:0035914	skeletal muscle cell differentiation	BIOLOGICAL_PROCESS	2.21779e-05	2.18489e-06	15	1821	1935	1072373
[OVER]	GO:1905581	positive regulation of low-density lipoprotein particle clearance	BIOLOGICAL_PROCESS	2.53429e-05	2.50945e-06	4	47	1946	1074147
[OVER]	GO:0000159	protein phosphatase type 2A complex	CELLULAR_COMPONENT	2.59698e-05	2.57676e-06	7	315	1943	1073879
[OVER]	GO:0005778	peroxisomal membrane	CELLULAR_COMPONENT	2.66953e-05	2.65681e-06	12	1174	1938	1073020
[OVER]	GO:0008536	Ran GTPase binding	MOLECULAR_FUNCTION	2.75633e-05	2.74874e-06	12	1178	1938	1073016
[OVER]	GO:0018401	peptidyl-proline hydroxylation to 4-hydroxy-L-proline	BIOLOGICAL_PROCESS	2.84613e-05	2.84116e-06	6	204	1944	1073990
[OVER]	GO:0034080	CENP-A containing nucleosome assembly	BIOLOGICAL_PROCESS	3.00044e-05	3.00024e-06	6	206	1944	1073988
[OVER]	GO:0048489	synaptic vesicle transport	BIOLOGICAL_PROCESS	3.06051e-05	3.06133e-06	16	2121	1934	1072073
[OVER]	GO:0006489	dolichyl diphosphate biosynthetic process	BIOLOGICAL_PROCESS	3.15392e-05	3.16201e-06	4	50	1946	1074144
[OVER]	GO:0010248	establishment or maintenance of transmembrane electrochemical gradient	BIOLOGICAL_PROCESS	3.15392e-05	3.16218e-06	9	623	1941	1073571
[OVER]	GO:1904707	positive regulation of vascular smooth muscle cell proliferation	BIOLOGICAL_PROCESS	3.16112e-05	3.17152e-06	12	1195	1938	1072999
[OVER]	GO:0008312	7S RNA binding	MOLECULAR_FUNCTION	3.23029e-05	3.24526e-06	5	116	1945	1074078
[OVER]	GO:0000727	double-strand break repair via break-induced replication	BIOLOGICAL_PROCESS	3.23631e-05	3.25239e-06	6	209	1944	1073985
[OVER]	GO:0044548	S100 protein binding	MOLECULAR_FUNCTION	3.323e-05	3.34174e-06	8	468	1942	1073726
[OVER]	GO:0001784	phosphotyrosine residue binding	MOLECULAR_FUNCTION	3.55907e-05	3.59109e-06	12	1210	1938	1072984
[OVER]	GO:0071837	HMG box domain binding	MOLECULAR_FUNCTION	3.57408e-05	3.60863e-06	7	332	1943	1073862
[OVER]	GO:0043392	negative regulation of DNA binding	BIOLOGICAL_PROCESS	3.60885e-05	3.64858e-06	13	1431	1937	1072763
[OVER]	GO:0001618	virus receptor activity	MOLECULAR_FUNCTION	3.69453e-05	3.74141e-06	12	1215	1938	1072979
[OVER]	GO:0031261	DNA replication preinitiation complex	CELLULAR_COMPONENT	3.75561e-05	3.80579e-06	5	120	1945	1074074
[OVER]	GO:0031288	sorocarp morphogenesis	BIOLOGICAL_PROCESS	3.90651e-05	3.9705e-06	7	337	1943	1073857
[OVER]	GO:0030150	protein import into mitochondrial matrix	BIOLOGICAL_PROCESS	3.94291e-05	4.01014e-06	6	217	1944	1073977
[OVER]	GO:0035267	NuA4 histone acetyltransferase complex	CELLULAR_COMPONENT	3.99508e-05	4.06723e-06	8	481	1942	1073713
[OVER]	GO:0071300	cellular response to retinoic acid	BIOLOGICAL_PROCESS	4.11293e-05	4.19963e-06	16	2176	1934	1072018
[OVER]	GO:0031489	myosin V binding	MOLECULAR_FUNCTION	4.16184e-05	4.25237e-06	8	484	1942	1073710
[OVER]	GO:0070527	platelet aggregation	BIOLOGICAL_PROCESS	4.31808e-05	4.41925e-06	14	1690	1936	1072504
[OVER]	GO:0097513	myosin II filament	CELLULAR_COMPONENT	4.42094e-05	4.52748e-06	7	344	1943	1073850
[OVER]	GO:0031204	posttranslational protein targeting to membrane, translocation	BIOLOGICAL_PROCESS	4.49585e-05	4.61024e-06	5	125	1945	1074069
[OVER]	GO:1990756	ubiquitin ligase-substrate adaptor activity	MOLECULAR_FUNCTION	4.65811e-05	4.78601e-06	5	126	1945	1074068
[OVER]	GO:0042169	SH2 domain binding	MOLECULAR_FUNCTION	4.68242e-05	4.81256e-06	14	1703	1936	1072491
[OVER]	GO:0007377	germ-band extension	BIOLOGICAL_PROCESS	4.69671e-05	4.83355e-06	4	56	1946	1074138
[OVER]	GO:0005785	signal recognition particle receptor complex	CELLULAR_COMPONENT	4.69671e-05	4.83355e-06	4	56	1946	1074138
[OVER]	GO:0042826	histone deacetylase binding	MOLECULAR_FUNCTION	4.85939e-05	5.00749e-06	20	3301	1930	1070893
[OVER]	GO:0090263	positive regulation of canonical Wnt signaling pathway	BIOLOGICAL_PROCESS	4.88416e-05	5.04286e-06	21	3593	1929	1070601
[OVER]	GO:1904146	positive regulation of meiotic cell cycle process involved in oocyte maturation	BIOLOGICAL_PROCESS	4.993e-05	5.16529e-06	4	57	1946	1074137
[OVER]	GO:0030449	regulation of complement activation	BIOLOGICAL_PROCESS	5.26327e-05	5.46608e-06	13	1487	1937	1072707
[OVER]	GO:0071930	negative regulation of transcription involved in G1/S transition of mitotic cell cycle	BIOLOGICAL_PROCESS	5.30727e-05	5.51356e-06	4	58	1946	1074136
[OVER]	GO:0034498	early endosome to Golgi transport	BIOLOGICAL_PROCESS	5.32107e-05	5.53325e-06	7	355	1943	1073839
[OVER]	GO:1905599	positive regulation of low-density lipoprotein receptor activity	BIOLOGICAL_PROCESS	5.39585e-05	5.63275e-06	3	16	1947	1074178
[OVER]	GO:0044147	negative regulation of development of symbiont involved in interaction with host	BIOLOGICAL_PROCESS	5.39585e-05	5.63275e-06	3	16	1947	1074178
[OVER]	GO:0052362	catabolism by host of symbiont protein	BIOLOGICAL_PROCESS	5.39585e-05	5.63275e-06	3	16	1947	1074178
[OVER]	GO:0031996	thioesterase binding	MOLECULAR_FUNCTION	5.43602e-05	5.67834e-06	6	231	1944	1073963
[OVER]	GO:0014911	positive regulation of smooth muscle cell migration	BIOLOGICAL_PROCESS	5.53775e-05	5.79761e-06	18	2770	1932	1071424
[OVER]	GO:1901673	regulation of mitotic spindle assembly	BIOLOGICAL_PROCESS	5.58259e-05	5.84643e-06	10	858	1940	1073336
[OVER]	GO:0098884	postsynaptic neurotransmitter receptor internalization	BIOLOGICAL_PROCESS	5.66159e-05	5.94627e-06	13	1499	1937	1072695
[OVER]	GO:0051973	positive regulation of telomerase activity	BIOLOGICAL_PROCESS	5.89475e-05	6.205e-06	10	864	1940	1073330
[OVER]	GO:2000279	negative regulation of DNA biosynthetic process	BIOLOGICAL_PROCESS	5.94946e-05	6.26658e-06	10	865	1940	1073329
[OVER]	GO:0001786	phosphatidylserine binding	MOLECULAR_FUNCTION	6.09666e-05	6.42981e-06	15	1996	1935	1072198
[OVER]	GO:0055015	ventricular cardiac muscle cell development	BIOLOGICAL_PROCESS	6.10389e-05	6.44154e-06	8	513	1942	1073681
[OVER]	GO:0071207	histone pre-mRNA stem-loop binding	MOLECULAR_FUNCTION	6.25697e-05	6.61778e-06	3	17	1947	1074177
[OVER]	GO:0031910	cytostome	CELLULAR_COMPONENT	6.25697e-05	6.61778e-06	3	17	1947	1074177
[OVER]	GO:1990667	PCSK9-AnxA2 complex	CELLULAR_COMPONENT	6.25697e-05	6.61778e-06	3	17	1947	1074177
[OVER]	GO:0070971	endoplasmic reticulum exit site	CELLULAR_COMPONENT	6.6007e-05	6.99685e-06	8	519	1942	1073675
[OVER]	GO:0031105	septin complex	CELLULAR_COMPONENT	6.62068e-05	7.02025e-06	6	240	1944	1073954
[OVER]	GO:0034704	calcium channel complex	CELLULAR_COMPONENT	6.76005e-05	7.1771e-06	15	2015	1935	1072179
[OVER]	GO:1905597	positive regulation of low-density lipoprotein particle receptor binding	BIOLOGICAL_PROCESS	7.22569e-05	7.71029e-06	3	18	1947	1074176
[OVER]	GO:0044730	bone sialoprotein binding	MOLECULAR_FUNCTION	7.22569e-05	7.71029e-06	3	18	1947	1074176
[OVER]	GO:0052630	UDP-N-acetylgalactosamine diphosphorylase activity	MOLECULAR_FUNCTION	7.22569e-05	7.71029e-06	3	18	1947	1074176
[OVER]	GO:1990590	ATF1-ATF4 transcription factor complex	CELLULAR_COMPONENT	7.22569e-05	7.71029e-06	3	18	1947	1074176
[OVER]	GO:0071409	cellular response to cycloheximide	BIOLOGICAL_PROCESS	7.45711e-05	7.97975e-06	4	64	1946	1074130
[OVER]	GO:0005536	glucose binding	MOLECULAR_FUNCTION	7.57083e-05	8.10652e-06	7	377	1943	1073817
[OVER]	GO:0071285	cellular response to lithium ion	BIOLOGICAL_PROCESS	7.68323e-05	8.22945e-06	8	531	1942	1073663
[OVER]	GO:0015616	DNA translocase activity	MOLECULAR_FUNCTION	7.81822e-05	8.38284e-06	7	379	1943	1073815
[OVER]	GO:0005544	calcium-dependent phospholipid binding	MOLECULAR_FUNCTION	8.06455e-05	8.65953e-06	11	1104	1939	1073090
[OVER]	GO:0035577	azurophil granule membrane	CELLULAR_COMPONENT	8.09713e-05	8.69996e-06	10	899	1940	1073295
[OVER]	GO:2000010	positive regulation of protein localization to cell surface	BIOLOGICAL_PROCESS	8.17131e-05	8.7824e-06	10	900	1940	1073294
[OVER]	GO:0022417	protein maturation by protein folding	BIOLOGICAL_PROCESS	8.31626e-05	8.95215e-06	5	144	1945	1074050
[OVER]	GO:0001765	membrane raft assembly	BIOLOGICAL_PROCESS	8.83796e-05	9.54934e-06	5	146	1945	1074048
[OVER]	GO:0060452	positive regulation of cardiac muscle contraction	BIOLOGICAL_PROCESS	8.90566e-05	9.64042e-06	8	543	1942	1073651
[OVER]	GO:0060707	trophoblast giant cell differentiation	BIOLOGICAL_PROCESS	9.11692e-05	9.88441e-06	7	389	1943	1073805
[OVER]	GO:0097149	centralspindlin complex	CELLULAR_COMPONENT	9.23582e-05	1.00226e-05	4	68	1946	1074126
[OVER]	GO:0031146	SCF-dependent proteasomal ubiquitin-dependent protein catabolic process	BIOLOGICAL_PROCESS	9.23656e-05	1.00265e-05	12	1343	1938	1072851
[OVER]	GO:0048268	clathrin coat assembly	BIOLOGICAL_PROCESS	9.29777e-05	1.01023e-05	10	915	1940	1073279
[OVER]	GO:0097125	cyclin B1-CDK1 complex	CELLULAR_COMPONENT	9.40617e-05	1.02391e-05	3	20	1947	1074174
[OVER]	GO:0030512	negative regulation of transforming growth factor beta receptor signaling pathway	BIOLOGICAL_PROCESS	9.41024e-05	1.02467e-05	17	2613	1933	1071581
[OVER]	GO:0045747	positive regulation of Notch signaling pathway	BIOLOGICAL_PROCESS	9.57589e-05	1.04399e-05	14	1827	1936	1072367
[OVER]	GO:0042149	cellular response to glucose starvation	BIOLOGICAL_PROCESS	9.7367e-05	1.06217e-05	11	1129	1939	1073065
[OVER]	GO:0004579	dolichyl-diphosphooligosaccharide-protein glycotransferase activity	MOLECULAR_FUNCTION	9.91862e-05	1.08368e-05	5	150	1945	1074044
[OVER]	GO:0051092	positive regulation of NF-kappaB transcription factor activity	BIOLOGICAL_PROCESS	0.000100503	1.09975e-05	23	4405	1927	1069789
[OVER]	GO:0061484	hematopoietic stem cell homeostasis	BIOLOGICAL_PROCESS	0.00010195	1.11662e-05	6	261	1944	1073933
[OVER]	GO:0030955	potassium ion binding	MOLECULAR_FUNCTION	0.000105476	1.157e-05	9	735	1941	1073459
[OVER]	GO:0006617	SRP-dependent cotranslational protein targeting to membrane, signal sequence recognition	BIOLOGICAL_PROCESS	0.000106467	1.16859e-05	3	21	1947	1074173
[OVER]	GO:0005940	septin ring	CELLULAR_COMPONENT	0.000110502	1.21437e-05	6	265	1944	1073929
[OVER]	GO:0033290	eukaryotic 48S preinitiation complex	CELLULAR_COMPONENT	0.000110623	1.21633e-05	7	402	1943	1073792
[OVER]	GO:0015035	protein disulfide oxidoreductase activity	MOLECULAR_FUNCTION	0.000112222	1.23552e-05	7	403	1943	1073791
[OVER]	GO:0097443	sorting endosome	CELLULAR_COMPONENT	0.000112581	1.23985e-05	6	266	1944	1073928
[OVER]	GO:0005742	mitochondrial outer membrane translocase complex	CELLULAR_COMPONENT	0.000112805	1.24271e-05	4	72	1946	1074122
[OVER]	GO:0008013	beta-catenin binding	MOLECULAR_FUNCTION	0.000115943	1.27961e-05	19	3231	1931	1070963
[OVER]	GO:0071013	catalytic step 2 spliceosome	CELLULAR_COMPONENT	0.000116009	1.28073e-05	15	2119	1935	1072075
[OVER]	GO:0036366	transforming growth factor beta3 activation	BIOLOGICAL_PROCESS	0.000119868	1.32615e-05	3	22	1947	1074172
[OVER]	GO:0042288	MHC class I protein binding	MOLECULAR_FUNCTION	0.000120585	1.33529e-05	7	408	1943	1073786
[OVER]	GO:0071782	endoplasmic reticulum tubular network	CELLULAR_COMPONENT	0.000121049	1.34083e-05	8	569	1942	1073625
[OVER]	GO:0051019	mitogen-activated protein kinase binding	MOLECULAR_FUNCTION	0.000122613	1.36145e-05	12	1386	1938	1072808
[OVER]	GO:0045874	positive regulation of sevenless signaling pathway	BIOLOGICAL_PROCESS	0.000123962	1.37768e-05	4	74	1946	1074120
[OVER]	GO:0061357	positive regulation of Wnt protein secretion	BIOLOGICAL_PROCESS	0.00012424	1.3816e-05	5	158	1945	1074036
[OVER]	GO:0070584	mitochondrion morphogenesis	BIOLOGICAL_PROCESS	0.000125041	1.39135e-05	8	572	1942	1073622
[OVER]	GO:0045821	positive regulation of glycolytic process	BIOLOGICAL_PROCESS	0.00012534	1.39552e-05	9	753	1941	1073441
[OVER]	GO:0035338	long-chain fatty-acyl-CoA biosynthetic process	BIOLOGICAL_PROCESS	0.00012555	1.39828e-05	7	411	1943	1073783
[OVER]	GO:0007395	dorsal closure, spreading of leading edge cells	BIOLOGICAL_PROCESS	0.000127647	1.42291e-05	5	159	1945	1074035
[OVER]	GO:0005047	signal recognition particle binding	MOLECULAR_FUNCTION	0.000129875	1.44906e-05	4	75	1946	1074119
[OVER]	GO:0034451	centriolar satellite	CELLULAR_COMPONENT	0.000129876	1.44951e-05	19	3261	1931	1070933
[OVER]	GO:1990386	mitotic cleavage furrow ingression	BIOLOGICAL_PROCESS	0.000131202	1.46518e-05	5	160	1945	1074034
[OVER]	GO:0006971	hypotonic response	BIOLOGICAL_PROCESS	0.000132749	1.4838e-05	9	759	1941	1073435
[OVER]	GO:0001732	formation of cytoplasmic translation initiation complex	BIOLOGICAL_PROCESS	0.000132911	1.48606e-05	7	415	1943	1073779
[OVER]	GO:0003983	UTP:glucose-1-phosphate uridylyltransferase activity	MOLECULAR_FUNCTION	0.000136023	1.52313e-05	4	76	1946	1074118
[OVER]	GO:0034067	protein localization to Golgi apparatus	BIOLOGICAL_PROCESS	0.000137087	1.53735e-05	11	1176	1939	1073018
[OVER]	GO:0020016	ciliary pocket	CELLULAR_COMPONENT	0.000138369	1.55266e-05	5	162	1945	1074032
[OVER]	GO:0043097	pyrimidine nucleoside salvage	BIOLOGICAL_PROCESS	0.00014223	1.59789e-05	5	163	1945	1074031
[OVER]	GO:0101003	ficolin-1-rich granule membrane	CELLULAR_COMPONENT	0.000144864	1.62894e-05	12	1412	1938	1072782
[OVER]	GO:0031365	N-terminal protein amino acid modification	BIOLOGICAL_PROCESS	0.000146496	1.64876e-05	8	586	1942	1073608
[OVER]	GO:0019002	GMP binding	MOLECULAR_FUNCTION	0.000149936	1.69144e-05	5	165	1945	1074029
[OVER]	GO:0008143	poly(A) binding	MOLECULAR_FUNCTION	0.000149936	1.69151e-05	9	772	1941	1073422
[OVER]	GO:0061436	establishment of skin barrier	BIOLOGICAL_PROCESS	0.000151363	1.70883e-05	8	589	1942	1073605
[OVER]	GO:0017085	response to insecticide	BIOLOGICAL_PROCESS	0.000151363	1.70914e-05	10	974	1940	1073220
[OVER]	GO:0010569	regulation of double-strand break repair via homologous recombination	BIOLOGICAL_PROCESS	0.000152681	1.72556e-05	9	774	1941	1073420
[OVER]	GO:0051289	protein homotetramerization	BIOLOGICAL_PROCESS	0.000156148	1.76631e-05	18	3016	1932	1071178
[OVER]	GO:0033298	contractile vacuole organization	BIOLOGICAL_PROCESS	0.00015803	1.78919e-05	5	167	1945	1074027
[OVER]	GO:1901844	regulation of cell communication by electrical coupling involved in cardiac conduction	BIOLOGICAL_PROCESS	0.000159898	1.81229e-05	6	285	1944	1073909
[OVER]	GO:1902074	response to salt	BIOLOGICAL_PROCESS	0.000159993	1.81463e-05	10	981	1940	1073213
[OVER]	GO:0030223	neutrophil differentiation	BIOLOGICAL_PROCESS	0.000162744	1.84747e-05	6	286	1944	1073908
[OVER]	GO:0020023	kinetoplast	CELLULAR_COMPONENT	0.000165473	1.88123e-05	3	25	1947	1074169
[OVER]	GO:0050829	defense response to Gram-negative bacterium	BIOLOGICAL_PROCESS	0.000167213	1.90158e-05	15	2194	1935	1072000
[OVER]	GO:0031748	D1 dopamine receptor binding	MOLECULAR_FUNCTION	0.000170245	1.93949e-05	7	433	1943	1073761
[OVER]	GO:0016282	eukaryotic 43S preinitiation complex	CELLULAR_COMPONENT	0.000172416	1.96769e-05	7	434	1943	1073760
[OVER]	GO:0097211	cellular response to gonadotropin-releasing hormone	BIOLOGICAL_PROCESS	0.00017729	2.02748e-05	4	82	1946	1074112
[OVER]	GO:0010825	positive regulation of centrosome duplication	BIOLOGICAL_PROCESS	0.00017761	2.03174e-05	6	291	1944	1073903
[OVER]	GO:0046716	muscle cell cellular homeostasis	BIOLOGICAL_PROCESS	0.000178765	2.04675e-05	11	1214	1939	1072980
[OVER]	GO:1903077	negative regulation of protein localization to plasma membrane	BIOLOGICAL_PROCESS	0.000182551	2.09439e-05	10	998	1940	1073196
[OVER]	GO:0004727	prenylated protein tyrosine phosphatase activity	MOLECULAR_FUNCTION	0.000182591	2.09546e-05	3	26	1947	1074168
[OVER]	GO:0006904	vesicle docking involved in exocytosis	BIOLOGICAL_PROCESS	0.000190234	2.18925e-05	13	1701	1937	1072493
[OVER]	GO:0042632	cholesterol homeostasis	BIOLOGICAL_PROCESS	0.000190635	2.19481e-05	17	2778	1933	1071416
[OVER]	GO:0048813	dendrite morphogenesis	BIOLOGICAL_PROCESS	0.000191287	2.20296e-05	39	10237	1911	1063957
[OVER]	GO:1990440	positive regulation of transcription from RNA polymerase II promoter in response to endoplasmic reticulum stress	BIOLOGICAL_PROCESS	0.000193623	2.23052e-05	6	296	1944	1073898
[OVER]	GO:0031698	beta-2 adrenergic receptor binding	MOLECULAR_FUNCTION	0.000204924	2.3662e-05	7	447	1943	1073747
[OVER]	GO:0018206	peptidyl-methionine modification	BIOLOGICAL_PROCESS	0.000208427	2.40805e-05	5	178	1945	1074016
[OVER]	GO:0070821	tertiary granule membrane	CELLULAR_COMPONENT	0.000213717	2.47491e-05	12	1475	1938	1072719
[OVER]	GO:1990075	periciliary membrane compartment	CELLULAR_COMPONENT	0.000214844	2.4894e-05	6	302	1944	1073892
[OVER]	GO:0030260	entry into host	BIOLOGICAL_PROCESS	0.000218133	2.53117e-05	23	4652	1927	1069542
[OVER]	GO:0035331	negative regulation of hippo signaling	BIOLOGICAL_PROCESS	0.000224141	2.6069e-05	7	454	1943	1073740
[OVER]	GO:0005391	sodium:potassium-exchanging ATPase activity	MOLECULAR_FUNCTION	0.000224397	2.61426e-05	8	626	1942	1073568
[OVER]	GO:0002479	antigen processing and presentation of exogenous peptide antigen via MHC class I, TAP-dependent	BIOLOGICAL_PROCESS	0.00022611	2.63588e-05	10	1026	1940	1073168
[OVER]	GO:0051021	GDP-dissociation inhibitor binding	MOLECULAR_FUNCTION	0.000228941	2.67502e-05	6	306	1944	1073888
[OVER]	GO:0045176	apical protein localization	BIOLOGICAL_PROCESS	0.000232324	2.71533e-05	11	1253	1939	1072941
[OVER]	GO:0043023	ribosomal large subunit binding	MOLECULAR_FUNCTION	0.000232924	2.72313e-05	6	307	1944	1073887
[OVER]	GO:1990841	promoter-specific chromatin binding	MOLECULAR_FUNCTION	0.000234221	2.73987e-05	14	1998	1936	1072196
[OVER]	GO:0090326	positive regulation of locomotion involved in locomotory behavior	BIOLOGICAL_PROCESS	0.000235846	2.75967e-05	4	89	1946	1074105
[OVER]	GO:0090543	Flemming body	CELLULAR_COMPONENT	0.00023598	2.76231e-05	9	823	1941	1073371
[OVER]	GO:0071732	cellular response to nitric oxide	BIOLOGICAL_PROCESS	0.000244332	2.86634e-05	9	827	1941	1073367
[OVER]	GO:0032212	positive regulation of telomere maintenance via telomerase	BIOLOGICAL_PROCESS	0.000246522	2.89286e-05	9	828	1941	1073366
[OVER]	GO:0001891	phagocytic cup	CELLULAR_COMPONENT	0.0002474	2.904e-05	12	1500	1938	1072694
[OVER]	GO:0042308	negative regulation of protein import into nucleus	BIOLOGICAL_PROCESS	0.000247455	2.9063e-05	7	462	1943	1073732
[OVER]	GO:0051365	cellular response to potassium ion starvation	BIOLOGICAL_PROCESS	0.000251219	2.95387e-05	5	186	1945	1074008
[OVER]	GO:0036066	protein O-linked fucosylation	BIOLOGICAL_PROCESS	0.000254881	3.00036e-05	4	91	1946	1074103
[OVER]	GO:1903298	negative regulation of hypoxia-induced intrinsic apoptotic signaling pathway	BIOLOGICAL_PROCESS	0.000254881	3.00036e-05	4	91	1946	1074103
[OVER]	GO:1900087	positive regulation of G1/S transition of mitotic cell cycle	BIOLOGICAL_PROCESS	0.000259094	3.0543e-05	12	1508	1938	1072686
[OVER]	GO:0062014	negative regulation of small molecule metabolic process	BIOLOGICAL_PROCESS	0.000262879	3.10384e-05	18	3152	1932	1071042
[OVER]	GO:0030942	endoplasmic reticulum signal peptide binding	MOLECULAR_FUNCTION	0.000263384	3.11194e-05	3	30	1947	1074164
[OVER]	GO:1902624	positive regulation of neutrophil migration	BIOLOGICAL_PROCESS	0.000263653	3.1169e-05	10	1047	1940	1073147
[OVER]	GO:0042752	regulation of circadian rhythm	BIOLOGICAL_PROCESS	0.000264803	3.13227e-05	21	4076	1929	1070118
[OVER]	GO:0022617	extracellular matrix disassembly	BIOLOGICAL_PROCESS	0.000266105	3.15124e-05	15	2295	1935	1071899
[OVER]	GO:0006013	mannose metabolic process	BIOLOGICAL_PROCESS	0.000273427	3.24346e-05	6	317	1944	1073877
[OVER]	GO:0061630	ubiquitin protein ligase activity	MOLECULAR_FUNCTION	0.000280066	3.32973e-05	25	5401	1925	1068793
[OVER]	GO:0005930	axoneme	CELLULAR_COMPONENT	0.000282783	3.36393e-05	14	2037	1936	1072157
[OVER]	GO:0015782	CMP-N-acetylneuraminate transmembrane transport	BIOLOGICAL_PROCESS	0.000285963	3.40848e-05	3	31	1947	1074163
[OVER]	GO:0005456	CMP-N-acetylneuraminate transmembrane transporter activity	MOLECULAR_FUNCTION	0.000285963	3.40848e-05	3	31	1947	1074163
[OVER]	GO:0061608	nuclear import signal receptor activity	MOLECULAR_FUNCTION	0.000289274	3.4528e-05	7	475	1943	1073719
[OVER]	GO:0060396	growth hormone receptor signaling pathway	BIOLOGICAL_PROCESS	0.000293047	3.49981e-05	9	849	1941	1073345
[OVER]	GO:0032876	negative regulation of DNA endoreduplication	BIOLOGICAL_PROCESS	0.000295109	3.5274e-05	4	95	1946	1074099
[OVER]	GO:0030174	regulation of DNA-dependent DNA replication initiation	BIOLOGICAL_PROCESS	0.000295409	3.53197e-05	6	322	1944	1073872
[OVER]	GO:0051898	negative regulation of protein kinase B signaling	BIOLOGICAL_PROCESS	0.000297586	3.55901e-05	13	1785	1937	1072409
[OVER]	GO:0035774	positive regulation of insulin secretion involved in cellular response to glucose stimulus	BIOLOGICAL_PROCESS	0.000299176	3.57902e-05	13	1786	1937	1072408
[OVER]	GO:0016281	eukaryotic translation initiation factor 4F complex	CELLULAR_COMPONENT	0.000305016	3.65299e-05	6	324	1944	1073870
[OVER]	GO:1990737	response to manganese-induced endoplasmic reticulum stress	BIOLOGICAL_PROCESS	0.000305932	3.66909e-05	4	96	1946	1074098
[OVER]	GO:0071204	histone pre-mRNA 3'end processing complex	CELLULAR_COMPONENT	0.000305932	3.66909e-05	4	96	1946	1074098
[OVER]	GO:0072573	tolerance induction to lipopolysaccharide	BIOLOGICAL_PROCESS	0.000310078	3.72298e-05	3	32	1947	1074162
[OVER]	GO:1990814	DNA/DNA annealing activity	MOLECULAR_FUNCTION	0.000310078	3.72298e-05	3	32	1947	1074162
[OVER]	GO:0044325	ion channel binding	MOLECULAR_FUNCTION	0.000316654	3.80831e-05	26	5787	1924	1068407
[OVER]	GO:0016409	palmitoyltransferase activity	MOLECULAR_FUNCTION	0.000316748	3.81051e-05	8	661	1942	1073533
[OVER]	GO:0051721	protein phosphatase 2A binding	MOLECULAR_FUNCTION	0.000316976	3.81734e-05	12	1544	1938	1072650
[OVER]	GO:0048026	positive regulation of mRNA splicing, via spliceosome	BIOLOGICAL_PROCESS	0.000321948	3.87846e-05	7	484	1943	1073710
[OVER]	GO:0003688	DNA replication origin binding	MOLECULAR_FUNCTION	0.000325994	3.9283e-05	7	485	1943	1073709
[OVER]	GO:0048313	Golgi inheritance	BIOLOGICAL_PROCESS	0.000329097	3.97011e-05	6	329	1944	1073865
[OVER]	GO:0005518	collagen binding	MOLECULAR_FUNCTION	0.000333301	4.0253e-05	16	2629	1934	1071565
[OVER]	GO:0005112	Notch binding	MOLECULAR_FUNCTION	0.000333435	4.02803e-05	11	1310	1939	1072884
[OVER]	GO:0006048	UDP-N-acetylglucosamine biosynthetic process	BIOLOGICAL_PROCESS	0.000334354	4.04026e-05	5	199	1945	1073995
[OVER]	GO:0071872	cellular response to epinephrine stimulus	BIOLOGICAL_PROCESS	0.000356293	4.32211e-05	9	873	1941	1073321
[OVER]	GO:0019153	protein-disulfide reductase (glutathione) activity	MOLECULAR_FUNCTION	0.000362859	4.40784e-05	3	34	1947	1074160
[OVER]	GO:1900006	positive regulation of dendrite development	BIOLOGICAL_PROCESS	0.000362896	4.40952e-05	22	4500	1928	1069694
[OVER]	GO:0033864	positive regulation of NAD(P)H oxidase activity	BIOLOGICAL_PROCESS	0.000365369	4.4408e-05	4	101	1946	1074093
[OVER]	GO:0060996	dendritic spine development	BIOLOGICAL_PROCESS	0.000368889	4.48605e-05	27	6192	1923	1068002
[OVER]	GO:0006267	pre-replicative complex assembly involved in nuclear cell cycle DNA replication	BIOLOGICAL_PROCESS	0.000372027	4.53171e-05	5	204	1945	1073990
[OVER]	GO:0000979	RNA polymerase II core promoter sequence-specific DNA binding	MOLECULAR_FUNCTION	0.000383608	4.67664e-05	10	1100	1940	1073094
[OVER]	GO:0006383	transcription by RNA polymerase III	BIOLOGICAL_PROCESS	0.000386362	4.7115e-05	10	1101	1940	1073093
[OVER]	GO:0051290	protein heterotetramerization	BIOLOGICAL_PROCESS	0.000395252	4.83186e-05	9	886	1941	1073308
[OVER]	GO:0005652	nuclear lamina	CELLULAR_COMPONENT	0.000400181	4.89883e-05	6	342	1944	1073852
[OVER]	GO:0045910	negative regulation of DNA recombination	BIOLOGICAL_PROCESS	0.000401544	4.91957e-05	8	686	1942	1073508
[OVER]	GO:0097228	sperm principal piece	CELLULAR_COMPONENT	0.000401544	4.91926e-05	7	503	1943	1073691
[OVER]	GO:0034059	response to anoxia	BIOLOGICAL_PROCESS	0.000404056	4.95712e-05	5	208	1945	1073986
[OVER]	GO:2001171	positive regulation of ATP biosynthetic process	BIOLOGICAL_PROCESS	0.000405557	4.97689e-05	6	343	1944	1073851
[OVER]	GO:0030121	AP-1 adaptor complex	CELLULAR_COMPONENT	0.000412428	5.06814e-05	5	209	1945	1073985
[OVER]	GO:0004332	fructose-bisphosphate aldolase activity	MOLECULAR_FUNCTION	0.000417589	5.13856e-05	4	105	1946	1074089
[OVER]	GO:0045773	positive regulation of axon extension	BIOLOGICAL_PROCESS	0.000420521	5.17747e-05	18	3283	1932	1070911
[OVER]	GO:0055120	striated muscle dense body	CELLULAR_COMPONENT	0.000420698	5.18106e-05	5	210	1945	1073984
[OVER]	GO:0008180	COP9 signalosome	CELLULAR_COMPONENT	0.00042991	5.30028e-05	10	1117	1940	1073077
[OVER]	GO:0042267	natural killer cell mediated cytotoxicity	BIOLOGICAL_PROCESS	0.000439524	5.42618e-05	12	1603	1938	1072591
[OVER]	GO:0015095	magnesium ion transmembrane transporter activity	MOLECULAR_FUNCTION	0.000442182	5.46642e-05	6	349	1944	1073845
[OVER]	GO:0015485	cholesterol binding	MOLECULAR_FUNCTION	0.000443836	5.48985e-05	11	1357	1939	1072837
[OVER]	GO:0036297	interstrand cross-link repair	BIOLOGICAL_PROCESS	0.000454044	5.61953e-05	7	514	1943	1073680
[OVER]	GO:1901841	regulation of high voltage-gated calcium channel activity	BIOLOGICAL_PROCESS	0.000454044	5.61953e-05	7	514	1943	1073680
[OVER]	GO:0032794	GTPase activating protein binding	MOLECULAR_FUNCTION	0.000454044	5.62069e-05	9	904	1941	1073290
[OVER]	GO:0009553	embryo sac development	BIOLOGICAL_PROCESS	0.000460517	5.70545e-05	8	701	1942	1073493
[OVER]	GO:0097546	ciliary base	CELLULAR_COMPONENT	0.000464155	5.7552e-05	7	516	1943	1073678
[OVER]	GO:0050699	WW domain binding	MOLECULAR_FUNCTION	0.000473394	5.87452e-05	8	704	1942	1073490
[OVER]	GO:0048227	plasma membrane to endosome transport	BIOLOGICAL_PROCESS	0.000475191	5.90001e-05	5	216	1945	1073978
[OVER]	GO:1904057	negative regulation of sensory perception of pain	BIOLOGICAL_PROCESS	0.000484032	6.01466e-05	3	38	1947	1074156
[OVER]	GO:1903671	negative regulation of sprouting angiogenesis	BIOLOGICAL_PROCESS	0.00048848	6.07976e-05	10	1136	1940	1073058
[OVER]	GO:0098826	endoplasmic reticulum tubular network membrane	CELLULAR_COMPONENT	0.000491128	6.11931e-05	4	110	1946	1074084
[OVER]	GO:0071480	cellular response to gamma radiation	BIOLOGICAL_PROCESS	0.000501181	6.25131e-05	7	523	1943	1073671
[OVER]	GO:0006303	double-strand break repair via nonhomologous end joining	BIOLOGICAL_PROCESS	0.000516224	6.44413e-05	13	1895	1937	1072299
[OVER]	GO:0005719	nuclear euchromatin	CELLULAR_COMPONENT	0.000529313	6.62174e-05	9	924	1941	1073270
[OVER]	GO:0005901	caveola	CELLULAR_COMPONENT	0.000529823	6.6299e-05	21	4302	1929	1069892
[OVER]	GO:0010575	positive regulation of vascular endothelial growth factor production	BIOLOGICAL_PROCESS	0.000531771	6.65607e-05	8	717	1942	1073477
[OVER]	GO:0005776	autophagosome	CELLULAR_COMPONENT	0.000533599	6.68432e-05	14	2175	1936	1072019
[OVER]	GO:0010509	polyamine homeostasis	BIOLOGICAL_PROCESS	0.000545819	6.85021e-05	2	5	1948	1074189
[OVER]	GO:0033145	positive regulation of intracellular steroid hormone receptor signaling pathway	BIOLOGICAL_PROCESS	0.000545909	6.86051e-05	7	531	1943	1073663
[OVER]	GO:1990204	oxidoreductase complex	CELLULAR_COMPONENT	0.000545909	6.85894e-05	15	2463	1935	1071731
[OVER]	GO:0030742	GTP-dependent protein binding	MOLECULAR_FUNCTION	0.000548003	6.89418e-05	9	929	1941	1073265
[OVER]	GO:1990859	cellular response to endothelin	BIOLOGICAL_PROCESS	0.000551252	6.94431e-05	3	40	1947	1074154
[OVER]	GO:0005118	sevenless binding	MOLECULAR_FUNCTION	0.000551252	6.94431e-05	3	40	1947	1074154
[OVER]	GO:0051286	cell tip	CELLULAR_COMPONENT	0.000564506	7.11886e-05	9	933	1941	1073261
[OVER]	GO:0031313	extrinsic component of endosome membrane	CELLULAR_COMPONENT	0.000568399	7.16986e-05	6	367	1944	1073827
[OVER]	GO:0000001	mitochondrion inheritance	BIOLOGICAL_PROCESS	0.000572545	7.22984e-05	4	115	1946	1074079
[OVER]	GO:0031616	spindle pole centrosome	CELLULAR_COMPONENT	0.000575864	7.27561e-05	6	368	1944	1073826
[OVER]	GO:0072383	plus-end-directed vesicle transport along microtubule	BIOLOGICAL_PROCESS	0.000583557	7.38261e-05	6	369	1944	1073825
[OVER]	GO:1904724	tertiary granule lumen	CELLULAR_COMPONENT	0.00058891	7.45231e-05	8	729	1942	1073465
[OVER]	GO:0007426	tracheal outgrowth, open tracheal system	BIOLOGICAL_PROCESS	0.000589869	7.4684e-05	4	116	1946	1074078
[OVER]	GO:0009651	response to salt stress	BIOLOGICAL_PROCESS	0.000600743	7.61616e-05	18	3387	1932	1070807
[OVER]	GO:0071133	alpha9-beta1 integrin-ADAM8 complex	CELLULAR_COMPONENT	0.00060787	7.71264e-05	4	117	1946	1074077
[OVER]	GO:2000643	positive regulation of early endosome to late endosome transport	BIOLOGICAL_PROCESS	0.000608335	7.72058e-05	5	229	1945	1073965
[OVER]	GO:0031152	aggregation involved in sorocarp development	BIOLOGICAL_PROCESS	0.00061918	7.86445e-05	7	543	1943	1073651
[OVER]	GO:0031402	sodium ion binding	MOLECULAR_FUNCTION	0.000620007	7.87911e-05	8	735	1942	1073459
[OVER]	GO:0007057	spindle assembly involved in female meiosis I	BIOLOGICAL_PROCESS	0.000626125	7.96317e-05	3	42	1947	1074152
[OVER]	GO:0006011	UDP-glucose metabolic process	BIOLOGICAL_PROCESS	0.000656074	8.35949e-05	5	233	1945	1073961
[OVER]	GO:0045842	positive regulation of mitotic metaphase/anaphase transition	BIOLOGICAL_PROCESS	0.000659149	8.40309e-05	6	378	1944	1073816
[OVER]	GO:1904706	negative regulation of vascular smooth muscle cell proliferation	BIOLOGICAL_PROCESS	0.000659482	8.40954e-05	7	549	1943	1073645
[OVER]	GO:0044305	calyx of Held	CELLULAR_COMPONENT	0.000678079	8.66718e-05	9	958	1941	1073236
[OVER]	GO:0001227	DNA-binding transcription repressor activity, RNA polymerase II-specific	MOLECULAR_FUNCTION	0.000678508	8.67493e-05	22	4720	1928	1069474
[OVER]	GO:0017151	DEAD/H-box RNA helicase binding	MOLECULAR_FUNCTION	0.000679626	8.69379e-05	5	235	1945	1073959
[OVER]	GO:1900034	regulation of cellular response to heat	BIOLOGICAL_PROCESS	0.000680735	8.71027e-05	12	1687	1938	1072507
[OVER]	GO:0000221	vacuolar proton-transporting V-type ATPase, V1 domain	CELLULAR_COMPONENT	0.000682786	8.74797e-05	4	121	1946	1074073
[OVER]	GO:0007100	mitotic centrosome separation	BIOLOGICAL_PROCESS	0.000683923	8.76712e-05	6	381	1944	1073813
[OVER]	GO:0051917	regulation of fibrinolysis	BIOLOGICAL_PROCESS	0.000690634	8.86475e-05	5	236	1945	1073958
[OVER]	GO:0098869	cellular oxidant detoxification	BIOLOGICAL_PROCESS	0.000698637	8.97468e-05	11	1436	1939	1072758
[OVER]	GO:0031902	late endosome membrane	CELLULAR_COMPONENT	0.000698637	8.97684e-05	15	2525	1935	1071669
[OVER]	GO:0032038	myosin II heavy chain binding	MOLECULAR_FUNCTION	0.000701038	9.02181e-05	4	122	1946	1074072
[OVER]	GO:0004252	serine-type endopeptidase activity	MOLECULAR_FUNCTION	0.000702978	9.05623e-05	14	2240	1936	1071954
[OVER]	GO:1903033	positive regulation of microtubule plus-end binding	BIOLOGICAL_PROCESS	0.000703884	9.07498e-05	3	44	1947	1074150
[OVER]	GO:1990589	ATF4-CREB1 transcription factor complex	CELLULAR_COMPONENT	0.000703884	9.07498e-05	3	44	1947	1074150
[OVER]	GO:0042543	protein N-linked glycosylation via arginine	BIOLOGICAL_PROCESS	0.000706658	9.1226e-05	2	6	1948	1074188
[OVER]	GO:1990617	CHOP-ATF4 complex	CELLULAR_COMPONENT	0.000706658	9.1226e-05	2	6	1948	1074188
[OVER]	GO:0099175	regulation of postsynapse organization	BIOLOGICAL_PROCESS	0.0007077	9.13843e-05	24	5418	1926	1068776
[OVER]	GO:0007349	cellularization	BIOLOGICAL_PROCESS	0.000708266	9.14812e-05	9	965	1941	1073229
[OVER]	GO:0097499	protein localization to non-motile cilium	BIOLOGICAL_PROCESS	0.000712657	9.2144e-05	5	238	1945	1073956
[OVER]	GO:0042998	positive regulation of Golgi to plasma membrane protein transport	BIOLOGICAL_PROCESS	0.000712657	9.2144e-05	5	238	1945	1073956
[OVER]	GO:0008293	torso signaling pathway	BIOLOGICAL_PROCESS	0.000712657	9.2144e-05	5	238	1945	1073956
[OVER]	GO:0070278	extracellular matrix constituent secretion	BIOLOGICAL_PROCESS	0.000716917	9.27189e-05	6	385	1944	1073809
[OVER]	GO:0001085	RNA polymerase II transcription factor binding	MOLECULAR_FUNCTION	0.000724023	9.37352e-05	13	1969	1937	1072225
[OVER]	GO:0070006	metalloaminopeptidase activity	MOLECULAR_FUNCTION	0.000724719	9.38619e-05	7	559	1943	1073635
[OVER]	GO:0065010	extracellular membrane-bounded organelle	CELLULAR_COMPONENT	0.000735563	9.53279e-05	6	387	1944	1073807
[OVER]	GO:0031307	integral component of mitochondrial outer membrane	CELLULAR_COMPONENT	0.000739762	9.59217e-05	7	561	1943	1073633
[OVER]	GO:0035605	peptidyl-cysteine S-nitrosylase activity	MOLECULAR_FUNCTION	0.000744753	9.66689e-05	3	45	1947	1074149
[OVER]	GO:0032968	positive regulation of transcription elongation from RNA polymerase II promoter	BIOLOGICAL_PROCESS	0.000754188	9.79918e-05	9	974	1941	1073220
[OVER]	GO:0009555	pollen development	BIOLOGICAL_PROCESS	0.000759473	9.87325e-05	11	1452	1939	1072742
[OVER]	GO:0051897	positive regulation of protein kinase B signaling	BIOLOGICAL_PROCESS	0.000764431	9.94447e-05	20	4103	1930	1070091
[OVER]	GO:2001241	positive regulation of extrinsic apoptotic signaling pathway in absence of ligand	BIOLOGICAL_PROCESS	0.000769396	0.000100152	7	565	1943	1073629
[OVER]	GO:0046513	ceramide biosynthetic process	BIOLOGICAL_PROCESS	0.000771601	0.000100465	10	1209	1940	1072985
[OVER]	GO:0017119	Golgi transport complex	CELLULAR_COMPONENT	0.000777994	0.000101349	5	243	1945	1073951
[OVER]	GO:0051044	positive regulation of membrane protein ectodomain proteolysis	BIOLOGICAL_PROCESS	0.000793737	0.000103507	6	393	1944	1073801
[OVER]	GO:0006099	tricarboxylic acid cycle	BIOLOGICAL_PROCESS	0.000796078	0.000103839	10	1214	1940	1072980
[OVER]	GO:0098630	aggregation of unicellular organisms	BIOLOGICAL_PROCESS	0.000800982	0.000104532	7	569	1943	1073625
[OVER]	GO:1901898	negative regulation of relaxation of cardiac muscle	BIOLOGICAL_PROCESS	0.000803235	0.000104853	4	127	1946	1074067
[OVER]	GO:0050815	phosphoserine residue binding	MOLECULAR_FUNCTION	0.000819958	0.000107201	5	246	1945	1073948
[OVER]	GO:0014839	myoblast migration involved in skeletal muscle regeneration	BIOLOGICAL_PROCESS	0.000832726	0.00010925	3	47	1947	1074147
[OVER]	GO:0051232	meiotic spindle elongation	BIOLOGICAL_PROCESS	0.000832726	0.00010925	3	47	1947	1074147
[OVER]	GO:0009838	abscission	BIOLOGICAL_PROCESS	0.000832726	0.000109208	5	247	1945	1073947
[OVER]	GO:0099607	lateral attachment of mitotic spindle microtubules to kinetochore	BIOLOGICAL_PROCESS	0.000832726	0.00010925	3	47	1947	1074147
[OVER]	GO:0016514	SWI/SNF complex	CELLULAR_COMPONENT	0.000832726	0.000109067	7	573	1943	1073621
[OVER]	GO:1990357	terminal web	CELLULAR_COMPONENT	0.000832726	0.000109262	6	397	1944	1073797
[OVER]	GO:0008045	motor neuron axon guidance	BIOLOGICAL_PROCESS	0.000841475	0.000110494	14	2284	1936	1071910
[OVER]	GO:0006919	activation of cysteine-type endopeptidase activity involved in apoptotic process	BIOLOGICAL_PROCESS	0.000843286	0.000110817	19	3812	1931	1070382
[OVER]	GO:1900222	negative regulation of amyloid-beta clearance	BIOLOGICAL_PROCESS	0.000845197	0.000111163	4	129	1946	1074065
[OVER]	GO:0000774	adenyl-nucleotide exchange factor activity	MOLECULAR_FUNCTION	0.000845197	0.000111163	4	129	1946	1074065
[OVER]	GO:0001836	release of cytochrome c from mitochondria	BIOLOGICAL_PROCESS	0.000846269	0.000111351	9	991	1941	1073203
[OVER]	GO:0071437	invadopodium	CELLULAR_COMPONENT	0.000849166	0.000111761	8	774	1942	1073420
[OVER]	GO:0060252	positive regulation of glial cell proliferation	BIOLOGICAL_PROCESS	0.000854673	0.000112572	7	576	1943	1073618
[OVER]	GO:1902269	positive regulation of polyamine transmembrane transport	BIOLOGICAL_PROCESS	0.000878986	0.000115922	3	48	1947	1074146
[OVER]	GO:0080119	ER body organization	BIOLOGICAL_PROCESS	0.000878986	0.000115922	3	48	1947	1074146
[OVER]	GO:0042978	ornithine decarboxylase activator activity	MOLECULAR_FUNCTION	0.000878986	0.000115922	3	48	1947	1074146
[OVER]	GO:0061395	positive regulation of transcription from RNA polymerase II promoter in response to arsenic-containing substance	BIOLOGICAL_PROCESS	0.00088694	0.000117149	2	7	1948	1074187
[OVER]	GO:0008446	GDP-mannose 4,6-dehydratase activity	MOLECULAR_FUNCTION	0.00088694	0.000117149	2	7	1948	1074187
[OVER]	GO:2000785	regulation of autophagosome assembly	BIOLOGICAL_PROCESS	0.000887466	0.000117278	9	998	1941	1073196
[OVER]	GO:0001947	heart looping	BIOLOGICAL_PROCESS	0.000893291	0.000118108	14	2299	1936	1071895
[OVER]	GO:0045445	myoblast differentiation	BIOLOGICAL_PROCESS	0.000902283	0.000119357	15	2593	1935	1071601
[OVER]	GO:1902237	positive regulation of endoplasmic reticulum stress-induced intrinsic apoptotic signaling pathway	BIOLOGICAL_PROCESS	0.00090449	0.00011968	5	252	1945	1073942
[OVER]	GO:0017124	SH3 domain binding	MOLECULAR_FUNCTION	0.000914802	0.000121259	20	4166	1930	1070028
[OVER]	GO:0016272	prefoldin complex	CELLULAR_COMPONENT	0.000925886	0.000122853	3	49	1947	1074145
[OVER]	GO:0043195	terminal bouton	CELLULAR_COMPONENT	0.000925886	0.000122851	17	3208	1933	1070986
[OVER]	GO:1905721	mitotic spindle astral microtubule end	CELLULAR_COMPONENT	0.000925886	0.000122853	3	49	1947	1074145
[OVER]	GO:0007076	mitotic chromosome condensation	BIOLOGICAL_PROCESS	0.000930635	0.000123639	7	585	1943	1073609
[OVER]	GO:0006782	protoporphyrinogen IX biosynthetic process	BIOLOGICAL_PROCESS	0.00093346	0.000124077	5	254	1945	1073940
[OVER]	GO:0036258	multivesicular body assembly	BIOLOGICAL_PROCESS	0.000938401	0.000124765	6	407	1944	1073787
[OVER]	GO:0007112	male meiosis cytokinesis	BIOLOGICAL_PROCESS	0.000949387	0.000126321	5	255	1945	1073939
[OVER]	GO:0035327	transcriptionally active chromatin	CELLULAR_COMPONENT	0.000954645	0.000127149	8	789	1942	1073405
[OVER]	GO:0030032	lamellipodium assembly	BIOLOGICAL_PROCESS	0.000960542	0.000127999	16	2911	1934	1071283
[OVER]	GO:0097350	neutrophil clearance	BIOLOGICAL_PROCESS	0.000960846	0.000128136	4	134	1946	1074060
[OVER]	GO:0061741	chaperone-mediated protein transport involved in chaperone-mediated autophagy	BIOLOGICAL_PROCESS	0.000960846	0.000128136	4	134	1946	1074060
[OVER]	GO:0001740	Barr body	CELLULAR_COMPONENT	0.000960846	0.000128136	4	134	1946	1074060
[OVER]	GO:1903644	regulation of chaperone-mediated protein folding	BIOLOGICAL_PROCESS	0.000974199	0.000130048	3	50	1947	1074144
[OVER]	GO:0003724	RNA helicase activity	MOLECULAR_FUNCTION	0.00100421	0.000134526	13	2044	1937	1072150
[OVER]	GO:0005834	heterotrimeric G-protein complex	CELLULAR_COMPONENT	0.00100629	0.000134872	6	413	1944	1073781
[OVER]	GO:1990535	neuron projection maintenance	BIOLOGICAL_PROCESS	0.00102081	0.000136955	7	595	1943	1073599
[OVER]	GO:0035606	peptidyl-cysteine S-trans-nitrosylation	BIOLOGICAL_PROCESS	0.00102419	0.000137512	3	51	1947	1074143
[OVER]	GO:0060471	cortical granule exocytosis	BIOLOGICAL_PROCESS	0.00102419	0.000137512	3	51	1947	1074143
[OVER]	GO:1902912	pyruvate kinase complex	CELLULAR_COMPONENT	0.00102419	0.000137512	3	51	1947	1074143
[OVER]	GO:0043539	protein serine/threonine kinase activator activity	MOLECULAR_FUNCTION	0.00103875	0.000139642	9	1022	1941	1073172
[OVER]	GO:0005828	kinetochore microtubule	CELLULAR_COMPONENT	0.00104371	0.000140448	5	261	1945	1073933
[OVER]	GO:0070936	protein K48-linked ubiquitination	BIOLOGICAL_PROCESS	0.00105056	0.000141405	10	1262	1940	1072932
[OVER]	GO:0008083	growth factor activity	MOLECULAR_FUNCTION	0.00105216	0.000141656	9	1024	1941	1073170
[OVER]	GO:0071393	cellular response to progesterone stimulus	BIOLOGICAL_PROCESS	0.00107794	0.000145416	5	263	1945	1073931
[OVER]	GO:0072675	osteoclast fusion	BIOLOGICAL_PROCESS	0.00107794	0.000145416	5	263	1945	1073931
[OVER]	GO:0061874	positive regulation of hepatic stellate cell contraction	BIOLOGICAL_PROCESS	0.00108312	0.00014626	2	8	1948	1074186
[OVER]	GO:0038133	ERBB2-ERBB3 signaling pathway	BIOLOGICAL_PROCESS	0.00108312	0.00014626	2	8	1948	1074186
[OVER]	GO:0047613	aconitate decarboxylase activity	MOLECULAR_FUNCTION	0.00108312	0.00014626	2	8	1948	1074186
[OVER]	GO:0035259	glucocorticoid receptor binding	MOLECULAR_FUNCTION	0.00108581	0.000146661	8	806	1942	1073388
[OVER]	GO:0005890	sodium:potassium-exchanging ATPase complex	CELLULAR_COMPONENT	0.00109101	0.000147472	6	420	1944	1073774
[OVER]	GO:0001047	core promoter sequence-specific DNA binding	MOLECULAR_FUNCTION	0.0010969	0.000148379	13	2065	1937	1072129
[OVER]	GO:0099159	regulation of modification of postsynaptic structure	BIOLOGICAL_PROCESS	0.00110018	0.000148897	9	1031	1941	1073163
[OVER]	GO:0007064	mitotic sister chromatid cohesion	BIOLOGICAL_PROCESS	0.00111007	0.000150347	8	809	1942	1073385
[OVER]	GO:1990498	mitotic spindle microtubule	CELLULAR_COMPONENT	0.00111077	0.000150516	5	265	1945	1073929
[OVER]	GO:0005656	nuclear pre-replicative complex	CELLULAR_COMPONENT	0.00111299	0.000150892	4	140	1946	1074054
[OVER]	GO:0051639	actin filament network formation	BIOLOGICAL_PROCESS	0.00111499	0.000151237	6	422	1944	1073772
[OVER]	GO:0035371	microtubule plus-end	CELLULAR_COMPONENT	0.00111638	0.000151464	10	1273	1940	1072921
[OVER]	GO:0048102	autophagic cell death	BIOLOGICAL_PROCESS	0.00112656	0.000152921	7	606	1943	1073588
[OVER]	GO:0006271	DNA strand elongation involved in DNA replication	BIOLOGICAL_PROCESS	0.00112712	0.000153149	6	423	1944	1073771
[OVER]	GO:0042555	MCM complex	CELLULAR_COMPONENT	0.00112712	0.000153117	5	266	1945	1073928
[OVER]	GO:1903348	positive regulation of bicellular tight junction assembly	BIOLOGICAL_PROCESS	0.00113982	0.00015495	4	141	1946	1074053
[OVER]	GO:0050771	negative regulation of axonogenesis	BIOLOGICAL_PROCESS	0.00114115	0.00015517	16	2962	1934	1071232
[OVER]	GO:0005662	DNA replication factor A complex	CELLULAR_COMPONENT	0.00114516	0.000155753	5	267	1945	1073927
[OVER]	GO:0046326	positive regulation of glucose import	BIOLOGICAL_PROCESS	0.001153	0.000156936	11	1533	1939	1072661
[OVER]	GO:0007131	reciprocal meiotic recombination	BIOLOGICAL_PROCESS	0.00117213	0.000159775	9	1041	1941	1073153
[OVER]	GO:0030593	neutrophil chemotaxis	BIOLOGICAL_PROCESS	0.00117493	0.000160236	15	2666	1935	1071528
[OVER]	GO:0001848	complement binding	MOLECULAR_FUNCTION	0.00117667	0.000160552	8	817	1942	1073377
[OVER]	GO:2000120	positive regulation of sodium-dependent phosphate transport	BIOLOGICAL_PROCESS	0.00118271	0.000161559	3	54	1947	1074140
[OVER]	GO:0030943	mitochondrion targeting sequence binding	MOLECULAR_FUNCTION	0.00118271	0.000161559	3	54	1947	1074140
[OVER]	GO:0045828	positive regulation of isoprenoid metabolic process	BIOLOGICAL_PROCESS	0.00119418	0.000163301	4	143	1946	1074051
[OVER]	GO:0045739	positive regulation of DNA repair	BIOLOGICAL_PROCESS	0.00119658	0.00016367	12	1808	1938	1072386
[OVER]	GO:0020037	heme binding	MOLECULAR_FUNCTION	0.00119926	0.000164077	14	2375	1936	1071819
[OVER]	GO:0032967	positive regulation of collagen biosynthetic process	BIOLOGICAL_PROCESS	0.00120222	0.000164523	8	820	1942	1073374
[OVER]	GO:0005520	insulin-like growth factor binding	MOLECULAR_FUNCTION	0.0012254	0.000167777	9	1048	1941	1073146
[OVER]	GO:2000415	positive regulation of fibronectin-dependent thymocyte migration	BIOLOGICAL_PROCESS	0.00123994	0.000170142	3	55	1947	1074139
[OVER]	GO:2000309	positive regulation of tumor necrosis factor (ligand) superfamily member 11 production	BIOLOGICAL_PROCESS	0.00123994	0.000170142	3	55	1947	1074139
[OVER]	GO:0035255	ionotropic glutamate receptor binding	MOLECULAR_FUNCTION	0.00124047	0.000170256	10	1292	1940	1072902
[OVER]	GO:0071361	cellular response to ethanol	BIOLOGICAL_PROCESS	0.00124744	0.000171297	10	1293	1940	1072901
[OVER]	GO:1902895	positive regulation of pri-miRNA transcription by RNA polymerase II	BIOLOGICAL_PROCESS	0.00127211	0.000174899	9	1054	1941	1073140
[OVER]	GO:0031093	platelet alpha granule lumen	CELLULAR_COMPONENT	0.00128526	0.000176922	8	829	1942	1073365
[OVER]	GO:0050750	low-density lipoprotein particle receptor binding	MOLECULAR_FUNCTION	0.00129274	0.000177995	11	1556	1939	1072638
[OVER]	GO:1990854	vacuole-ER tethering	BIOLOGICAL_PROCESS	0.00129522	0.000178547	2	9	1948	1074185
[OVER]	GO:1900138	negative regulation of phospholipase A2 activity	BIOLOGICAL_PROCESS	0.00129722	0.000179014	3	56	1947	1074138
[OVER]	GO:0051461	positive regulation of corticotropin secretion	BIOLOGICAL_PROCESS	0.00129722	0.000179014	3	56	1947	1074138
[OVER]	GO:0098559	cytoplasmic side of early endosome membrane	CELLULAR_COMPONENT	0.00129722	0.000179014	3	56	1947	1074138
[OVER]	GO:0018444	translation release factor complex	CELLULAR_COMPONENT	0.00129722	0.000179014	3	56	1947	1074138
[OVER]	GO:1904801	positive regulation of neuron remodeling	BIOLOGICAL_PROCESS	0.00133089	0.000184052	5	277	1945	1073917
[OVER]	GO:0006491	N-glycan processing	BIOLOGICAL_PROCESS	0.00133115	0.000184177	6	438	1944	1073756
[OVER]	GO:0070757	interleukin-35-mediated signaling pathway	BIOLOGICAL_PROCESS	0.00133115	0.000184177	6	438	1944	1073756
[OVER]	GO:0042788	polysomal ribosome	CELLULAR_COMPONENT	0.00133522	0.000184785	9	1062	1941	1073132
[OVER]	GO:0045627	positive regulation of T-helper 1 cell differentiation	BIOLOGICAL_PROCESS	0.00134076	0.000185597	4	148	1946	1074046
[OVER]	GO:0000186	activation of MAPKK activity	BIOLOGICAL_PROCESS	0.00136349	0.000188834	12	1837	1938	1072357
[OVER]	GO:1902165	regulation of intrinsic apoptotic signaling pathway in response to DNA damage by p53 class mediator	BIOLOGICAL_PROCESS	0.00139241	0.000193261	5	280	1945	1073914
[OVER]	GO:0070402	NADPH binding	MOLECULAR_FUNCTION	0.00140825	0.000195553	6	443	1944	1073751
[OVER]	GO:0018149	peptide cross-linking	BIOLOGICAL_PROCESS	0.00141407	0.000196457	9	1071	1941	1073123
[OVER]	GO:0097284	hepatocyte apoptotic process	BIOLOGICAL_PROCESS	0.00141546	0.000196697	7	632	1943	1073562
[OVER]	GO:0006218	uridine catabolic process	BIOLOGICAL_PROCESS	0.00142161	0.000197648	3	58	1947	1074136
[OVER]	GO:0003977	UDP-N-acetylglucosamine diphosphorylase activity	MOLECULAR_FUNCTION	0.00142161	0.000197648	3	58	1947	1074136
[OVER]	GO:0008542	visual learning	BIOLOGICAL_PROCESS	0.00144798	0.000201654	15	2725	1935	1071469
[OVER]	GO:0070093	negative regulation of glucagon secretion	BIOLOGICAL_PROCESS	0.00148722	0.000207418	3	59	1947	1074135
[OVER]	GO:0030544	Hsp70 protein binding	MOLECULAR_FUNCTION	0.00149524	0.000208787	10	1326	1940	1072868
[OVER]	GO:1990459	transferrin receptor binding	MOLECULAR_FUNCTION	0.00150221	0.000210008	4	153	1946	1074041
[OVER]	GO:0070300	phosphatidic acid binding	MOLECULAR_FUNCTION	0.00152591	0.000213788	8	853	1942	1073341
[OVER]	GO:0051067	dihydropteridine metabolic process	BIOLOGICAL_PROCESS	0.00152668	0.000213998	2	10	1948	1074184
[OVER]	GO:0004153	dihydropterin deaminase activity	MOLECULAR_FUNCTION	0.00152668	0.000213998	2	10	1948	1074184
[OVER]	GO:0045746	negative regulation of Notch signaling pathway	BIOLOGICAL_PROCESS	0.00152925	0.000214615	11	1591	1939	1072603
[OVER]	GO:0060718	chorionic trophoblast cell differentiation	BIOLOGICAL_PROCESS	0.00153273	0.000215154	4	154	1946	1074040
[OVER]	GO:0048008	platelet-derived growth factor receptor signaling pathway	BIOLOGICAL_PROCESS	0.00153805	0.000216005	15	2743	1935	1071451
[OVER]	GO:0071593	lymphocyte aggregation	BIOLOGICAL_PROCESS	0.00153845	0.000216112	5	287	1945	1073907
[OVER]	GO:0002092	positive regulation of receptor internalization	BIOLOGICAL_PROCESS	0.0015522	0.000218722	9	1087	1941	1073107
[OVER]	GO:0005680	anaphase-promoting complex	CELLULAR_COMPONENT	0.00155762	0.000219537	5	288	1945	1073906
[OVER]	GO:0051894	positive regulation of focal adhesion assembly	BIOLOGICAL_PROCESS	0.00156108	0.00022013	10	1335	1940	1072859
[OVER]	GO:0005923	bicellular tight junction	CELLULAR_COMPONENT	0.00157557	0.000222226	18	3702	1932	1070492
[OVER]	GO:0048190	wing disc dorsal/ventral pattern formation	BIOLOGICAL_PROCESS	0.00157737	0.000222532	6	454	1944	1073740
[OVER]	GO:0070106	interleukin-27-mediated signaling pathway	BIOLOGICAL_PROCESS	0.00159346	0.000225123	6	455	1944	1073739
[OVER]	GO:0034418	urate biosynthetic process	BIOLOGICAL_PROCESS	0.00159728	0.000225717	4	156	1946	1074038
[OVER]	GO:0033089	positive regulation of T cell differentiation in thymus	BIOLOGICAL_PROCESS	0.00160231	0.00022651	5	290	1945	1073904
[OVER]	GO:0060031	mediolateral intercalation	BIOLOGICAL_PROCESS	0.0016107	0.000227883	3	61	1947	1074133
[OVER]	GO:0051593	response to folic acid	BIOLOGICAL_PROCESS	0.00161298	0.000228315	7	648	1943	1073546
[OVER]	GO:0002455	humoral immune response mediated by circulating immunoglobulin	BIOLOGICAL_PROCESS	0.00162407	0.000229993	12	1878	1938	1072316
[OVER]	GO:0008198	ferrous iron binding	MOLECULAR_FUNCTION	0.00162574	0.000230419	7	649	1943	1073545
[OVER]	GO:0009631	cold acclimation	BIOLOGICAL_PROCESS	0.0016477	0.000233651	5	292	1945	1073902
[OVER]	GO:0030511	positive regulation of transforming growth factor beta receptor signaling pathway	BIOLOGICAL_PROCESS	0.00165778	0.000235212	9	1098	1941	1073096
[OVER]	GO:0021536	diencephalon development	BIOLOGICAL_PROCESS	0.00165934	0.000235489	16	3077	1934	1071117
[OVER]	GO:0032057	negative regulation of translational initiation in response to stress	BIOLOGICAL_PROCESS	0.00166632	0.000236648	4	158	1946	1074036
[OVER]	GO:0010997	anaphase-promoting complex binding	MOLECULAR_FUNCTION	0.00166632	0.000236648	4	158	1946	1074036
[OVER]	GO:0090160	Golgi to lysosome transport	BIOLOGICAL_PROCESS	0.00166923	0.000237285	5	293	1945	1073901
[OVER]	GO:1902340	negative regulation of chromosome condensation	BIOLOGICAL_PROCESS	0.00167641	0.000238587	3	62	1947	1074132
[OVER]	GO:0071535	RING-like zinc finger domain binding	MOLECULAR_FUNCTION	0.00167641	0.000238587	3	62	1947	1074132
[OVER]	GO:0035064	methylated histone binding	MOLECULAR_FUNCTION	0.00168986	0.000240671	13	2173	1937	1072021
[OVER]	GO:0043987	histone H3-S10 phosphorylation	BIOLOGICAL_PROCESS	0.00169937	0.000242254	4	159	1946	1074035
[OVER]	GO:0090230	regulation of centromere complex assembly	BIOLOGICAL_PROCESS	0.00173691	0.000247954	4	160	1946	1074034
[OVER]	GO:0000381	regulation of alternative mRNA splicing, via spliceosome	BIOLOGICAL_PROCESS	0.00174687	0.000249603	11	1620	1939	1072574
[OVER]	GO:1990592	protein K69-linked ufmylation	BIOLOGICAL_PROCESS	0.00174687	0.000249611	3	63	1947	1074131
[OVER]	GO:0000974	Prp19 complex	CELLULAR_COMPONENT	0.00174687	0.000249523	6	464	1944	1073730
[OVER]	GO:0035094	response to nicotine	BIOLOGICAL_PROCESS	0.00175894	0.000251514	12	1897	1938	1072297
[OVER]	GO:0002037	negative regulation of L-glutamate import across plasma membrane	BIOLOGICAL_PROCESS	0.00176614	0.000252602	2	11	1948	1074183
[OVER]	GO:0031642	negative regulation of myelination	BIOLOGICAL_PROCESS	0.00178852	0.000256103	5	298	1945	1073896
[OVER]	GO:0033630	positive regulation of cell adhesion mediated by integrin	BIOLOGICAL_PROCESS	0.00179374	0.000256911	7	661	1943	1073533
[OVER]	GO:0035795	negative regulation of mitochondrial membrane permeability	BIOLOGICAL_PROCESS	0.00181197	0.000259644	4	162	1946	1074032
[OVER]	GO:0031508	pericentric heterochromatin assembly	BIOLOGICAL_PROCESS	0.0018194	0.000260959	3	64	1947	1074130
[OVER]	GO:0033140	negative regulation of peptidyl-serine phosphorylation of STAT protein	BIOLOGICAL_PROCESS	0.0018194	0.000260959	3	64	1947	1074130
[OVER]	GO:0045095	keratin filament	CELLULAR_COMPONENT	0.0018194	0.000261013	6	468	1944	1073726
[OVER]	GO:0090650	cellular response to oxygen-glucose deprivation	BIOLOGICAL_PROCESS	0.00183815	0.000263939	5	300	1945	1073894
[OVER]	GO:0007613	memory	BIOLOGICAL_PROCESS	0.00187107	0.000268992	27	6934	1923	1067260
[OVER]	GO:0043276	anoikis	BIOLOGICAL_PROCESS	0.00188282	0.000270807	10	1371	1940	1072823
[OVER]	GO:1903899	positive regulation of PERK-mediated unfolded protein response	BIOLOGICAL_PROCESS	0.00189332	0.000272635	3	65	1947	1074129
[OVER]	GO:0052405	negative regulation by host of symbiont molecular function	BIOLOGICAL_PROCESS	0.00189332	0.000272635	3	65	1947	1074129
[OVER]	GO:0000788	nuclear nucleosome	CELLULAR_COMPONENT	0.00191513	0.000276033	5	303	1945	1073891
[OVER]	GO:0097452	GAIT complex	CELLULAR_COMPONENT	0.00192772	0.000277912	4	165	1946	1074029
[OVER]	GO:0007476	imaginal disc-derived wing morphogenesis	BIOLOGICAL_PROCESS	0.00193168	0.000278547	12	1919	1938	1072275
[OVER]	GO:0051881	regulation of mitochondrial membrane potential	BIOLOGICAL_PROCESS	0.00193522	0.000279252	11	1642	1939	1072552
[OVER]	GO:0090156	cellular sphingolipid homeostasis	BIOLOGICAL_PROCESS	0.00196854	0.000284326	5	305	1945	1073889
[OVER]	GO:2000286	receptor internalization involved in canonical Wnt signaling pathway	BIOLOGICAL_PROCESS	0.00197028	0.000284643	3	66	1947	1074128
[OVER]	GO:0035685	helper T cell diapedesis	BIOLOGICAL_PROCESS	0.00203132	0.000294347	2	12	1948	1074182
[OVER]	GO:0002184	cytoplasmic translational termination	BIOLOGICAL_PROCESS	0.00204811	0.000296987	3	67	1947	1074127
[OVER]	GO:0005462	UDP-N-acetylglucosamine transmembrane transporter activity	MOLECULAR_FUNCTION	0.00204811	0.000296987	3	67	1947	1074127
[OVER]	GO:0070678	preprotein binding	MOLECULAR_FUNCTION	0.00204811	0.000296987	3	67	1947	1074127
[OVER]	GO:0042824	MHC class I peptide loading complex	CELLULAR_COMPONENT	0.00209137	0.000303681	4	169	1946	1074025
[OVER]	GO:0035749	myelin sheath adaxonal region	CELLULAR_COMPONENT	0.00209137	0.000303681	4	169	1946	1074025
[OVER]	GO:0017116	single-stranded DNA helicase activity	MOLECULAR_FUNCTION	0.00209629	0.000304536	6	482	1944	1073712
[OVER]	GO:1904035	regulation of epithelial cell apoptotic process	BIOLOGICAL_PROCESS	0.0021011	0.000305375	13	2229	1937	1071965
[OVER]	GO:1900027	regulation of ruffle assembly	BIOLOGICAL_PROCESS	0.00210767	0.000306472	8	901	1942	1073293
[OVER]	GO:0071364	cellular response to epidermal growth factor stimulus	BIOLOGICAL_PROCESS	0.00211676	0.000308007	12	1941	1938	1072253
[OVER]	GO:0000942	condensed nuclear chromosome outer kinetochore	CELLULAR_COMPONENT	0.00212721	0.000309671	3	68	1947	1074126
[OVER]	GO:0045629	negative regulation of T-helper 2 cell differentiation	BIOLOGICAL_PROCESS	0.00213062	0.000310381	4	170	1946	1074024
[OVER]	GO:0060716	labyrinthine layer blood vessel development	BIOLOGICAL_PROCESS	0.00218013	0.000317959	6	486	1944	1073708
[OVER]	GO:2000738	positive regulation of stem cell differentiation	BIOLOGICAL_PROCESS	0.00218013	0.000317959	6	486	1944	1073708
[OVER]	GO:0045046	protein import into peroxisome membrane	BIOLOGICAL_PROCESS	0.00220779	0.0003227	3	69	1947	1074125
[OVER]	GO:1902766	skeletal muscle satellite cell migration	BIOLOGICAL_PROCESS	0.00220779	0.0003227	3	69	1947	1074125
[OVER]	GO:1990569	UDP-N-acetylglucosamine transmembrane transport	BIOLOGICAL_PROCESS	0.00220779	0.0003227	3	69	1947	1074125
[OVER]	GO:0007390	germ-band shortening	BIOLOGICAL_PROCESS	0.00220779	0.0003227	3	69	1947	1074125
[OVER]	GO:0090073	positive regulation of protein homodimerization activity	BIOLOGICAL_PROCESS	0.00221508	0.000324099	4	172	1946	1074022
[OVER]	GO:1903416	response to glycoside	BIOLOGICAL_PROCESS	0.00224244	0.000328328	6	489	1944	1073705
[OVER]	GO:1903830	magnesium ion transmembrane transport	BIOLOGICAL_PROCESS	0.00224418	0.000328657	5	315	1945	1073879
[OVER]	GO:0000303	response to superoxide	BIOLOGICAL_PROCESS	0.00225819	0.000331127	7	690	1943	1073504
[OVER]	GO:0006183	GTP biosynthetic process	BIOLOGICAL_PROCESS	0.00225819	0.000331118	4	173	1946	1074021
[OVER]	GO:0005096	GTPase activator activity	MOLECULAR_FUNCTION	0.00225819	0.00033113	28	7405	1922	1066789
[OVER]	GO:0048039	ubiquinone binding	MOLECULAR_FUNCTION	0.00225819	0.000331118	4	173	1946	1074021
[OVER]	GO:0005797	Golgi medial cisterna	CELLULAR_COMPONENT	0.00226126	0.000331842	6	490	1944	1073704
[OVER]	GO:0019852	L-ascorbic acid metabolic process	BIOLOGICAL_PROCESS	0.00227058	0.000333362	5	316	1945	1073878
[OVER]	GO:0035098	ESC/E(Z) complex	CELLULAR_COMPONENT	0.00227058	0.000333362	5	316	1945	1073878
[OVER]	GO:0039694	viral RNA genome replication	BIOLOGICAL_PROCESS	0.00227485	0.000334142	8	913	1942	1073281
[OVER]	GO:1904592	positive regulation of protein refolding	BIOLOGICAL_PROCESS	0.00228593	0.000336076	3	70	1947	1074124
[OVER]	GO:1904593	prostaglandin binding	MOLECULAR_FUNCTION	0.00228593	0.000336076	3	70	1947	1074124
[OVER]	GO:0007095	mitotic G2 DNA damage checkpoint	BIOLOGICAL_PROCESS	0.00230387	0.000338945	8	915	1942	1073279
[OVER]	GO:1905619	regulation of alpha-(1->3)-fucosyltransferase activity	BIOLOGICAL_PROCESS	0.0023047	0.000339222	2	13	1948	1074181
[OVER]	GO:0061928	glutathione specific gamma-glutamylcyclotransferase activity	MOLECULAR_FUNCTION	0.0023047	0.000339222	2	13	1948	1074181
[OVER]	GO:0035925	mRNA 3'-UTR AU-rich region binding	MOLECULAR_FUNCTION	0.00230685	0.000339693	7	693	1943	1073501
[OVER]	GO:0051852	killing by host of symbiont cells	BIOLOGICAL_PROCESS	0.00234401	0.000345481	4	175	1946	1074019
[OVER]	GO:0050860	negative regulation of T cell receptor signaling pathway	BIOLOGICAL_PROCESS	0.00234767	0.000346256	8	918	1942	1073276
[OVER]	GO:0046325	negative regulation of glucose import	BIOLOGICAL_PROCESS	0.00234767	0.000346194	6	494	1944	1073700
[OVER]	GO:1901224	positive regulation of NIK/NF-kappaB signaling	BIOLOGICAL_PROCESS	0.00235377	0.000347314	17	3515	1933	1070679
[OVER]	GO:1901329	regulation of odontoblast differentiation	BIOLOGICAL_PROCESS	0.00236939	0.000349804	3	71	1947	1074123
[OVER]	GO:0038027	apolipoprotein A-I-mediated signaling pathway	BIOLOGICAL_PROCESS	0.00236939	0.000349857	6	495	1944	1073699
[OVER]	GO:0030905	retromer, tubulation complex	CELLULAR_COMPONENT	0.00236939	0.000349804	3	71	1947	1074123
[OVER]	GO:0033031	positive regulation of neutrophil apoptotic process	BIOLOGICAL_PROCESS	0.00238679	0.000352827	4	176	1946	1074018
[OVER]	GO:0031545	peptidyl-proline 4-dioxygenase activity	MOLECULAR_FUNCTION	0.00238679	0.000352827	4	176	1946	1074018
[OVER]	GO:0045298	tubulin complex	CELLULAR_COMPONENT	0.00238679	0.000352827	4	176	1946	1074018
[OVER]	GO:0098974	postsynaptic actin cytoskeleton organization	BIOLOGICAL_PROCESS	0.00240104	0.000355095	9	1163	1941	1073031
[OVER]	GO:0016018	cyclosporin A binding	MOLECULAR_FUNCTION	0.0024395	0.000361028	6	498	1944	1073696
[OVER]	GO:0071549	cellular response to dexamethasone stimulus	BIOLOGICAL_PROCESS	0.00245282	0.000363081	11	1695	1939	1072499
[OVER]	GO:1903909	regulation of receptor clustering	BIOLOGICAL_PROCESS	0.00245445	0.000363405	7	701	1943	1073493
[OVER]	GO:0031509	subtelomeric heterochromatin assembly	BIOLOGICAL_PROCESS	0.00245659	0.000363888	3	72	1947	1074122
[OVER]	GO:0047724	inosine nucleosidase activity	MOLECULAR_FUNCTION	0.00245659	0.000363888	3	72	1947	1074122
[OVER]	GO:1990416	cellular response to brain-derived neurotrophic factor stimulus	BIOLOGICAL_PROCESS	0.00246228	0.000364813	6	499	1944	1073695
[OVER]	GO:0051000	positive regulation of nitric-oxide synthase activity	BIOLOGICAL_PROCESS	0.00248691	0.000368629	6	500	1944	1073694
[OVER]	GO:0032922	circadian regulation of gene expression	BIOLOGICAL_PROCESS	0.00249033	0.00036922	14	2578	1936	1071616
[OVER]	GO:0070268	cornification	BIOLOGICAL_PROCESS	0.00251201	0.000372821	9	1171	1941	1073023
[OVER]	GO:0043032	positive regulation of macrophage activation	BIOLOGICAL_PROCESS	0.00251201	0.000372855	5	324	1945	1073870
[OVER]	GO:0071074	eukaryotic initiation factor eIF2 binding	MOLECULAR_FUNCTION	0.00252892	0.000375535	4	179	1946	1074015
[OVER]	GO:0071372	cellular response to follicle-stimulating hormone stimulus	BIOLOGICAL_PROCESS	0.00252978	0.000375747	7	705	1943	1073489
[OVER]	GO:0046875	ephrin receptor binding	MOLECULAR_FUNCTION	0.00253748	0.000377364	9	1173	1941	1073021
[OVER]	GO:0002904	positive regulation of B cell apoptotic process	BIOLOGICAL_PROCESS	0.00254029	0.000378331	3	73	1947	1074121
[OVER]	GO:0071461	cellular response to redox state	BIOLOGICAL_PROCESS	0.00254029	0.000378331	3	73	1947	1074121
[OVER]	GO:1905448	positive regulation of mitochondrial ATP synthesis coupled electron transport	BIOLOGICAL_PROCESS	0.00254029	0.000378331	3	73	1947	1074121
[OVER]	GO:0007405	neuroblast proliferation	BIOLOGICAL_PROCESS	0.00256717	0.000382421	16	3219	1934	1070975
[OVER]	GO:1902236	negative regulation of endoplasmic reticulum stress-induced intrinsic apoptotic signaling pathway	BIOLOGICAL_PROCESS	0.0025722	0.000383257	5	326	1945	1073868
[OVER]	GO:0038002	endocrine signaling	BIOLOGICAL_PROCESS	0.00259584	0.000387215	2	14	1948	1074180
[OVER]	GO:0003827	alpha-1,3-mannosylglycoprotein 2-beta-N-acetylglucosaminyltransferase activity	MOLECULAR_FUNCTION	0.00259584	0.000387215	2	14	1948	1074180
[OVER]	GO:2000232	regulation of rRNA processing	BIOLOGICAL_PROCESS	0.00260238	0.00038854	5	327	1945	1073867
[OVER]	GO:1990036	calcium ion import into sarcoplasmic reticulum	BIOLOGICAL_PROCESS	0.00261871	0.000391242	4	181	1946	1074013
[OVER]	GO:0090367	negative regulation of mRNA modification	BIOLOGICAL_PROCESS	0.00262845	0.000393139	3	74	1947	1074120
[OVER]	GO:1901423	response to benzene	BIOLOGICAL_PROCESS	0.00262845	0.000393139	3	74	1947	1074120
[OVER]	GO:0043000	Golgi to plasma membrane CFTR protein transport	BIOLOGICAL_PROCESS	0.00262845	0.000393139	3	74	1947	1074120
[OVER]	GO:0030527	structural constituent of chromatin	MOLECULAR_FUNCTION	0.00262845	0.000393139	3	74	1947	1074120
[OVER]	GO:0090630	activation of GTPase activity	BIOLOGICAL_PROCESS	0.00266149	0.000398347	15	2911	1935	1071283
[OVER]	GO:0000472	endonucleolytic cleavage to generate mature 5'-end of SSU-rRNA from (SSU-rRNA, 5.8S rRNA, LSU-rRNA)	BIOLOGICAL_PROCESS	0.00266585	0.000399269	4	182	1946	1074012
[OVER]	GO:0016226	iron-sulfur cluster assembly	BIOLOGICAL_PROCESS	0.00269703	0.000404392	6	509	1944	1073685
[OVER]	GO:0006972	hyperosmotic response	BIOLOGICAL_PROCESS	0.00272568	0.000409144	12	2005	1938	1072189
[OVER]	GO:0000800	lateral element	CELLULAR_COMPONENT	0.00273163	0.000410222	5	331	1945	1073863
[OVER]	GO:0006198	cAMP catabolic process	BIOLOGICAL_PROCESS	0.00276547	0.000415674	4	184	1946	1074010
[OVER]	GO:0005832	chaperonin-containing T-complex	CELLULAR_COMPONENT	0.00276547	0.000415674	4	184	1946	1074010
[OVER]	GO:0000930	gamma-tubulin complex	CELLULAR_COMPONENT	0.00277226	0.000416896	6	512	1944	1073682
[OVER]	GO:0040018	positive regulation of multicellular organism growth	BIOLOGICAL_PROCESS	0.00278554	0.000419253	11	1725	1939	1072469
[OVER]	GO:0033572	transferrin transport	BIOLOGICAL_PROCESS	0.00280059	0.000421611	7	719	1943	1073475
[OVER]	GO:0009506	plasmodesma	CELLULAR_COMPONENT	0.00280731	0.000422811	17	3578	1933	1070616
[OVER]	GO:0033387	putrescine biosynthetic process from ornithine	BIOLOGICAL_PROCESS	0.00281238	0.000423859	3	76	1947	1074118
[OVER]	GO:0098842	postsynaptic early endosome	CELLULAR_COMPONENT	0.00281238	0.000423859	3	76	1947	1074118
[OVER]	GO:0034190	apolipoprotein receptor binding	MOLECULAR_FUNCTION	0.00281243	0.000424054	4	185	1946	1074009
[OVER]	GO:0042769	DNA damage response, detection of DNA damage	BIOLOGICAL_PROCESS	0.00281778	0.000425051	7	720	1943	1073474
[OVER]	GO:0034063	stress granule assembly	BIOLOGICAL_PROCESS	0.00281778	0.000425051	7	720	1943	1073474
[OVER]	GO:1905461	positive regulation of vascular associated smooth muscle cell apoptotic process	BIOLOGICAL_PROCESS	0.00286243	0.000432554	4	186	1946	1074008
[OVER]	GO:0071493	cellular response to UV-B	BIOLOGICAL_PROCESS	0.00286243	0.000432554	4	186	1946	1074008
[OVER]	GO:1903854	negative regulation of stress response to copper ion	BIOLOGICAL_PROCESS	0.00289728	0.000438316	2	15	1948	1074179
[OVER]	GO:0007595	lactation	BIOLOGICAL_PROCESS	0.00289728	0.000438404	12	2021	1938	1072173
[OVER]	GO:0032402	melanosome transport	BIOLOGICAL_PROCESS	0.00289728	0.000438404	6	517	1944	1073677
[OVER]	GO:0046718	viral entry into host cell	BIOLOGICAL_PROCESS	0.00290113	0.000439174	19	4267	1931	1069927
[OVER]	GO:1904825	protein localization to microtubule plus-end	BIOLOGICAL_PROCESS	0.00290186	0.000439779	3	77	1947	1074117
[OVER]	GO:0045657	positive regulation of monocyte differentiation	BIOLOGICAL_PROCESS	0.00290978	0.000441175	4	187	1946	1074007
[OVER]	GO:0045577	regulation of B cell differentiation	BIOLOGICAL_PROCESS	0.00292812	0.000444447	8	954	1942	1073240
[OVER]	GO:0035494	SNARE complex disassembly	BIOLOGICAL_PROCESS	0.0029968	0.000456078	3	78	1947	1074116
[OVER]	GO:0071629	cytoplasm protein quality control by the ubiquitin-proteasome system	BIOLOGICAL_PROCESS	0.0029968	0.000456078	3	78	1947	1074116
[OVER]	GO:1904046	negative regulation of vascular endothelial growth factor production	BIOLOGICAL_PROCESS	0.0029968	0.000456078	3	78	1947	1074116
[OVER]	GO:0046529	imaginal disc fusion, thorax closure	BIOLOGICAL_PROCESS	0.0029968	0.000456078	3	78	1947	1074116
[OVER]	GO:0070863	positive regulation of protein exit from endoplasmic reticulum	BIOLOGICAL_PROCESS	0.00299765	0.000456309	5	339	1945	1073855
[OVER]	GO:0035672	oligopeptide transmembrane transport	BIOLOGICAL_PROCESS	0.00300169	0.000457025	7	729	1943	1073465
[OVER]	GO:0001931	uropod	CELLULAR_COMPONENT	0.00302361	0.000460767	6	522	1944	1073672
[OVER]	GO:0060216	definitive hemopoiesis	BIOLOGICAL_PROCESS	0.00304649	0.000464562	9	1208	1941	1072986
[OVER]	GO:0043220	Schmidt-Lanterman incisure	CELLULAR_COMPONENT	0.00304961	0.000465344	6	523	1944	1073671
[OVER]	GO:0030388	fructose 1,6-bisphosphate metabolic process	BIOLOGICAL_PROCESS	0.00306772	0.000468416	5	341	1945	1073853
[OVER]	GO:0033629	negative regulation of cell adhesion mediated by integrin	BIOLOGICAL_PROCESS	0.00306772	0.000468416	5	341	1945	1073853
[OVER]	GO:1903898	negative regulation of PERK-mediated unfolded protein response	BIOLOGICAL_PROCESS	0.00309481	0.00047276	3	79	1947	1074115
[OVER]	GO:1904764	chaperone-mediated autophagy translocation complex disassembly	BIOLOGICAL_PROCESS	0.00309481	0.00047276	3	79	1947	1074115
[OVER]	GO:0070087	chromo shadow domain binding	MOLECULAR_FUNCTION	0.00314098	0.000480763	5	343	1945	1073851
[OVER]	GO:0002741	positive regulation of cytokine secretion involved in immune response	BIOLOGICAL_PROCESS	0.00317844	0.000487027	5	344	1945	1073850
[OVER]	GO:0070672	response to interleukin-15	BIOLOGICAL_PROCESS	0.00317844	0.000487029	7	737	1943	1073457
[OVER]	GO:0005604	basement membrane	CELLULAR_COMPONENT	0.00318192	0.00048767	18	3962	1932	1070232
[OVER]	GO:0008201	heparin binding	MOLECULAR_FUNCTION	0.00318328	0.000487984	17	3625	1933	1070569
[OVER]	GO:1990086	lens fiber cell apoptotic process	BIOLOGICAL_PROCESS	0.0031939	0.000489828	3	80	1947	1074114
[OVER]	GO:1903841	cellular response to arsenite(3-)	BIOLOGICAL_PROCESS	0.00320649	0.000492511	2	16	1948	1074178
[OVER]	GO:0006784	heme A biosynthetic process	BIOLOGICAL_PROCESS	0.00320649	0.000492511	2	16	1948	1074178
[OVER]	GO:1990942	mitotic metaphase chromosome recapture	BIOLOGICAL_PROCESS	0.00320649	0.000492511	2	16	1948	1074178
[OVER]	GO:0015121	phosphoenolpyruvate:phosphate antiporter activity	MOLECULAR_FUNCTION	0.00320649	0.000492511	2	16	1948	1074178
[OVER]	GO:0035924	cellular response to vascular endothelial growth factor stimulus	BIOLOGICAL_PROCESS	0.00322216	0.000495242	13	2349	1937	1071845
[OVER]	GO:0090070	positive regulation of ribosome biogenesis	BIOLOGICAL_PROCESS	0.00322306	0.000495489	4	193	1946	1074001
[OVER]	GO:0018345	protein palmitoylation	BIOLOGICAL_PROCESS	0.00323836	0.000498385	6	530	1944	1073664
[OVER]	GO:0004708	MAP kinase kinase activity	MOLECULAR_FUNCTION	0.00323836	0.000498385	6	530	1944	1073664
[OVER]	GO:0043495	protein-membrane adaptor activity	MOLECULAR_FUNCTION	0.00326367	0.000502608	7	741	1943	1073453
[OVER]	GO:0043162	ubiquitin-dependent protein catabolic process via the multivesicular body sorting pathway	BIOLOGICAL_PROCESS	0.00326712	0.00050325	6	531	1944	1073663
[OVER]	GO:0048210	Golgi vesicle fusion to target membrane	BIOLOGICAL_PROCESS	0.0032883	0.000507285	3	81	1947	1074113
[OVER]	GO:1903593	regulation of histamine secretion by mast cell	BIOLOGICAL_PROCESS	0.0032883	0.000507285	3	81	1947	1074113
[OVER]	GO:1990833	clathrin-uncoating ATPase activity	MOLECULAR_FUNCTION	0.0032883	0.000507285	3	81	1947	1074113
[OVER]	GO:0030159	signaling receptor complex adaptor activity	MOLECULAR_FUNCTION	0.00330256	0.000509596	9	1224	1941	1072970
[OVER]	GO:0005782	peroxisomal matrix	CELLULAR_COMPONENT	0.00331302	0.000511432	8	975	1942	1073219
[OVER]	GO:0051607	defense response to virus	BIOLOGICAL_PROCESS	0.00337556	0.000521766	25	6495	1925	1067699
[OVER]	GO:0036513	Derlin-1 retrotranslocation complex	CELLULAR_COMPONENT	0.00339011	0.000524356	4	196	1946	1073998
[OVER]	GO:0097208	alveolar lamellar body	CELLULAR_COMPONENT	0.00339011	0.000524356	4	196	1946	1073998
[OVER]	GO:1990832	slow axonal transport	BIOLOGICAL_PROCESS	0.00339368	0.000525136	3	82	1947	1074112
[OVER]	GO:0006148	inosine catabolic process	BIOLOGICAL_PROCESS	0.00339368	0.000525136	3	82	1947	1074112
[OVER]	GO:0051131	chaperone-mediated protein complex assembly	BIOLOGICAL_PROCESS	0.00343901	0.000532613	5	351	1945	1073843
[OVER]	GO:1903003	positive regulation of protein deubiquitination	BIOLOGICAL_PROCESS	0.00344801	0.000534238	4	197	1946	1073997
[OVER]	GO:0007008	outer mitochondrial membrane organization	BIOLOGICAL_PROCESS	0.00344801	0.000534238	4	197	1946	1073997
[OVER]	GO:0032930	positive regulation of superoxide anion generation	BIOLOGICAL_PROCESS	0.0034519	0.000534956	7	749	1943	1073445
[OVER]	GO:0015116	sulfate transmembrane transporter activity	MOLECULAR_FUNCTION	0.00347666	0.000539378	5	352	1945	1073842
[OVER]	GO:0032729	positive regulation of interferon-gamma production	BIOLOGICAL_PROCESS	0.00351342	0.00054567	9	1236	1941	1072958
[OVER]	GO:0001502	cartilage condensation	BIOLOGICAL_PROCESS	0.00351531	0.000546082	8	985	1942	1073209
[OVER]	GO:0035580	specific granule lumen	CELLULAR_COMPONENT	0.00352923	0.000548718	6	540	1944	1073654
[OVER]	GO:1903755	positive regulation of SUMO transferase activity	BIOLOGICAL_PROCESS	0.0035308	0.000549791	2	17	1948	1074177
[OVER]	GO:0061772	xenobiotic transport across blood-nerve barrier	BIOLOGICAL_PROCESS	0.0035308	0.000549791	2	17	1948	1074177
[OVER]	GO:0061656	SUMO conjugating enzyme activity	MOLECULAR_FUNCTION	0.0035308	0.000549791	2	17	1948	1074177
[OVER]	GO:0047941	glucuronolactone reductase activity	MOLECULAR_FUNCTION	0.0035308	0.000549791	2	17	1948	1074177
[OVER]	GO:0047939	L-glucuronate reductase activity	MOLECULAR_FUNCTION	0.0035308	0.000549791	2	17	1948	1074177
[OVER]	GO:1990356	sumoylated E2 ligase complex	CELLULAR_COMPONENT	0.0035308	0.000549791	2	17	1948	1074177
[OVER]	GO:0006000	fructose metabolic process	BIOLOGICAL_PROCESS	0.00355052	0.0005531	5	354	1945	1073840
[OVER]	GO:0044752	response to human chorionic gonadotropin	BIOLOGICAL_PROCESS	0.00355809	0.000554398	4	199	1946	1073995
[OVER]	GO:0060314	regulation of ryanodine-sensitive calcium-release channel activity	BIOLOGICAL_PROCESS	0.0035676	0.000556	7	754	1943	1073440
[OVER]	GO:0004586	ornithine decarboxylase activity	MOLECULAR_FUNCTION	0.00360088	0.000562033	3	84	1947	1074110
[OVER]	GO:0030911	TPR domain binding	MOLECULAR_FUNCTION	0.00361549	0.000564678	4	200	1946	1073994
[OVER]	GO:0008574	ATP-dependent microtubule motor activity, plus-end-directed	MOLECULAR_FUNCTION	0.00361549	0.000564599	7	756	1943	1073438
[OVER]	GO:0032094	response to food	BIOLOGICAL_PROCESS	0.00365726	0.000571447	8	992	1942	1073202
[OVER]	GO:0043928	exonucleolytic catabolism of deadenylated mRNA	BIOLOGICAL_PROCESS	0.00367313	0.000574173	5	357	1945	1073837
[OVER]	GO:0046664	dorsal closure, amnioserosa morphology change	BIOLOGICAL_PROCESS	0.00371416	0.000581086	3	85	1947	1074109
[OVER]	GO:1904851	positive regulation of establishment of protein localization to telomere	BIOLOGICAL_PROCESS	0.00373848	0.000585643	4	202	1946	1073992
[OVER]	GO:0045724	positive regulation of cilium assembly	BIOLOGICAL_PROCESS	0.00374353	0.00058656	7	761	1943	1073433
[OVER]	GO:0032435	negative regulation of proteasomal ubiquitin-dependent protein catabolic process	BIOLOGICAL_PROCESS	0.00374606	0.000587083	9	1249	1941	1072945
[OVER]	GO:0090557	establishment of endothelial intestinal barrier	BIOLOGICAL_PROCESS	0.00376965	0.000591033	7	762	1943	1073432
[OVER]	GO:0035196	production of miRNAs involved in gene silencing by miRNA	BIOLOGICAL_PROCESS	0.00379369	0.000596013	10	1520	1940	1072674
[OVER]	GO:2000172	regulation of branching morphogenesis of a nerve	BIOLOGICAL_PROCESS	0.00379369	0.000596329	4	203	1946	1073991
[OVER]	GO:0036098	male germ-line stem cell population maintenance	BIOLOGICAL_PROCESS	0.00379369	0.000596329	4	203	1946	1073991
[OVER]	GO:0006144	purine nucleobase metabolic process	BIOLOGICAL_PROCESS	0.00379369	0.000595532	7	763	1943	1073431
[OVER]	GO:0034678	integrin alpha8-beta1 complex	CELLULAR_COMPONENT	0.00379369	0.000596329	4	203	1946	1073991
[OVER]	GO:1905867	epididymis development	BIOLOGICAL_PROCESS	0.00381726	0.000600547	3	86	1947	1074108
[OVER]	GO:0035023	regulation of Rho protein signal transduction	BIOLOGICAL_PROCESS	0.00383685	0.000604144	16	3362	1934	1070832
[OVER]	GO:0071471	cellular response to non-ionic osmotic stress	BIOLOGICAL_PROCESS	0.00386836	0.000610144	2	18	1948	1074176
[OVER]	GO:0006049	UDP-N-acetylglucosamine catabolic process	BIOLOGICAL_PROCESS	0.00386836	0.000610144	2	18	1948	1074176
[OVER]	GO:0002153	steroid receptor RNA activator RNA binding	MOLECULAR_FUNCTION	0.00386836	0.000610144	2	18	1948	1074176
[OVER]	GO:0005880	nuclear microtubule	CELLULAR_COMPONENT	0.00386836	0.000610144	2	18	1948	1074176
[OVER]	GO:1904646	cellular response to amyloid-beta	BIOLOGICAL_PROCESS	0.00387362	0.000611105	13	2404	1937	1071790
[OVER]	GO:0043988	histone H3-S28 phosphorylation	BIOLOGICAL_PROCESS	0.00392431	0.000620419	3	87	1947	1074107
[OVER]	GO:0005701	polytene chromosome chromocenter	CELLULAR_COMPONENT	0.00392431	0.000620419	3	87	1947	1074107
[OVER]	GO:0043279	response to alkaloid	BIOLOGICAL_PROCESS	0.00398486	0.000630793	21	5111	1929	1069083
[OVER]	GO:0001965	G-protein alpha-subunit binding	MOLECULAR_FUNCTION	0.00401331	0.000635432	10	1533	1940	1072661
[OVER]	GO:0070534	protein K63-linked ubiquitination	BIOLOGICAL_PROCESS	0.004033	0.00063882	11	1817	1939	1072377
[OVER]	GO:0031536	positive regulation of exit from mitosis	BIOLOGICAL_PROCESS	0.00403977	0.000640706	3	88	1947	1074106
[OVER]	GO:1904027	negative regulation of collagen fibril organization	BIOLOGICAL_PROCESS	0.00403977	0.000640706	3	88	1947	1074106
[OVER]	GO:0090669	telomerase RNA stabilization	BIOLOGICAL_PROCESS	0.00403977	0.000640706	3	88	1947	1074106
[OVER]	GO:0019518	L-threonine catabolic process to glycine	BIOLOGICAL_PROCESS	0.00403977	0.000640706	3	88	1947	1074106
[OVER]	GO:0035458	cellular response to interferon-beta	BIOLOGICAL_PROCESS	0.00404561	0.000642039	7	773	1943	1073421
[OVER]	GO:0017080	sodium channel regulator activity	MOLECULAR_FUNCTION	0.00404561	0.000642039	7	773	1943	1073421
[OVER]	GO:0016461	unconventional myosin complex	CELLULAR_COMPONENT	0.00404561	0.000642039	7	773	1943	1073421
[OVER]	GO:1901998	toxin transport	BIOLOGICAL_PROCESS	0.00407962	0.000647985	10	1537	1940	1072657
[OVER]	GO:0045737	positive regulation of cyclin-dependent protein serine/threonine kinase activity	BIOLOGICAL_PROCESS	0.00415723	0.000661429	7	777	1943	1073417
[OVER]	GO:0019276	UDP-N-acetylgalactosamine metabolic process	BIOLOGICAL_PROCESS	0.00415723	0.000661411	3	89	1947	1074105
[OVER]	GO:1904148	cellular response to nonylphenol	BIOLOGICAL_PROCESS	0.00422456	0.000673558	2	19	1948	1074175
[OVER]	GO:0018160	peptidyl-pyrromethane cofactor linkage	BIOLOGICAL_PROCESS	0.00422456	0.000673558	2	19	1948	1074175
[OVER]	GO:0005094	Rho GDP-dissociation inhibitor activity	MOLECULAR_FUNCTION	0.00422456	0.000673558	2	19	1948	1074175
[OVER]	GO:0035035	histone acetyltransferase binding	MOLECULAR_FUNCTION	0.00422634	0.000674125	8	1018	1942	1073176
[OVER]	GO:0051597	response to methylmercury	BIOLOGICAL_PROCESS	0.00425711	0.000679463	6	563	1944	1073631
[OVER]	GO:1990836	lysosomal matrix	CELLULAR_COMPONENT	0.00427368	0.000682538	3	90	1947	1074104
[OVER]	GO:0001829	trophectodermal cell differentiation	BIOLOGICAL_PROCESS	0.00429225	0.000685649	6	564	1944	1073630
[OVER]	GO:0000050	urea cycle	BIOLOGICAL_PROCESS	0.00429801	0.000686857	4	211	1946	1073983
[OVER]	GO:0031821	G protein-coupled serotonin receptor binding	MOLECULAR_FUNCTION	0.00429801	0.000686857	4	211	1946	1073983
[OVER]	GO:0000480	endonucleolytic cleavage in 5'-ETS of tricistronic rRNA transcript (SSU-rRNA, 5.8S rRNA, LSU-rRNA)	BIOLOGICAL_PROCESS	0.0043701	0.000698817	4	212	1946	1073982
[OVER]	GO:0098699	structural constituent of presynaptic actin cytoskeleton	MOLECULAR_FUNCTION	0.00440171	0.00070409	3	91	1947	1074103
[OVER]	GO:0099523	presynaptic cytosol	CELLULAR_COMPONENT	0.00440171	0.000704166	8	1025	1942	1073169
[OVER]	GO:1903955	positive regulation of protein targeting to mitochondrion	BIOLOGICAL_PROCESS	0.00451297	0.000723179	4	214	1946	1073980
[OVER]	GO:0033144	negative regulation of intracellular steroid hormone receptor signaling pathway	BIOLOGICAL_PROCESS	0.00451297	0.000723104	9	1287	1941	1072907
[OVER]	GO:0007079	mitotic chromosome movement towards spindle pole	BIOLOGICAL_PROCESS	0.00453008	0.000726072	3	92	1947	1074102
[OVER]	GO:0071682	endocytic vesicle lumen	CELLULAR_COMPONENT	0.00458461	0.000735582	4	215	1946	1073979
[OVER]	GO:0004666	prostaglandin-endoperoxide synthase activity	MOLECULAR_FUNCTION	0.00461132	0.000740022	2	20	1948	1074174
[OVER]	GO:0071498	cellular response to fluid shear stress	BIOLOGICAL_PROCESS	0.00462884	0.0007433	6	573	1944	1073621
[OVER]	GO:0043497	regulation of protein heterodimerization activity	BIOLOGICAL_PROCESS	0.00465238	0.000748134	4	216	1946	1073978
[OVER]	GO:0098963	dendritic transport of messenger ribonucleoprotein complex	BIOLOGICAL_PROCESS	0.00465238	0.000748134	4	216	1946	1073978
[OVER]	GO:0070245	positive regulation of thymocyte apoptotic process	BIOLOGICAL_PROCESS	0.00465238	0.000748485	3	93	1947	1074101
[OVER]	GO:0034602	oxoglutarate dehydrogenase (NAD+) activity	MOLECULAR_FUNCTION	0.00465238	0.000748485	3	93	1947	1074101
[OVER]	GO:0050901	leukocyte tethering or rolling	BIOLOGICAL_PROCESS	0.00465408	0.000749071	7	794	1943	1073400
[OVER]	GO:0090148	membrane fission	BIOLOGICAL_PROCESS	0.00469535	0.000756343	5	380	1945	1073814
[OVER]	GO:0005902	microvillus	CELLULAR_COMPONENT	0.00470125	0.000757452	15	3104	1935	1071090
[OVER]	GO:0033625	positive regulation of integrin activation	BIOLOGICAL_PROCESS	0.00474498	0.000765134	5	381	1945	1073813
[OVER]	GO:1902731	negative regulation of chondrocyte proliferation	BIOLOGICAL_PROCESS	0.00478044	0.000771333	3	94	1947	1074100
[OVER]	GO:0051344	negative regulation of cyclic-nucleotide phosphodiesterase activity	BIOLOGICAL_PROCESS	0.00478044	0.000771333	3	94	1947	1074100
[OVER]	GO:0034331	cell junction maintenance	BIOLOGICAL_PROCESS	0.00483919	0.000781625	8	1042	1942	1073152
[OVER]	GO:0045599	negative regulation of fat cell differentiation	BIOLOGICAL_PROCESS	0.00483919	0.000781454	10	1576	1940	1072618
[OVER]	GO:0009298	GDP-mannose biosynthetic process	BIOLOGICAL_PROCESS	0.0049125	0.000794621	3	95	1947	1074099
[OVER]	GO:0042776	mitochondrial ATP synthesis coupled proton transport	BIOLOGICAL_PROCESS	0.00494181	0.000799859	4	220	1946	1073974
[OVER]	GO:0006206	pyrimidine nucleobase metabolic process	BIOLOGICAL_PROCESS	0.00496796	0.000804758	7	804	1943	1073390
[OVER]	GO:0000247	C-8 sterol isomerase activity	MOLECULAR_FUNCTION	0.00499325	0.000809525	2	21	1948	1074173
[OVER]	GO:0070463	tubulin-dependent ATPase activity	MOLECULAR_FUNCTION	0.00499325	0.000809525	2	21	1948	1074173
[OVER]	GO:1902425	positive regulation of attachment of mitotic spindle microtubules to kinetochore	BIOLOGICAL_PROCESS	0.00503829	0.00081835	3	96	1947	1074098
[OVER]	GO:0071817	MMXD complex	CELLULAR_COMPONENT	0.00503829	0.00081835	3	96	1947	1074098
[OVER]	GO:0021670	lateral ventricle development	BIOLOGICAL_PROCESS	0.00503877	0.000818766	6	584	1944	1073610
[OVER]	GO:0014704	intercalated disc	CELLULAR_COMPONENT	0.00514784	0.00083718	19	4510	1931	1069684
[OVER]	GO:0070050	neuron cellular homeostasis	BIOLOGICAL_PROCESS	0.0051548	0.000838658	11	1880	1939	1072314
[OVER]	GO:0097422	tubular endosome	CELLULAR_COMPONENT	0.00517536	0.000842525	3	97	1947	1074097
[OVER]	GO:0035767	endothelial cell chemotaxis	BIOLOGICAL_PROCESS	0.00519062	0.000845358	8	1055	1942	1073139
[OVER]	GO:0038155	interleukin-23-mediated signaling pathway	BIOLOGICAL_PROCESS	0.00525742	0.000857296	5	391	1945	1073803
[OVER]	GO:0004860	protein kinase inhibitor activity	MOLECULAR_FUNCTION	0.00527577	0.000860641	8	1058	1942	1073136
[OVER]	GO:0007588	excretion	BIOLOGICAL_PROCESS	0.00529719	0.000864314	12	2188	1938	1072006
[OVER]	GO:0000729	DNA double-strand break processing	BIOLOGICAL_PROCESS	0.00531129	0.000866946	5	392	1945	1073802
[OVER]	GO:0070345	negative regulation of fat cell proliferation	BIOLOGICAL_PROCESS	0.00531431	0.000867999	4	225	1946	1073969
[OVER]	GO:1902254	negative regulation of intrinsic apoptotic signaling pathway by p53 class mediator	BIOLOGICAL_PROCESS	0.00536083	0.000876677	5	393	1945	1073801
[OVER]	GO:0046587	positive regulation of calcium-dependent cell-cell adhesion	BIOLOGICAL_PROCESS	0.00538406	0.000882056	2	22	1948	1074172
[OVER]	GO:1990570	GDP-mannose transmembrane transport	BIOLOGICAL_PROCESS	0.00538406	0.000882056	2	22	1948	1074172
[OVER]	GO:0004418	hydroxymethylbilane synthase activity	MOLECULAR_FUNCTION	0.00538406	0.000882056	2	22	1948	1074172
[OVER]	GO:0061768	magnesium:sodium antiporter activity	MOLECULAR_FUNCTION	0.00538406	0.000882056	2	22	1948	1074172
[OVER]	GO:0043541	UDP-N-acetylglucosamine transferase complex	CELLULAR_COMPONENT	0.00538406	0.000882056	2	22	1948	1074172
[OVER]	GO:0097135	cyclin E2-CDK2 complex	CELLULAR_COMPONENT	0.00538406	0.000882056	2	22	1948	1074172
[OVER]	GO:0032804	negative regulation of low-density lipoprotein particle receptor catabolic process	BIOLOGICAL_PROCESS	0.00543896	0.000892225	3	99	1947	1074095
[OVER]	GO:0060754	positive regulation of mast cell chemotaxis	BIOLOGICAL_PROCESS	0.00543896	0.000892225	3	99	1947	1074095
[OVER]	GO:0004365	glyceraldehyde-3-phosphate dehydrogenase (NAD+) (phosphorylating) activity	MOLECULAR_FUNCTION	0.00543896	0.000892225	3	99	1947	1074095
[OVER]	GO:0000015	phosphopyruvate hydratase complex	CELLULAR_COMPONENT	0.00543896	0.000892225	3	99	1947	1074095
[OVER]	GO:0001731	formation of translation preinitiation complex	BIOLOGICAL_PROCESS	0.0054577	0.000896365	4	227	1946	1073967
[OVER]	GO:0000347	THO complex	CELLULAR_COMPONENT	0.0054577	0.000896365	4	227	1946	1073967
[OVER]	GO:0009167	purine ribonucleoside monophosphate metabolic process	BIOLOGICAL_PROCESS	0.00546188	0.000897603	9	1328	1941	1072866
[OVER]	GO:0001774	microglial cell activation	BIOLOGICAL_PROCESS	0.00548933	0.000902482	8	1066	1942	1073128
[OVER]	GO:0032471	negative regulation of endoplasmic reticulum calcium ion concentration	BIOLOGICAL_PROCESS	0.00553647	0.00091079	4	228	1946	1073966
[OVER]	GO:1902307	positive regulation of sodium ion transmembrane transport	BIOLOGICAL_PROCESS	0.00559306	0.000921038	9	1333	1941	1072861
[OVER]	GO:0097431	mitotic spindle pole	CELLULAR_COMPONENT	0.00567505	0.00093492	8	1072	1942	1073122
[OVER]	GO:1900740	positive regulation of protein insertion into mitochondrial membrane involved in apoptotic signaling pathway	BIOLOGICAL_PROCESS	0.00568401	0.000936778	5	399	1945	1073795
[OVER]	GO:0014057	positive regulation of acetylcholine secretion, neurotransmission	BIOLOGICAL_PROCESS	0.00571581	0.000943745	3	101	1947	1074093
[OVER]	GO:0004634	phosphopyruvate hydratase activity	MOLECULAR_FUNCTION	0.00571581	0.000943745	3	101	1947	1074093
[OVER]	GO:0005850	eukaryotic translation initiation factor 2 complex	CELLULAR_COMPONENT	0.00571581	0.000943745	3	101	1947	1074093
[OVER]	GO:0061631	ubiquitin conjugating enzyme activity	MOLECULAR_FUNCTION	0.0057795	0.000954843	6	602	1944	1073592
[OVER]	GO:0099576	regulation of protein catabolic process at postsynapse, modulating synaptic transmission	BIOLOGICAL_PROCESS	0.00577953	0.000955043	4	231	1946	1073963
[OVER]	GO:1903545	cellular response to butyrate	BIOLOGICAL_PROCESS	0.00579032	0.000957604	2	23	1948	1074171
[OVER]	GO:0045905	positive regulation of translational termination	BIOLOGICAL_PROCESS	0.00579032	0.000957604	2	23	1948	1074171
[OVER]	GO:0008579	JUN kinase phosphatase activity	MOLECULAR_FUNCTION	0.00579032	0.000957604	2	23	1948	1074171
[OVER]	GO:0097134	cyclin E1-CDK2 complex	CELLULAR_COMPONENT	0.00579032	0.000957604	2	23	1948	1074171
[OVER]	GO:0031622	positive regulation of fever generation	BIOLOGICAL_PROCESS	0.00585815	0.000970197	3	102	1947	1074092
[OVER]	GO:0045901	positive regulation of translational elongation	BIOLOGICAL_PROCESS	0.00585815	0.000970197	3	102	1947	1074092
[OVER]	GO:0005826	actomyosin contractile ring	CELLULAR_COMPONENT	0.00590841	0.000979115	6	605	1944	1073589
[OVER]	GO:0035807	positive regulation of blood coagulation in other organism	BIOLOGICAL_PROCESS	0.00600971	0.000997112	3	103	1947	1074091
[OVER]	GO:0001520	outer dense fiber	CELLULAR_COMPONENT	0.00600971	0.000997112	3	103	1947	1074091
[OVER]	GO:0000839	Hrd1p ubiquitin ligase ERAD-L complex	CELLULAR_COMPONENT	0.00600971	0.000997112	3	103	1947	1074091
[OVER]	GO:0030497	fatty acid elongation	BIOLOGICAL_PROCESS	0.00602697	0.00100079	4	234	1946	1073960
[OVER]	GO:0010954	positive regulation of protein processing	BIOLOGICAL_PROCESS	0.00605246	0.00100522	7	836	1943	1073358
[OVER]	GO:0098887	neurotransmitter receptor transport, endosome to postsynaptic membrane	BIOLOGICAL_PROCESS	0.00608055	0.0010107	5	406	1945	1073788
[OVER]	GO:0000387	spliceosomal snRNP assembly	BIOLOGICAL_PROCESS	0.00608717	0.00101221	6	609	1944	1073585
[OVER]	GO:0042832	defense response to protozoan	BIOLOGICAL_PROCESS	0.00608717	0.00101221	6	609	1944	1073585
[OVER]	GO:0097110	scaffold protein binding	MOLECULAR_FUNCTION	0.00612405	0.00101876	17	3882	1933	1070312
[OVER]	GO:0061740	protein targeting to lysosome involved in chaperone-mediated autophagy	BIOLOGICAL_PROCESS	0.00615483	0.0010245	3	104	1947	1074090
[OVER]	GO:0046185	aldehyde catabolic process	BIOLOGICAL_PROCESS	0.00619476	0.0010326	5	408	1945	1073786
[OVER]	GO:1990037	Lewy body core	CELLULAR_COMPONENT	0.00621485	0.00103616	2	24	1948	1074170
[OVER]	GO:0060334	regulation of interferon-gamma-mediated signaling pathway	BIOLOGICAL_PROCESS	0.00622348	0.00103787	8	1090	1942	1073104
[OVER]	GO:0036064	ciliary basal body	CELLULAR_COMPONENT	0.00622348	0.00103801	13	2551	1937	1071643
[OVER]	GO:0043507	positive regulation of JUN kinase activity	BIOLOGICAL_PROCESS	0.00623422	0.00104001	14	2875	1936	1071319
[OVER]	GO:0005201	extracellular matrix structural constituent	MOLECULAR_FUNCTION	0.00625459	0.00104383	16	3546	1934	1070648
[OVER]	GO:0032511	late endosome to vacuole transport via multivesicular body sorting pathway	BIOLOGICAL_PROCESS	0.00627859	0.00104805	4	237	1946	1073957
[OVER]	GO:1901986	response to ketamine	BIOLOGICAL_PROCESS	0.00630184	0.00105235	3	105	1947	1074089
[OVER]	GO:0044469	envenomation resulting in positive regulation of blood coagulation in other organism	BIOLOGICAL_PROCESS	0.00630184	0.00105235	3	105	1947	1074089
[OVER]	GO:0005521	lamin binding	MOLECULAR_FUNCTION	0.00631912	0.00105587	8	1093	1942	1073101
[OVER]	GO:0035022	positive regulation of Rac protein signal transduction	BIOLOGICAL_PROCESS	0.00636324	0.00106346	6	615	1944	1073579
[OVER]	GO:0099524	postsynaptic cytosol	CELLULAR_COMPONENT	0.00642379	0.0010753	7	846	1943	1073348
[OVER]	GO:0031775	lutropin-choriogonadotropic hormone receptor binding	MOLECULAR_FUNCTION	0.00645203	0.00108068	3	106	1947	1074088
[OVER]	GO:0055106	ubiquitin-protein transferase regulator activity	MOLECULAR_FUNCTION	0.00645203	0.00108041	4	239	1946	1073955
[OVER]	GO:0099243	extrinsic component of synaptic membrane	CELLULAR_COMPONENT	0.00646359	0.00108305	9	1365	1941	1072829
[OVER]	GO:0008272	sulfate transport	BIOLOGICAL_PROCESS	0.00655659	0.00110039	5	414	1945	1073780
[OVER]	GO:0009909	regulation of flower development	BIOLOGICAL_PROCESS	0.00659727	0.00110766	6	620	1944	1073574
[OVER]	GO:0032332	positive regulation of chondrocyte differentiation	BIOLOGICAL_PROCESS	0.00659727	0.00110766	6	620	1944	1073574
[OVER]	GO:1990809	endoplasmic reticulum tubular network membrane organization	BIOLOGICAL_PROCESS	0.00660153	0.00110949	3	107	1947	1074087
[OVER]	GO:0045054	constitutive secretory pathway	BIOLOGICAL_PROCESS	0.00660153	0.00110949	3	107	1947	1074087
[OVER]	GO:0021884	forebrain neuron development	BIOLOGICAL_PROCESS	0.00661231	0.00111152	10	1653	1940	1072541
[OVER]	GO:0018985	pronuclear envelope synthesis	BIOLOGICAL_PROCESS	0.00663319	0.0011177	2	25	1948	1074169
[OVER]	GO:1905290	negative regulation of CAMKK-AMPK signaling cascade	BIOLOGICAL_PROCESS	0.00663319	0.0011177	2	25	1948	1074169
[OVER]	GO:0045209	MAPK phosphatase export from nucleus, leptomycin B sensitive	BIOLOGICAL_PROCESS	0.00663319	0.0011177	2	25	1948	1074169
[OVER]	GO:0031101	fin regeneration	BIOLOGICAL_PROCESS	0.00663319	0.00111667	6	621	1944	1073573
[OVER]	GO:1905943	negative regulation of formation of growth cone in injured axon	BIOLOGICAL_PROCESS	0.00663319	0.0011177	2	25	1948	1074169
[OVER]	GO:0031618	nuclear pericentric heterochromatin	CELLULAR_COMPONENT	0.00666617	0.00112371	5	416	1945	1073778
[OVER]	GO:0030448	hyphal growth	BIOLOGICAL_PROCESS	0.00674212	0.00113877	3	108	1947	1074086
[OVER]	GO:0071816	tail-anchored membrane protein insertion into ER membrane	BIOLOGICAL_PROCESS	0.00674212	0.00113877	3	108	1947	1074086
[OVER]	GO:0004743	pyruvate kinase activity	MOLECULAR_FUNCTION	0.00674212	0.00113877	3	108	1947	1074086
[OVER]	GO:0090534	calcium ion-transporting ATPase complex	CELLULAR_COMPONENT	0.00674212	0.00113877	3	108	1947	1074086
[OVER]	GO:0050919	negative chemotaxis	BIOLOGICAL_PROCESS	0.00675636	0.00114141	10	1659	1940	1072535
[OVER]	GO:0002161	aminoacyl-tRNA editing activity	MOLECULAR_FUNCTION	0.0067904	0.00114739	5	418	1945	1073776
[OVER]	GO:0046662	regulation of oviposition	BIOLOGICAL_PROCESS	0.00682385	0.00115326	6	625	1944	1073569
[OVER]	GO:0045292	mRNA cis splicing, via spliceosome	BIOLOGICAL_PROCESS	0.00684183	0.00115676	7	857	1943	1073337
[OVER]	GO:0014032	neural crest cell development	BIOLOGICAL_PROCESS	0.00684874	0.00115816	13	2583	1937	1071611
[OVER]	GO:0001878	response to yeast	BIOLOGICAL_PROCESS	0.00685447	0.00115936	5	419	1945	1073775
[OVER]	GO:0036324	vascular endothelial growth factor receptor-2 signaling pathway	BIOLOGICAL_PROCESS	0.00690329	0.00116854	3	109	1947	1074085
[OVER]	GO:0072669	tRNA-splicing ligase complex	CELLULAR_COMPONENT	0.00690329	0.00116854	3	109	1947	1074085
[OVER]	GO:0090090	negative regulation of canonical Wnt signaling pathway	BIOLOGICAL_PROCESS	0.00696992	0.00118021	18	4290	1932	1069904
[OVER]	GO:0030007	cellular potassium ion homeostasis	BIOLOGICAL_PROCESS	0.00696992	0.00118131	6	628	1944	1073566
[OVER]	GO:2000561	regulation of CD4-positive, alpha-beta T cell proliferation	BIOLOGICAL_PROCESS	0.00696992	0.0011817	4	245	1946	1073949
[OVER]	GO:0006104	succinyl-CoA metabolic process	BIOLOGICAL_PROCESS	0.00696992	0.0011817	4	245	1946	1073949
[OVER]	GO:0032364	oxygen homeostasis	BIOLOGICAL_PROCESS	0.00696992	0.0011817	4	245	1946	1073949
[OVER]	GO:0071320	cellular response to cAMP	BIOLOGICAL_PROCESS	0.00700476	0.00118831	12	2273	1938	1071921
[OVER]	GO:0055129	L-proline biosynthetic process	BIOLOGICAL_PROCESS	0.00705963	0.0011988	3	110	1947	1074084
[OVER]	GO:2000491	positive regulation of hepatic stellate cell activation	BIOLOGICAL_PROCESS	0.00706058	0.0011992	4	246	1946	1073948
[OVER]	GO:0035436	triose phosphate transmembrane transport	BIOLOGICAL_PROCESS	0.00706727	0.00120223	2	26	1948	1074168
[OVER]	GO:1905580	positive regulation of ERBB3 signaling pathway	BIOLOGICAL_PROCESS	0.00706727	0.00120223	2	26	1948	1074168
[OVER]	GO:0015714	phosphoenolpyruvate transport	BIOLOGICAL_PROCESS	0.00706727	0.00120223	2	26	1948	1074168
[OVER]	GO:0031372	UBC13-MMS2 complex	CELLULAR_COMPONENT	0.00706727	0.00120223	2	26	1948	1074168
[OVER]	GO:0035370	UBC13-UEV1A complex	CELLULAR_COMPONENT	0.00706727	0.00120223	2	26	1948	1074168
[OVER]	GO:0070618	Grb2-Sos complex	CELLULAR_COMPONENT	0.00706727	0.00120223	2	26	1948	1074168
[OVER]	GO:0043236	laminin binding	MOLECULAR_FUNCTION	0.00712723	0.00121315	9	1388	1941	1072806
[OVER]	GO:0006983	ER overload response	BIOLOGICAL_PROCESS	0.00714634	0.00121688	4	247	1946	1073947
[OVER]	GO:1902527	positive regulation of protein monoubiquitination	BIOLOGICAL_PROCESS	0.00721218	0.00122955	3	111	1947	1074083
[OVER]	GO:1904153	negative regulation of retrograde protein transport, ER to cytosol	BIOLOGICAL_PROCESS	0.00721218	0.00122955	3	111	1947	1074083
[OVER]	GO:0004791	thioredoxin-disulfide reductase activity	MOLECULAR_FUNCTION	0.00721218	0.00122955	3	111	1947	1074083
[OVER]	GO:0046965	retinoid X receptor binding	MOLECULAR_FUNCTION	0.00721218	0.0012292	6	633	1944	1073561
[OVER]	GO:0006388	tRNA splicing, via endonucleolytic cleavage and ligation	BIOLOGICAL_PROCESS	0.00723557	0.00123475	4	248	1946	1073946
[OVER]	GO:0034238	macrophage fusion	BIOLOGICAL_PROCESS	0.00723557	0.00123475	4	248	1946	1073946
[OVER]	GO:0072425	signal transduction involved in G2 DNA damage checkpoint	BIOLOGICAL_PROCESS	0.00723557	0.00123475	4	248	1946	1073946
[OVER]	GO:0032011	ARF protein signal transduction	BIOLOGICAL_PROCESS	0.00732108	0.00125106	7	869	1943	1073325
[OVER]	GO:0010888	negative regulation of lipid storage	BIOLOGICAL_PROCESS	0.007412	0.00126734	7	871	1943	1073323
[OVER]	GO:0045428	regulation of nitric oxide biosynthetic process	BIOLOGICAL_PROCESS	0.00741693	0.00126844	12	2291	1938	1071903
[OVER]	GO:0071917	triose-phosphate transmembrane transporter activity	MOLECULAR_FUNCTION	0.00752965	0.00128974	2	27	1948	1074167
[OVER]	GO:0098527	neuromuscular junction of somatic muscle	CELLULAR_COMPONENT	0.00752965	0.00128974	2	27	1948	1074167
[OVER]	GO:0031462	Cul2-RING ubiquitin ligase complex	CELLULAR_COMPONENT	0.00752965	0.00128945	4	251	1946	1073943
[OVER]	GO:0006663	platelet activating factor biosynthetic process	BIOLOGICAL_PROCESS	0.00754147	0.00129252	3	113	1947	1074081
[OVER]	GO:0032516	positive regulation of phosphoprotein phosphatase activity	BIOLOGICAL_PROCESS	0.00758453	0.00130041	7	875	1943	1073319
[OVER]	GO:0010717	regulation of epithelial to mesenchymal transition	BIOLOGICAL_PROCESS	0.00776695	0.00133325	13	2625	1937	1071569
[OVER]	GO:0017048	Rho GTPase binding	MOLECULAR_FUNCTION	0.00779037	0.00133805	23	6191	1927	1068003
[OVER]	GO:0006284	base-excision repair	BIOLOGICAL_PROCESS	0.00781579	0.00134268	7	880	1943	1073314
[OVER]	GO:0097197	tetraspanin-enriched microdomain	CELLULAR_COMPONENT	0.00783094	0.00134581	4	254	1946	1073940
[OVER]	GO:0010795	regulation of ubiquinone biosynthetic process	BIOLOGICAL_PROCESS	0.00789116	0.00135749	3	115	1947	1074079
[OVER]	GO:0031686	A1 adenosine receptor binding	MOLECULAR_FUNCTION	0.00789116	0.00135749	3	115	1947	1074079
[OVER]	GO:0014801	longitudinal sarcoplasmic reticulum	CELLULAR_COMPONENT	0.00789116	0.00135749	3	115	1947	1074079
[OVER]	GO:0051281	positive regulation of release of sequestered calcium ion into cytosol	BIOLOGICAL_PROCESS	0.00790206	0.00135989	7	882	1943	1073312
[OVER]	GO:0070365	hepatocyte differentiation	BIOLOGICAL_PROCESS	0.00792025	0.00136382	5	435	1945	1073759
[OVER]	GO:0071332	cellular response to fructose stimulus	BIOLOGICAL_PROCESS	0.00792543	0.00136498	4	255	1946	1073939
[OVER]	GO:0006298	mismatch repair	BIOLOGICAL_PROCESS	0.00796005	0.00137121	6	647	1944	1073547
[OVER]	GO:0051154	negative regulation of striated muscle cell differentiation	BIOLOGICAL_PROCESS	0.00796316	0.00137201	8	1140	1942	1073054
[OVER]	GO:0032765	positive regulation of mast cell cytokine production	BIOLOGICAL_PROCESS	0.00799978	0.0013802	2	28	1948	1074166
[OVER]	GO:0051229	meiotic spindle disassembly	BIOLOGICAL_PROCESS	0.00799978	0.0013802	2	28	1948	1074166
[OVER]	GO:0007147	female meiosis II	BIOLOGICAL_PROCESS	0.00799978	0.0013802	2	28	1948	1074166
[OVER]	GO:1904550	response to arachidonic acid	BIOLOGICAL_PROCESS	0.00799978	0.0013802	2	28	1948	1074166
[OVER]	GO:0004735	pyrroline-5-carboxylate reductase activity	MOLECULAR_FUNCTION	0.00799978	0.0013802	2	28	1948	1074166
[OVER]	GO:0086024	adenylate cyclase-activating adrenergic receptor signaling pathway involved in positive regulation of heart rate	BIOLOGICAL_PROCESS	0.00805295	0.00139072	3	116	1947	1074078
[OVER]	GO:0032007	negative regulation of TOR signaling	BIOLOGICAL_PROCESS	0.00807161	0.00139449	8	1143	1942	1073051
[OVER]	GO:0036376	sodium ion export across plasma membrane	BIOLOGICAL_PROCESS	0.00811572	0.0014032	6	650	1944	1073544
[OVER]	GO:0032839	dendrite cytoplasm	CELLULAR_COMPONENT	0.0081875	0.00141726	8	1146	1942	1073048
[OVER]	GO:0032307	negative regulation of prostaglandin secretion	BIOLOGICAL_PROCESS	0.00822596	0.00142447	3	117	1947	1074077
[OVER]	GO:1903069	regulation of ER-associated ubiquitin-dependent protein catabolic process	BIOLOGICAL_PROCESS	0.00822596	0.00142447	3	117	1947	1074077
[OVER]	GO:0046512	sphingosine biosynthetic process	BIOLOGICAL_PROCESS	0.00834766	0.00144694	5	441	1945	1073753
[OVER]	GO:0070034	telomerase RNA binding	MOLECULAR_FUNCTION	0.00834766	0.00144694	5	441	1945	1073753
[OVER]	GO:0090336	positive regulation of brown fat cell differentiation	BIOLOGICAL_PROCESS	0.00843758	0.00146366	4	260	1946	1073934
[OVER]	GO:0035441	cell migration involved in vasculogenesis	BIOLOGICAL_PROCESS	0.00843758	0.00146366	4	260	1946	1073934
[OVER]	GO:0042535	positive regulation of tumor necrosis factor biosynthetic process	BIOLOGICAL_PROCESS	0.00846606	0.00146889	6	656	1944	1073538
[OVER]	GO:0052501	positive regulation by organism of apoptotic process in other organism involved in symbiotic interaction	BIOLOGICAL_PROCESS	0.00848509	0.00147361	2	29	1948	1074165
[OVER]	GO:0036502	Derlin-1-VIMP complex	CELLULAR_COMPONENT	0.00848509	0.00147361	2	29	1948	1074165
[OVER]	GO:0031262	Ndc80 complex	CELLULAR_COMPONENT	0.00848509	0.00147361	2	29	1948	1074165
[OVER]	GO:0005771	multivesicular body	CELLULAR_COMPONENT	0.00849818	0.00147617	9	1429	1941	1072765
[OVER]	GO:0030688	preribosome, small subunit precursor	CELLULAR_COMPONENT	0.00853817	0.00148398	4	261	1946	1073933
[OVER]	GO:0003151	outflow tract morphogenesis	BIOLOGICAL_PROCESS	0.00857814	0.0014915	15	3329	1935	1070865
[OVER]	GO:0010796	regulation of multivesicular body size	BIOLOGICAL_PROCESS	0.00858461	0.00149349	3	119	1947	1074075
[OVER]	GO:0031122	cytoplasmic microtubule organization	BIOLOGICAL_PROCESS	0.00859266	0.00149547	13	2660	1937	1071534
[OVER]	GO:0043015	gamma-tubulin binding	MOLECULAR_FUNCTION	0.00869222	0.00151396	6	660	1944	1073534
[OVER]	GO:0051865	protein autoubiquitination	BIOLOGICAL_PROCESS	0.00872308	0.00151992	13	2665	1937	1071529
[OVER]	GO:0004614	phosphoglucomutase activity	MOLECULAR_FUNCTION	0.00877049	0.00152877	3	120	1947	1074074
[OVER]	GO:0005080	protein kinase C binding	MOLECULAR_FUNCTION	0.00880142	0.00153475	13	2668	1937	1071526
[OVER]	GO:0005546	phosphatidylinositol-4,5-bisphosphate binding	MOLECULAR_FUNCTION	0.0088858	0.00155006	14	3003	1936	1071191
[OVER]	GO:0048247	lymphocyte chemotaxis	BIOLOGICAL_PROCESS	0.00894185	0.00156014	8	1164	1942	1073030
[OVER]	GO:0031936	negative regulation of chromatin silencing	BIOLOGICAL_PROCESS	0.00895592	0.0015635	5	449	1945	1073745
[OVER]	GO:1902176	negative regulation of oxidative stress-induced intrinsic apoptotic signaling pathway	BIOLOGICAL_PROCESS	0.00895592	0.0015635	5	449	1945	1073745
[OVER]	GO:0051549	positive regulation of keratinocyte migration	BIOLOGICAL_PROCESS	0.00895592	0.0015635	5	449	1945	1073745
[OVER]	GO:0006269	DNA replication, synthesis of RNA primer	BIOLOGICAL_PROCESS	0.00895691	0.00156457	3	121	1947	1074073
[OVER]	GO:0071391	cellular response to estrogen stimulus	BIOLOGICAL_PROCESS	0.0089651	0.00156721	4	265	1946	1073929
[OVER]	GO:0001951	intestinal D-glucose absorption	BIOLOGICAL_PROCESS	0.0089651	0.00156721	4	265	1946	1073929
[OVER]	GO:0046092	deoxycytidine metabolic process	BIOLOGICAL_PROCESS	0.0089671	0.00156996	2	30	1948	1074164
[OVER]	GO:0099134	chimeric sorocarp development	BIOLOGICAL_PROCESS	0.0089671	0.00156996	2	30	1948	1074164
[OVER]	GO:1990816	vacuole-mitochondrion membrane contact site	CELLULAR_COMPONENT	0.0089671	0.00156996	2	30	1948	1074164
[OVER]	GO:0000466	maturation of 5.8S rRNA from tricistronic rRNA transcript (SSU-rRNA, 5.8S rRNA, LSU-rRNA)	BIOLOGICAL_PROCESS	0.00897228	0.00157178	6	665	1944	1073529
[OVER]	GO:0043008	ATP-dependent protein binding	MOLECULAR_FUNCTION	0.00897228	0.00157178	6	665	1944	1073529
[OVER]	GO:0007077	mitotic nuclear envelope disassembly	BIOLOGICAL_PROCESS	0.00906434	0.00158851	4	266	1946	1073928
[OVER]	GO:0031143	pseudopodium	CELLULAR_COMPONENT	0.00907023	0.00158985	7	907	1943	1073287
[OVER]	GO:0045722	positive regulation of gluconeogenesis	BIOLOGICAL_PROCESS	0.00909474	0.00159536	6	667	1944	1073527
[OVER]	GO:0047134	protein-disulfide reductase activity	MOLECULAR_FUNCTION	0.00912103	0.00160089	3	122	1947	1074072
[OVER]	GO:0071141	SMAD protein complex	CELLULAR_COMPONENT	0.00912103	0.00160089	3	122	1947	1074072
[OVER]	GO:0010944	negative regulation of transcription by competitive promoter binding	BIOLOGICAL_PROCESS	0.00916598	0.00161002	4	267	1946	1073927
[OVER]	GO:0051683	establishment of Golgi localization	BIOLOGICAL_PROCESS	0.00924021	0.0016243	5	453	1945	1073741
[OVER]	GO:0033632	regulation of cell-cell adhesion mediated by integrin	BIOLOGICAL_PROCESS	0.00924021	0.0016243	5	453	1945	1073741
[OVER]	GO:1904748	regulation of apoptotic process involved in development	BIOLOGICAL_PROCESS	0.00927625	0.00163125	6	670	1944	1073524
[OVER]	GO:0046930	pore complex	CELLULAR_COMPONENT	0.00927625	0.00163125	6	670	1944	1073524
[OVER]	GO:0014036	neural crest cell fate specification	BIOLOGICAL_PROCESS	0.00927714	0.00163172	4	268	1946	1073926
[OVER]	GO:0044206	UMP salvage	BIOLOGICAL_PROCESS	0.00930426	0.00163774	3	123	1947	1074071
[OVER]	GO:0043614	multi-eIF complex	CELLULAR_COMPONENT	0.00930426	0.00163774	3	123	1947	1074071
[OVER]	GO:0032228	regulation of synaptic transmission, GABAergic	BIOLOGICAL_PROCESS	0.00936799	0.00165021	9	1453	1941	1072741
[OVER]	GO:0061744	motor behavior	BIOLOGICAL_PROCESS	0.00938201	0.00165363	4	269	1946	1073925
[OVER]	GO:1902430	negative regulation of amyloid-beta formation	BIOLOGICAL_PROCESS	0.00945491	0.00166775	6	673	1944	1073521
[OVER]	GO:0046527	glucosyltransferase activity	MOLECULAR_FUNCTION	0.00945491	0.00166775	6	673	1944	1073521
[OVER]	GO:0006452	translational frameshifting	BIOLOGICAL_PROCESS	0.00945619	0.00166924	2	31	1948	1074163
[OVER]	GO:0036306	embryonic heart tube elongation	BIOLOGICAL_PROCESS	0.00945619	0.00166924	2	31	1948	1074163
[OVER]	GO:0046663	dorsal closure, leading edge cell differentiation	BIOLOGICAL_PROCESS	0.00945619	0.00166924	2	31	1948	1074163
[OVER]	GO:0097158	pre-mRNA intronic pyrimidine-rich binding	MOLECULAR_FUNCTION	0.00945619	0.00166924	2	31	1948	1074163
[OVER]	GO:0050805	negative regulation of synaptic transmission	BIOLOGICAL_PROCESS	0.00948738	0.00167571	14	3029	1936	1071165
[OVER]	GO:0004115	3',5'-cyclic-AMP phosphodiesterase activity	MOLECULAR_FUNCTION	0.00960662	0.00169806	4	271	1946	1073923
[OVER]	GO:0046933	proton-transporting ATP synthase activity, rotational mechanism	MOLECULAR_FUNCTION	0.00960662	0.00169806	4	271	1946	1073923
[OVER]	GO:0045672	positive regulation of osteoclast differentiation	BIOLOGICAL_PROCESS	0.0096433	0.00170486	6	676	1944	1073518
[OVER]	GO:0030173	integral component of Golgi membrane	CELLULAR_COMPONENT	0.00967117	0.00171044	7	919	1943	1073275
[OVER]	GO:0034683	integrin alphav-beta3 complex	CELLULAR_COMPONENT	0.00967471	0.00171301	3	125	1947	1074069
[OVER]	GO:1990421	nuclear subtelomeric heterochromatin	CELLULAR_COMPONENT	0.00967471	0.00171301	3	125	1947	1074069
[OVER]	GO:2000677	regulation of transcription regulatory region DNA binding	BIOLOGICAL_PROCESS	0.00967955	0.0017142	8	1182	1942	1073012
[OVER]	GO:0031448	positive regulation of fast-twitch skeletal muscle fiber contraction	BIOLOGICAL_PROCESS	0.00971006	0.00172058	4	272	1946	1073922
[OVER]	GO:0040015	negative regulation of multicellular organism growth	BIOLOGICAL_PROCESS	0.00971006	0.00172058	4	272	1946	1073922
[OVER]	GO:0110095	cellular detoxification of aldehyde	BIOLOGICAL_PROCESS	0.00983646	0.0017433	4	273	1946	1073921
[OVER]	GO:0061831	apical ectoplasmic specialization	CELLULAR_COMPONENT	0.0098768	0.00175145	3	126	1947	1074068
[OVER]	GO:1900745	positive regulation of p38MAPK cascade	BIOLOGICAL_PROCESS	0.00993855	0.00176273	7	924	1943	1073270
[OVER]	GO:0071565	nBAF complex	CELLULAR_COMPONENT	0.00995926	0.00176741	5	462	1945	1073732
[OVER]	GO:0030338	CMP-N-acetylneuraminate monooxygenase activity	MOLECULAR_FUNCTION	0.00998011	0.00177144	2	32	1948	1074162
[OVER]	GO:0030502	negative regulation of bone mineralization	BIOLOGICAL_PROCESS	0.0101338	0.00180042	5	464	1945	1073730
[OVER]	GO:0045646	regulation of erythrocyte differentiation	BIOLOGICAL_PROCESS	0.0101382	0.00180155	10	1767	1940	1072427
[OVER]	GO:0031527	filopodium membrane	CELLULAR_COMPONENT	0.0101583	0.00180545	7	928	1943	1073266
[OVER]	GO:1904999	positive regulation of leukocyte adhesion to arterial endothelial cell	BIOLOGICAL_PROCESS	0.0101722	0.00181203	1	0	1949	1074194
[OVER]	GO:1903563	microtubule bundle formation involved in horsetail-astral microtubule organization	BIOLOGICAL_PROCESS	0.0101722	0.00181203	1	0	1949	1074194
[OVER]	GO:0060559	positive regulation of calcidiol 1-monooxygenase activity	BIOLOGICAL_PROCESS	0.0101722	0.00181203	1	0	1949	1074194
[OVER]	GO:1905318	meiosis I spindle assembly checkpoint	BIOLOGICAL_PROCESS	0.0101722	0.00181203	1	0	1949	1074194
[OVER]	GO:0061048	negative regulation of branching involved in lung morphogenesis	BIOLOGICAL_PROCESS	0.0101722	0.00181203	1	0	1949	1074194
[OVER]	GO:1990492	mitotic cell cycle checkpoint inhibiting CAR assembly	BIOLOGICAL_PROCESS	0.0101722	0.00181203	1	0	1949	1074194
[OVER]	GO:0046689	response to mercury ion	BIOLOGICAL_PROCESS	0.0101968	0.0018171	5	465	1945	1073729
[OVER]	GO:0010738	regulation of protein kinase A signaling	BIOLOGICAL_PROCESS	0.010211	0.00181997	6	685	1944	1073509
[OVER]	GO:0010637	negative regulation of mitochondrial fusion	BIOLOGICAL_PROCESS	0.0102591	0.00182992	3	128	1947	1074066
[OVER]	GO:0036020	endolysosome membrane	CELLULAR_COMPONENT	0.0104223	0.00186007	4	278	1946	1073916
[OVER]	GO:1903895	negative regulation of IRE1-mediated unfolded protein response	BIOLOGICAL_PROCESS	0.0104738	0.00186997	3	129	1947	1074065
[OVER]	GO:0030579	ubiquitin-dependent SMAD protein catabolic process	BIOLOGICAL_PROCESS	0.0104738	0.00186997	3	129	1947	1074065
[OVER]	GO:1902042	negative regulation of extrinsic apoptotic signaling pathway via death domain receptors	BIOLOGICAL_PROCESS	0.0104778	0.00187103	7	934	1943	1073260
[OVER]	GO:0004852	uroporphyrinogen-III synthase activity	MOLECULAR_FUNCTION	0.0105047	0.00187655	2	33	1948	1074161
[OVER]	GO:0003839	gamma-glutamylcyclotransferase activity	MOLECULAR_FUNCTION	0.0105047	0.00187655	2	33	1948	1074161
[OVER]	GO:0005164	tumor necrosis factor receptor binding	MOLECULAR_FUNCTION	0.0106322	0.00190218	5	470	1945	1073724
[OVER]	GO:0071603	endothelial cell-cell adhesion	BIOLOGICAL_PROCESS	0.010673	0.00191055	3	130	1947	1074064
[OVER]	GO:0055077	gap junction hemi-channel activity	MOLECULAR_FUNCTION	0.010673	0.00191055	3	130	1947	1074064
[OVER]	GO:0090050	positive regulation of cell migration involved in sprouting angiogenesis	BIOLOGICAL_PROCESS	0.0106854	0.00191349	6	692	1944	1073502
[OVER]	GO:0098837	postsynaptic recycling endosome	CELLULAR_COMPONENT	0.0107844	0.00193266	4	281	1946	1073913
[OVER]	GO:0030149	sphingolipid catabolic process	BIOLOGICAL_PROCESS	0.0108281	0.00194086	6	694	1944	1073500
[OVER]	GO:0000815	ESCRT III complex	CELLULAR_COMPONENT	0.0108844	0.00195169	3	131	1947	1074063
[OVER]	GO:0034452	dynactin binding	MOLECULAR_FUNCTION	0.0108966	0.00195461	5	473	1945	1073721
[OVER]	GO:0090205	positive regulation of cholesterol metabolic process	BIOLOGICAL_PROCESS	0.0109075	0.00195729	4	282	1946	1073912
[OVER]	GO:0042102	positive regulation of T cell proliferation	BIOLOGICAL_PROCESS	0.0109602	0.00196748	11	2098	1939	1072096
[OVER]	GO:0044539	long-chain fatty acid import into cell	BIOLOGICAL_PROCESS	0.010986	0.00197284	7	943	1943	1073251
[OVER]	GO:0019918	peptidyl-arginine methylation, to symmetrical-dimethyl arginine	BIOLOGICAL_PROCESS	0.0110388	0.00198454	2	34	1948	1074160
[OVER]	GO:0098749	cerebellar neuron development	BIOLOGICAL_PROCESS	0.0110388	0.00198454	2	34	1948	1074160
[OVER]	GO:0070462	plus-end specific microtubule depolymerization	BIOLOGICAL_PROCESS	0.0110388	0.00198454	2	34	1948	1074160
[OVER]	GO:0003428	chondrocyte intercalation involved in growth plate cartilage morphogenesis	BIOLOGICAL_PROCESS	0.0110388	0.00198454	2	34	1948	1074160
[OVER]	GO:1990575	mitochondrial L-ornithine transmembrane transport	BIOLOGICAL_PROCESS	0.0110388	0.00198454	2	34	1948	1074160
[OVER]	GO:0000254	C-4 methylsterol oxidase activity	MOLECULAR_FUNCTION	0.0110388	0.00198454	2	34	1948	1074160
[OVER]	GO:0061418	regulation of transcription from RNA polymerase II promoter in response to hypoxia	BIOLOGICAL_PROCESS	0.0110855	0.00199407	9	1495	1941	1072699
[OVER]	GO:0061050	regulation of cell growth involved in cardiac muscle cell development	BIOLOGICAL_PROCESS	0.011097	0.0019965	6	698	1944	1073496
[OVER]	GO:1901142	insulin metabolic process	BIOLOGICAL_PROCESS	0.0111489	0.00200808	5	476	1945	1073718
[OVER]	GO:0042789	mRNA transcription by RNA polymerase II	BIOLOGICAL_PROCESS	0.0111489	0.00200772	7	946	1943	1073248
[OVER]	GO:0006266	DNA ligation	BIOLOGICAL_PROCESS	0.0111489	0.0020072	4	284	1946	1073910
[OVER]	GO:1990635	proximal dendrite	CELLULAR_COMPONENT	0.0111489	0.00200808	5	476	1945	1073718
[OVER]	GO:0042795	snRNA transcription by RNA polymerase II	BIOLOGICAL_PROCESS	0.0112036	0.00201945	7	947	1943	1073247
[OVER]	GO:0071425	hematopoietic stem cell proliferation	BIOLOGICAL_PROCESS	0.0112289	0.00202476	6	700	1944	1073494
[OVER]	GO:0043402	glucocorticoid mediated signaling pathway	BIOLOGICAL_PROCESS	0.0112675	0.00203248	4	285	1946	1073909
[OVER]	GO:0016259	selenocysteine metabolic process	BIOLOGICAL_PROCESS	0.0112764	0.0020356	3	133	1947	1074061
[OVER]	GO:0051659	maintenance of mitochondrion location	BIOLOGICAL_PROCESS	0.0112764	0.0020356	3	133	1947	1074061
[OVER]	GO:2000774	positive regulation of cellular senescence	BIOLOGICAL_PROCESS	0.0112764	0.0020356	3	133	1947	1074061
[OVER]	GO:0016886	ligase activity, forming phosphoric ester bonds	MOLECULAR_FUNCTION	0.0112764	0.0020356	3	133	1947	1074061
[OVER]	GO:1900117	regulation of execution phase of apoptosis	BIOLOGICAL_PROCESS	0.0112911	0.00203901	6	701	1944	1073493
[OVER]	GO:0070412	R-SMAD binding	MOLECULAR_FUNCTION	0.0112911	0.00203901	6	701	1944	1073493
[OVER]	GO:1902667	regulation of axon guidance	BIOLOGICAL_PROCESS	0.0113322	0.00204718	11	2109	1939	1072085
[OVER]	GO:2001247	positive regulation of phosphatidylcholine biosynthetic process	BIOLOGICAL_PROCESS	0.0113855	0.00205797	4	286	1946	1073908
[OVER]	GO:0000329	fungal-type vacuole membrane	CELLULAR_COMPONENT	0.0114091	0.00206261	5	479	1945	1073715
[OVER]	GO:1900244	positive regulation of synaptic vesicle endocytosis	BIOLOGICAL_PROCESS	0.011431	0.00206773	6	703	1944	1073491
[OVER]	GO:0051016	barbed-end actin filament capping	BIOLOGICAL_PROCESS	0.011431	0.00206773	6	703	1944	1073491
[OVER]	GO:1903356	positive regulation of distal tip cell migration	BIOLOGICAL_PROCESS	0.0114835	0.00207838	3	134	1947	1074060
[OVER]	GO:0034684	integrin alphav-beta5 complex	CELLULAR_COMPONENT	0.0114835	0.00207838	3	134	1947	1074060
[OVER]	GO:0061635	regulation of protein complex stability	BIOLOGICAL_PROCESS	0.0115107	0.00208369	4	287	1946	1073907
[OVER]	GO:0061844	antimicrobial humoral immune response mediated by antimicrobial peptide	BIOLOGICAL_PROCESS	0.0115368	0.00208919	8	1221	1942	1072973
[OVER]	GO:1902206	negative regulation of interleukin-2-mediated signaling pathway	BIOLOGICAL_PROCESS	0.0115477	0.00209543	2	35	1948	1074159
[OVER]	GO:1902215	negative regulation of interleukin-4-mediated signaling pathway	BIOLOGICAL_PROCESS	0.0115477	0.00209543	2	35	1948	1074159
[OVER]	GO:1902233	negative regulation of positive thymic T cell selection	BIOLOGICAL_PROCESS	0.0115477	0.00209543	2	35	1948	1074159
[OVER]	GO:1900260	negative regulation of RNA-directed 5'-3' RNA polymerase activity	BIOLOGICAL_PROCESS	0.0115477	0.00209543	2	35	1948	1074159
[OVER]	GO:1905453	regulation of myeloid progenitor cell differentiation	BIOLOGICAL_PROCESS	0.0115477	0.00209543	2	35	1948	1074159
[OVER]	GO:0005458	GDP-mannose transmembrane transporter activity	MOLECULAR_FUNCTION	0.0115477	0.00209543	2	35	1948	1074159
[OVER]	GO:0008892	guanine deaminase activity	MOLECULAR_FUNCTION	0.0115477	0.00209543	2	35	1948	1074159
[OVER]	GO:0033597	mitotic checkpoint complex	CELLULAR_COMPONENT	0.0115477	0.00209543	2	35	1948	1074159
[OVER]	GO:1905523	positive regulation of macrophage migration	BIOLOGICAL_PROCESS	0.0115529	0.00209675	6	705	1944	1073489
[OVER]	GO:0140192	regulation of adenylate cyclase-activating adrenergic receptor signaling pathway involved in heart process	BIOLOGICAL_PROCESS	0.0116152	0.00210963	4	288	1946	1073906
[OVER]	GO:0070937	CRD-mediated mRNA stability complex	CELLULAR_COMPONENT	0.0116152	0.00210963	4	288	1946	1073906
[OVER]	GO:0071556	integral component of lumenal side of endoplasmic reticulum membrane	CELLULAR_COMPONENT	0.0116152	0.00210963	4	288	1946	1073906
[OVER]	GO:0086039	calcium-transporting ATPase activity involved in regulation of cardiac muscle cell membrane potential	MOLECULAR_FUNCTION	0.0116797	0.00212172	3	135	1947	1074059
[OVER]	GO:0051818	disruption of cells of other organism involved in symbiotic interaction	BIOLOGICAL_PROCESS	0.0118782	0.00216217	4	290	1946	1073904
[OVER]	GO:1904294	positive regulation of ERAD pathway	BIOLOGICAL_PROCESS	0.0118782	0.00216217	4	290	1946	1073904
[OVER]	GO:0032461	positive regulation of protein oligomerization	BIOLOGICAL_PROCESS	0.0118782	0.00216217	4	290	1946	1073904
[OVER]	GO:0061187	regulation of ribosomal DNA heterochromatin assembly	BIOLOGICAL_PROCESS	0.0118883	0.00216562	3	136	1947	1074058
[OVER]	GO:0009948	anterior/posterior axis specification	BIOLOGICAL_PROCESS	0.0119776	0.00218268	12	2449	1938	1071745
[OVER]	GO:0050728	negative regulation of inflammatory response	BIOLOGICAL_PROCESS	0.011992	0.00218611	22	6054	1928	1068140
[OVER]	GO:0032933	SREBP signaling pathway	BIOLOGICAL_PROCESS	0.0120022	0.00218878	4	291	1946	1073903
[OVER]	GO:0043311	positive regulation of eosinophil degranulation	BIOLOGICAL_PROCESS	0.0120919	0.00220919	2	36	1948	1074158
[OVER]	GO:0035783	CD4-positive, alpha-beta T cell costimulation	BIOLOGICAL_PROCESS	0.0120919	0.00220919	2	36	1948	1074158
[OVER]	GO:1903228	xanthosine catabolic process	BIOLOGICAL_PROCESS	0.0120919	0.00220919	2	36	1948	1074158
[OVER]	GO:0018109	peptidyl-arginine phosphorylation	BIOLOGICAL_PROCESS	0.0120919	0.00220919	2	36	1948	1074158
[OVER]	GO:0098547	lumenal side of Golgi membrane	CELLULAR_COMPONENT	0.0120919	0.00220919	2	36	1948	1074158
[OVER]	GO:0034506	chromosome, centromeric core domain	CELLULAR_COMPONENT	0.0120919	0.00220919	2	36	1948	1074158
[OVER]	GO:0010032	meiotic chromosome condensation	BIOLOGICAL_PROCESS	0.0120923	0.00221007	3	137	1947	1074057
[OVER]	GO:0017166	vinculin binding	MOLECULAR_FUNCTION	0.0121764	0.00222707	7	964	1943	1073230
[OVER]	GO:0001846	opsonin binding	MOLECULAR_FUNCTION	0.0122026	0.00223269	5	488	1945	1073706
[OVER]	GO:0001756	somitogenesis	BIOLOGICAL_PROCESS	0.0122265	0.00223748	16	3830	1934	1070364
[OVER]	GO:0019158	mannokinase activity	MOLECULAR_FUNCTION	0.0123092	0.00225509	3	138	1947	1074056
[OVER]	GO:0071011	precatalytic spliceosome	CELLULAR_COMPONENT	0.0123585	0.00226536	7	967	1943	1073227
[OVER]	GO:0050872	white fat cell differentiation	BIOLOGICAL_PROCESS	0.0123892	0.00227183	5	490	1945	1073704
[OVER]	GO:0031435	mitogen-activated protein kinase kinase kinase binding	MOLECULAR_FUNCTION	0.0124901	0.00229117	7	969	1943	1073225
[OVER]	GO:0046835	carbohydrate phosphorylation	BIOLOGICAL_PROCESS	0.0124976	0.00229296	6	718	1944	1073476
[OVER]	GO:0102391	decanoate-CoA ligase activity	MOLECULAR_FUNCTION	0.0125153	0.00229747	4	295	1946	1073899
[OVER]	GO:0070061	fructose binding	MOLECULAR_FUNCTION	0.0125153	0.00229747	4	295	1946	1073899
[OVER]	GO:0036091	positive regulation of transcription from RNA polymerase II promoter in response to oxidative stress	BIOLOGICAL_PROCESS	0.0125282	0.00230068	3	139	1947	1074055
[OVER]	GO:0003747	translation release factor activity	MOLECULAR_FUNCTION	0.0125282	0.00230068	3	139	1947	1074055
[OVER]	GO:0031286	negative regulation of sorocarp stalk cell differentiation	BIOLOGICAL_PROCESS	0.0126535	0.00232581	2	37	1948	1074157
[OVER]	GO:0035339	SPOTS complex	CELLULAR_COMPONENT	0.0126535	0.00232581	2	37	1948	1074157
[OVER]	GO:0043265	ectoplasm	CELLULAR_COMPONENT	0.0126535	0.00232581	2	37	1948	1074157
[OVER]	GO:0086009	membrane repolarization	BIOLOGICAL_PROCESS	0.0126552	0.00232655	11	2145	1939	1072049
[OVER]	GO:0032743	positive regulation of interleukin-2 production	BIOLOGICAL_PROCESS	0.0126581	0.0023275	8	1243	1942	1072951
[OVER]	GO:0045730	respiratory burst	BIOLOGICAL_PROCESS	0.012671	0.0023303	7	972	1943	1073222
[OVER]	GO:1903391	regulation of adherens junction organization	BIOLOGICAL_PROCESS	0.0126717	0.00233147	5	493	1945	1073701
[OVER]	GO:0030225	macrophage differentiation	BIOLOGICAL_PROCESS	0.0127057	0.00233882	8	1244	1942	1072950
[OVER]	GO:0048280	vesicle fusion with Golgi apparatus	BIOLOGICAL_PROCESS	0.0127399	0.00234683	3	140	1947	1074054
[OVER]	GO:0070181	small ribosomal subunit rRNA binding	MOLECULAR_FUNCTION	0.0127399	0.00234683	3	140	1947	1074054
[OVER]	GO:0031018	endocrine pancreas development	BIOLOGICAL_PROCESS	0.0127558	0.00235018	8	1245	1942	1072949
[OVER]	GO:0023035	CD40 signaling pathway	BIOLOGICAL_PROCESS	0.0127581	0.00235318	4	297	1946	1073897
[OVER]	GO:0014010	Schwann cell proliferation	BIOLOGICAL_PROCESS	0.0127581	0.00235318	4	297	1946	1073897
[OVER]	GO:0070673	response to interleukin-18	BIOLOGICAL_PROCESS	0.0127581	0.00235318	4	297	1946	1073897
[OVER]	GO:0098930	axonal transport	BIOLOGICAL_PROCESS	0.0129061	0.00238265	12	2476	1938	1071718
[OVER]	GO:0016407	acetyltransferase activity	MOLECULAR_FUNCTION	0.0129441	0.00239053	14	3152	1936	1071042
[OVER]	GO:0006312	mitotic recombination	BIOLOGICAL_PROCESS	0.0129487	0.00239224	5	496	1945	1073698
[OVER]	GO:1990239	steroid hormone binding	MOLECULAR_FUNCTION	0.0129487	0.00239224	5	496	1945	1073698
[OVER]	GO:0003100	regulation of systemic arterial blood pressure by endothelin	BIOLOGICAL_PROCESS	0.0129534	0.00239355	3	141	1947	1074053
[OVER]	GO:0048672	positive regulation of collateral sprouting	BIOLOGICAL_PROCESS	0.0130085	0.00240416	6	725	1944	1073469
[OVER]	GO:0038044	transforming growth factor-beta secretion	BIOLOGICAL_PROCESS	0.0130367	0.00240981	4	299	1946	1073895
[OVER]	GO:0004659	prenyltransferase activity	MOLECULAR_FUNCTION	0.013175	0.00243847	4	300	1946	1073894
[OVER]	GO:1902227	negative regulation of macrophage colony-stimulating factor signaling pathway	BIOLOGICAL_PROCESS	0.0131926	0.00244528	2	38	1948	1074156
[OVER]	GO:0019358	nicotinate nucleotide salvage	BIOLOGICAL_PROCESS	0.0131926	0.00244528	2	38	1948	1074156
[OVER]	GO:0019911	structural constituent of myelin sheath	MOLECULAR_FUNCTION	0.0131926	0.00244528	2	38	1948	1074156
[OVER]	GO:0035272	exocrine system development	BIOLOGICAL_PROCESS	0.0132555	0.00245827	14	3162	1936	1071032
[OVER]	GO:0045143	homologous chromosome segregation	BIOLOGICAL_PROCESS	0.0132934	0.00246618	8	1255	1942	1072939
[OVER]	GO:0001673	male germ cell nucleus	CELLULAR_COMPONENT	0.0132974	0.00246737	4	301	1946	1073893
[OVER]	GO:0000185	activation of MAPKKK activity	BIOLOGICAL_PROCESS	0.0133363	0.00247505	5	500	1945	1073694
[OVER]	GO:2000649	regulation of sodium ion transmembrane transporter activity	BIOLOGICAL_PROCESS	0.0133465	0.00247738	11	2163	1939	1072031
[OVER]	GO:0046070	dGTP metabolic process	BIOLOGICAL_PROCESS	0.0133979	0.00248872	3	143	1947	1074051
[OVER]	GO:0008061	chitin binding	MOLECULAR_FUNCTION	0.0134252	0.0024965	4	302	1946	1073892
[OVER]	GO:0099122	RNA polymerase II C-terminal domain binding	MOLECULAR_FUNCTION	0.0134252	0.0024965	4	302	1946	1073892
[OVER]	GO:0030123	AP-3 adaptor complex	CELLULAR_COMPONENT	0.0134252	0.0024965	4	302	1946	1073892
[OVER]	GO:0008307	structural constituent of muscle	MOLECULAR_FUNCTION	0.0134848	0.00250803	12	2492	1938	1071702
[OVER]	GO:0072542	protein phosphatase activator activity	MOLECULAR_FUNCTION	0.0135734	0.00252587	4	303	1946	1073891
[OVER]	GO:1903896	positive regulation of IRE1-mediated unfolded protein response	BIOLOGICAL_PROCESS	0.0136218	0.00253716	3	144	1947	1074050
[OVER]	GO:1903515	calcium ion transport from cytosol to endoplasmic reticulum	BIOLOGICAL_PROCESS	0.0136218	0.00253716	3	144	1947	1074050
[OVER]	GO:0048743	positive regulation of skeletal muscle fiber development	BIOLOGICAL_PROCESS	0.0136218	0.00253716	3	144	1947	1074050
[OVER]	GO:1903438	positive regulation of mitotic cytokinetic process	BIOLOGICAL_PROCESS	0.0136218	0.00253716	3	144	1947	1074050
[OVER]	GO:0014866	skeletal myofibril assembly	BIOLOGICAL_PROCESS	0.0136237	0.0025389	9	1551	1941	1072643
[OVER]	GO:0031232	extrinsic component of external side of plasma membrane	CELLULAR_COMPONENT	0.0137077	0.00255547	4	304	1946	1073890
[OVER]	GO:0051187	cofactor catabolic process	BIOLOGICAL_PROCESS	0.0137314	0.00256034	9	1553	1941	1072641
[OVER]	GO:0015787	UDP-glucuronic acid transmembrane transport	BIOLOGICAL_PROCESS	0.0137579	0.00256759	2	39	1948	1074155
[OVER]	GO:0019255	glucose 1-phosphate metabolic process	BIOLOGICAL_PROCESS	0.0137579	0.00256759	2	39	1948	1074155
[OVER]	GO:0051435	BH4 domain binding	MOLECULAR_FUNCTION	0.0137579	0.00256759	2	39	1948	1074155
[OVER]	GO:0070635	nicotinamide riboside hydrolase activity	MOLECULAR_FUNCTION	0.0137579	0.00256759	2	39	1948	1074155
[OVER]	GO:0007605	sensory perception of sound	BIOLOGICAL_PROCESS	0.0138212	0.00257988	23	6530	1927	1067664
[OVER]	GO:0090163	establishment of epithelial cell planar polarity	BIOLOGICAL_PROCESS	0.0138475	0.00258619	3	145	1947	1074049
[OVER]	GO:0072520	seminiferous tubule development	BIOLOGICAL_PROCESS	0.0139332	0.00260313	5	506	1945	1073688
[OVER]	GO:0000062	fatty-acyl-CoA binding	MOLECULAR_FUNCTION	0.0139332	0.00260313	5	506	1945	1073688
[OVER]	GO:0008344	adult locomotory behavior	BIOLOGICAL_PROCESS	0.0139673	0.00261044	18	4624	1932	1069570
[OVER]	GO:0031954	positive regulation of protein autophosphorylation	BIOLOGICAL_PROCESS	0.0140208	0.00262138	6	738	1944	1073456
[OVER]	GO:0043537	negative regulation of blood vessel endothelial cell migration	BIOLOGICAL_PROCESS	0.0140303	0.00262362	8	1268	1942	1072926
[OVER]	GO:0031087	deadenylation-independent decapping of nuclear-transcribed mRNA	BIOLOGICAL_PROCESS	0.0140929	0.00263579	3	146	1947	1074048
[OVER]	GO:0051561	positive regulation of mitochondrial calcium ion concentration	BIOLOGICAL_PROCESS	0.0141408	0.00264571	4	307	1946	1073887
[OVER]	GO:0031648	protein destabilization	BIOLOGICAL_PROCESS	0.014148	0.00264753	9	1561	1941	1072633
[OVER]	GO:0070373	negative regulation of ERK1 and ERK2 cascade	BIOLOGICAL_PROCESS	0.0142641	0.00266973	16	3901	1934	1070293
[OVER]	GO:0015740	C4-dicarboxylate transport	BIOLOGICAL_PROCESS	0.0142793	0.00267353	6	741	1944	1073453
[OVER]	GO:1905643	positive regulation of DNA methylation	BIOLOGICAL_PROCESS	0.0143613	0.00269274	2	40	1948	1074154
[OVER]	GO:0045204	MAPK export from nucleus	BIOLOGICAL_PROCESS	0.0143613	0.00269274	2	40	1948	1074154
[OVER]	GO:0042282	hydroxymethylglutaryl-CoA reductase activity	MOLECULAR_FUNCTION	0.0143613	0.00269274	2	40	1948	1074154
[OVER]	GO:0004420	hydroxymethylglutaryl-CoA reductase (NADPH) activity	MOLECULAR_FUNCTION	0.0143613	0.00269274	2	40	1948	1074154
[OVER]	GO:0047975	guanosine phosphorylase activity	MOLECULAR_FUNCTION	0.0143613	0.00269274	2	40	1948	1074154
[OVER]	GO:0048712	negative regulation of astrocyte differentiation	BIOLOGICAL_PROCESS	0.0144615	0.00271347	5	511	1945	1073683
[OVER]	GO:0044321	response to leptin	BIOLOGICAL_PROCESS	0.0144615	0.00271347	5	511	1945	1073683
[OVER]	GO:0044319	wound healing, spreading of cells	BIOLOGICAL_PROCESS	0.0144616	0.00271445	9	1567	1941	1072627
[OVER]	GO:2000727	positive regulation of cardiac muscle cell differentiation	BIOLOGICAL_PROCESS	0.0145203	0.00272645	6	744	1944	1073450
[OVER]	GO:0006808	regulation of nitrogen utilization	BIOLOGICAL_PROCESS	0.0145648	0.00273676	3	148	1947	1074046
[OVER]	GO:0005934	cellular bud tip	CELLULAR_COMPONENT	0.0145648	0.00273676	3	148	1947	1074046
[OVER]	GO:0071157	negative regulation of cell cycle arrest	BIOLOGICAL_PROCESS	0.0145693	0.0027381	4	310	1946	1073884
[OVER]	GO:0003785	actin monomer binding	MOLECULAR_FUNCTION	0.0146755	0.00275854	5	513	1945	1073681
[OVER]	GO:0060502	epithelial cell proliferation involved in lung morphogenesis	BIOLOGICAL_PROCESS	0.0147226	0.00276938	4	311	1946	1073883
[OVER]	GO:0034685	integrin alphav-beta6 complex	CELLULAR_COMPONENT	0.014817	0.00278813	3	149	1947	1074045
[OVER]	GO:1904829	regulation of aortic smooth muscle cell differentiation	BIOLOGICAL_PROCESS	0.0149714	0.00282071	2	41	1948	1074153
[OVER]	GO:0071259	cellular response to magnetism	BIOLOGICAL_PROCESS	0.0149714	0.00282071	2	41	1948	1074153
[OVER]	GO:0070104	negative regulation of interleukin-6-mediated signaling pathway	BIOLOGICAL_PROCESS	0.0149714	0.00282071	2	41	1948	1074153
[OVER]	GO:0004850	uridine phosphorylase activity	MOLECULAR_FUNCTION	0.0149714	0.00282071	2	41	1948	1074153
[OVER]	GO:0004618	phosphoglycerate kinase activity	MOLECULAR_FUNCTION	0.0149714	0.00282071	2	41	1948	1074153
[OVER]	GO:0035633	maintenance of blood-brain barrier	BIOLOGICAL_PROCESS	0.0151151	0.00285031	5	517	1945	1073677
[OVER]	GO:0042589	zymogen granule membrane	CELLULAR_COMPONENT	0.0151151	0.00285031	5	517	1945	1073677
[OVER]	GO:0030220	platelet formation	BIOLOGICAL_PROCESS	0.0151423	0.00285647	7	1009	1943	1073185
[OVER]	GO:2000483	negative regulation of interleukin-8 secretion	BIOLOGICAL_PROCESS	0.0151806	0.0028647	4	314	1946	1073880
[OVER]	GO:0033762	response to glucagon	BIOLOGICAL_PROCESS	0.0152157	0.00287185	7	1010	1943	1073184
[OVER]	GO:0070324	thyroid hormone binding	MOLECULAR_FUNCTION	0.0153068	0.00289263	3	151	1947	1074043
[OVER]	GO:0008865	fructokinase activity	MOLECULAR_FUNCTION	0.0153068	0.00289263	3	151	1947	1074043
[OVER]	GO:0022028	tangential migration from the subventricular zone to the olfactory bulb	BIOLOGICAL_PROCESS	0.0153272	0.00289701	5	519	1945	1073675
[OVER]	GO:0033138	positive regulation of peptidyl-serine phosphorylation	BIOLOGICAL_PROCESS	0.0153776	0.00290705	13	2877	1937	1071317
[OVER]	GO:0003996	acyl-CoA ligase activity	MOLECULAR_FUNCTION	0.015488	0.00292947	4	316	1946	1073878
[OVER]	GO:0035202	tracheal pit formation in open tracheal system	BIOLOGICAL_PROCESS	0.0155795	0.00295148	2	42	1948	1074152
[OVER]	GO:1990680	response to melanocyte-stimulating hormone	BIOLOGICAL_PROCESS	0.0155795	0.00295148	2	42	1948	1074152
[OVER]	GO:0061547	glycogen synthase activity, transferring glucose-1-phosphate	MOLECULAR_FUNCTION	0.0155795	0.00295148	2	42	1948	1074152
[OVER]	GO:0005461	UDP-glucuronic acid transmembrane transporter activity	MOLECULAR_FUNCTION	0.0155795	0.00295148	2	42	1948	1074152
[OVER]	GO:0035243	protein-arginine omega-N symmetric methyltransferase activity	MOLECULAR_FUNCTION	0.0155795	0.00295148	2	42	1948	1074152
[OVER]	GO:0050613	delta14-sterol reductase activity	MOLECULAR_FUNCTION	0.0155795	0.00295148	2	42	1948	1074152
[OVER]	GO:0004828	serine-tRNA ligase activity	MOLECULAR_FUNCTION	0.0155795	0.00295148	2	42	1948	1074152
[OVER]	GO:0016239	positive regulation of macroautophagy	BIOLOGICAL_PROCESS	0.0156224	0.00296224	12	2545	1938	1071649
[OVER]	GO:0019960	C-X3-C chemokine binding	MOLECULAR_FUNCTION	0.0156224	0.00296223	4	317	1946	1073877
[OVER]	GO:0019985	translesion synthesis	BIOLOGICAL_PROCESS	0.0156309	0.00296489	6	757	1944	1073437
[OVER]	GO:0044295	axonal growth cone	CELLULAR_COMPONENT	0.0156327	0.00296629	13	2884	1937	1071310
[OVER]	GO:0031957	very long-chain fatty acid-CoA ligase activity	MOLECULAR_FUNCTION	0.0157769	0.00299524	4	318	1946	1073876
[OVER]	GO:0031681	G-protein beta-subunit binding	MOLECULAR_FUNCTION	0.015938	0.00302849	4	319	1946	1073875
[OVER]	GO:0010314	phosphatidylinositol-5-phosphate binding	MOLECULAR_FUNCTION	0.0159979	0.00304042	5	525	1945	1073669
[OVER]	GO:0070491	repressing transcription factor binding	MOLECULAR_FUNCTION	0.0160459	0.00305008	10	1904	1940	1072290
[OVER]	GO:0008258	head involution	BIOLOGICAL_PROCESS	0.0160601	0.00305386	3	154	1947	1074040
[OVER]	GO:0047676	arachidonate-CoA ligase activity	MOLECULAR_FUNCTION	0.0160973	0.003062	4	320	1946	1073874
[OVER]	GO:0031629	synaptic vesicle fusion to presynaptic active zone membrane	BIOLOGICAL_PROCESS	0.0161063	0.00306481	5	526	1945	1073668
[OVER]	GO:0007379	segment specification	BIOLOGICAL_PROCESS	0.0161807	0.00308005	6	763	1944	1073431
[OVER]	GO:0036292	DNA rewinding	BIOLOGICAL_PROCESS	0.0161956	0.00308506	2	43	1948	1074151
[OVER]	GO:0006434	seryl-tRNA aminoacylation	BIOLOGICAL_PROCESS	0.0161956	0.00308506	2	43	1948	1074151
[OVER]	GO:0015783	GDP-fucose transmembrane transport	BIOLOGICAL_PROCESS	0.0161956	0.00308506	2	43	1948	1074151
[OVER]	GO:0140348	lysophosphatidylcholine flippase activity	MOLECULAR_FUNCTION	0.0161956	0.00308506	2	43	1948	1074151
[OVER]	GO:2001046	positive regulation of integrin-mediated signaling pathway	BIOLOGICAL_PROCESS	0.0162066	0.00308934	5	527	1945	1073667
[OVER]	GO:0016581	NuRD complex	CELLULAR_COMPONENT	0.0162066	0.00308934	5	527	1945	1073667
[OVER]	GO:0042994	cytoplasmic sequestering of transcription factor	BIOLOGICAL_PROCESS	0.0162346	0.00309576	4	321	1946	1073873
[OVER]	GO:0045169	fusome	CELLULAR_COMPONENT	0.0162517	0.00309956	6	764	1944	1073430
[OVER]	GO:0090241	negative regulation of histone H4 acetylation	BIOLOGICAL_PROCESS	0.0162944	0.0031088	3	155	1947	1074039
[OVER]	GO:2000036	regulation of stem cell population maintenance	BIOLOGICAL_PROCESS	0.0162993	0.00311028	7	1025	1943	1073169
[OVER]	GO:0032986	protein-DNA complex disassembly	BIOLOGICAL_PROCESS	0.0164375	0.00313882	5	529	1945	1073665
[OVER]	GO:0008266	poly(U) RNA binding	MOLECULAR_FUNCTION	0.0164375	0.00313886	6	766	1944	1073428
[OVER]	GO:0044273	sulfur compound catabolic process	BIOLOGICAL_PROCESS	0.0164584	0.00314341	8	1307	1942	1072887
[OVER]	GO:0019661	glucose catabolic process to lactate via pyruvate	BIOLOGICAL_PROCESS	0.0165506	0.00316435	3	156	1947	1074038
[OVER]	GO:1990825	sequence-specific mRNA binding	MOLECULAR_FUNCTION	0.0165506	0.00316405	4	323	1946	1073871
[OVER]	GO:0034214	protein hexamerization	BIOLOGICAL_PROCESS	0.016676	0.00318888	5	531	1945	1073663
[OVER]	GO:0033177	proton-transporting two-sector ATPase complex, proton-transporting domain	CELLULAR_COMPONENT	0.0167208	0.00319857	4	324	1946	1073870
[OVER]	GO:0048251	elastic fiber assembly	BIOLOGICAL_PROCESS	0.0167932	0.00321412	5	532	1945	1073662
[OVER]	GO:0043621	protein self-association	MOLECULAR_FUNCTION	0.0167932	0.00321394	15	3616	1935	1070578
[OVER]	GO:0042866	pyruvate biosynthetic process	BIOLOGICAL_PROCESS	0.0168196	0.0032205	3	157	1947	1074037
[OVER]	GO:0031247	actin rod assembly	BIOLOGICAL_PROCESS	0.0168196	0.00322142	2	44	1948	1074150
[OVER]	GO:0035175	histone kinase activity (H3-S10 specific)	MOLECULAR_FUNCTION	0.0168196	0.00322142	2	44	1948	1074150
[OVER]	GO:0005885	Arp2/3 protein complex	CELLULAR_COMPONENT	0.0168196	0.0032205	3	157	1947	1074037
[OVER]	GO:0003094	glomerular filtration	BIOLOGICAL_PROCESS	0.0168377	0.00322658	7	1032	1943	1073162
[OVER]	GO:0016782	transferase activity, transferring sulfur-containing groups	MOLECULAR_FUNCTION	0.0168377	0.00322658	7	1032	1943	1073162
[OVER]	GO:0070979	protein K11-linked ubiquitination	BIOLOGICAL_PROCESS	0.0168641	0.00323335	4	325	1946	1073869
[OVER]	GO:0005131	growth hormone receptor binding	MOLECULAR_FUNCTION	0.0168641	0.00323335	4	325	1946	1073869
[OVER]	GO:0033197	response to vitamin E	BIOLOGICAL_PROCESS	0.0168933	0.0032395	5	533	1945	1073661
[OVER]	GO:0030898	actin-dependent ATPase activity	MOLECULAR_FUNCTION	0.016917	0.00324462	8	1314	1942	1072880
[OVER]	GO:0060009	Sertoli cell development	BIOLOGICAL_PROCESS	0.0170761	0.00327743	7	1035	1943	1073159
[OVER]	GO:0035519	protein K29-linked ubiquitination	BIOLOGICAL_PROCESS	0.0170761	0.00327726	3	158	1947	1074036
[OVER]	GO:0060964	regulation of gene silencing by miRNA	BIOLOGICAL_PROCESS	0.0170761	0.00327721	12	2578	1938	1071616
[OVER]	GO:1901873	regulation of post-translational protein modification	BIOLOGICAL_PROCESS	0.0172098	0.00330367	4	327	1946	1073867
[OVER]	GO:0048687	positive regulation of sprouting of injured axon	BIOLOGICAL_PROCESS	0.0172737	0.00331652	5	536	1945	1073658
[OVER]	GO:0030331	estrogen receptor binding	MOLECULAR_FUNCTION	0.0172777	0.00331844	8	1319	1942	1072875
[OVER]	GO:0098849	cellular detoxification of cadmium ion	BIOLOGICAL_PROCESS	0.0174726	0.00336056	2	45	1948	1074149
[OVER]	GO:0071787	endoplasmic reticulum tubular network formation	BIOLOGICAL_PROCESS	0.0174726	0.00336056	2	45	1948	1074149
[OVER]	GO:0051694	pointed-end actin filament capping	BIOLOGICAL_PROCESS	0.0174726	0.00336056	2	45	1948	1074149
[OVER]	GO:0017057	6-phosphogluconolactonase activity	MOLECULAR_FUNCTION	0.0174726	0.00336056	2	45	1948	1074149
[OVER]	GO:0009032	thymidine phosphorylase activity	MOLECULAR_FUNCTION	0.0174726	0.00336056	2	45	1948	1074149
[OVER]	GO:0033314	mitotic DNA replication checkpoint	BIOLOGICAL_PROCESS	0.01763	0.00339262	3	160	1947	1074034
[OVER]	GO:0030289	protein phosphatase 4 complex	CELLULAR_COMPONENT	0.01763	0.00339262	3	160	1947	1074034
[OVER]	GO:1904888	cranial skeletal system development	BIOLOGICAL_PROCESS	0.0177014	0.00340908	13	2933	1937	1071261
[OVER]	GO:0018992	germ-line sex determination	BIOLOGICAL_PROCESS	0.0177014	0.0034111	4	330	1946	1073864
[OVER]	GO:0031947	negative regulation of glucocorticoid biosynthetic process	BIOLOGICAL_PROCESS	0.0177014	0.0034111	4	330	1946	1073864
[OVER]	GO:0005212	structural constituent of eye lens	MOLECULAR_FUNCTION	0.0177014	0.0034111	4	330	1946	1073864
[OVER]	GO:0010878	cholesterol storage	BIOLOGICAL_PROCESS	0.0177582	0.00342445	6	780	1944	1073414
[OVER]	GO:0071711	basement membrane organization	BIOLOGICAL_PROCESS	0.0178289	0.00343926	8	1327	1942	1072867
[OVER]	GO:1905666	regulation of protein localization to endosome	BIOLOGICAL_PROCESS	0.0180021	0.00347449	5	542	1945	1073652
[OVER]	GO:0045026	plasma membrane fusion	BIOLOGICAL_PROCESS	0.0180452	0.00348403	4	332	1946	1073862
[OVER]	GO:1902824	positive regulation of late endosome to lysosome transport	BIOLOGICAL_PROCESS	0.0181124	0.00350247	2	46	1948	1074148
[OVER]	GO:0006161	deoxyguanosine catabolic process	BIOLOGICAL_PROCESS	0.0181124	0.00350247	2	46	1948	1074148
[OVER]	GO:0006149	deoxyinosine catabolic process	BIOLOGICAL_PROCESS	0.0181124	0.00350247	2	46	1948	1074148
[OVER]	GO:0004475	mannose-1-phosphate guanylyltransferase activity	MOLECULAR_FUNCTION	0.0181124	0.00350247	2	46	1948	1074148
[OVER]	GO:0046404	ATP-dependent polydeoxyribonucleotide 5'-hydroxyl-kinase activity	MOLECULAR_FUNCTION	0.0181124	0.00350247	2	46	1948	1074148
[OVER]	GO:0019005	SCF ubiquitin ligase complex	CELLULAR_COMPONENT	0.0181124	0.00350094	8	1331	1942	1072863
[OVER]	GO:0010940	positive regulation of necrotic cell death	BIOLOGICAL_PROCESS	0.018195	0.00352088	4	333	1946	1073861
[OVER]	GO:0006002	fructose 6-phosphate metabolic process	BIOLOGICAL_PROCESS	0.0183705	0.00355547	5	545	1945	1073649
[OVER]	GO:0044194	cytolytic granule	CELLULAR_COMPONENT	0.0183804	0.003558	4	334	1946	1073860
[OVER]	GO:0099140	presynaptic actin cytoskeleton organization	BIOLOGICAL_PROCESS	0.0184214	0.00357025	3	163	1947	1074031
[OVER]	GO:0005528	FK506 binding	MOLECULAR_FUNCTION	0.0184214	0.00357025	3	163	1947	1074031
[OVER]	GO:0034674	integrin alpha5-beta1 complex	CELLULAR_COMPONENT	0.0184214	0.00357025	3	163	1947	1074031
[OVER]	GO:0008290	F-actin capping protein complex	CELLULAR_COMPONENT	0.0184214	0.00357025	3	163	1947	1074031
[OVER]	GO:0044317	rod spherule	CELLULAR_COMPONENT	0.0184214	0.00357025	3	163	1947	1074031
[OVER]	GO:0034770	histone H4-K20 methylation	BIOLOGICAL_PROCESS	0.0185382	0.00359539	4	335	1946	1073859
[OVER]	GO:0004312	fatty acid synthase activity	MOLECULAR_FUNCTION	0.0185382	0.00359539	4	335	1946	1073859
[OVER]	GO:0044354	macropinosome	CELLULAR_COMPONENT	0.0185382	0.00359539	4	335	1946	1073859
[OVER]	GO:0009404	toxin metabolic process	BIOLOGICAL_PROCESS	0.0185385	0.00359607	6	788	1944	1073406
[OVER]	GO:0050754	positive regulation of fractalkine biosynthetic process	BIOLOGICAL_PROCESS	0.0186079	0.00362077	1	1	1949	1074193
[OVER]	GO:2000178	negative regulation of neural precursor cell proliferation	BIOLOGICAL_PROCESS	0.0186079	0.0036138	7	1054	1943	1073140
[OVER]	GO:1902432	protein localization to division septum	BIOLOGICAL_PROCESS	0.0186079	0.00362077	1	1	1949	1074193
[OVER]	GO:1990858	cellular response to lectin	BIOLOGICAL_PROCESS	0.0186079	0.00362077	1	1	1949	1074193
[OVER]	GO:0003058	hormonal regulation of the force of heart contraction	BIOLOGICAL_PROCESS	0.0186079	0.00362077	1	1	1949	1074193
[OVER]	GO:1904620	cellular response to dimethyl sulfoxide	BIOLOGICAL_PROCESS	0.0186079	0.00362077	1	1	1949	1074193
[OVER]	GO:0007396	suture of dorsal opening	BIOLOGICAL_PROCESS	0.0186079	0.00362077	1	1	1949	1074193
[OVER]	GO:0044195	nucleoplasmic reticulum	CELLULAR_COMPONENT	0.0186079	0.00362077	1	1	1949	1074193
[OVER]	GO:2001198	regulation of dendritic cell differentiation	BIOLOGICAL_PROCESS	0.0186525	0.00363071	3	164	1947	1074030
[OVER]	GO:0006349	regulation of gene expression by genetic imprinting	BIOLOGICAL_PROCESS	0.0186613	0.00363304	4	336	1946	1073858
[OVER]	GO:0031498	chromatin disassembly	BIOLOGICAL_PROCESS	0.0186825	0.00363779	5	548	1945	1073646
[OVER]	GO:1903852	positive regulation of cristae formation	BIOLOGICAL_PROCESS	0.0187136	0.00364713	2	47	1948	1074147
[OVER]	GO:0018201	peptidyl-glycine modification	BIOLOGICAL_PROCESS	0.0187136	0.00364713	2	47	1948	1074147
[OVER]	GO:0019237	centromeric DNA binding	MOLECULAR_FUNCTION	0.0187136	0.00364713	2	47	1948	1074147
[OVER]	GO:1990913	sperm head plasma membrane	CELLULAR_COMPONENT	0.0187136	0.00364713	2	47	1948	1074147
[OVER]	GO:1903748	negative regulation of establishment of protein localization to mitochondrion	BIOLOGICAL_PROCESS	0.0189206	0.00369178	3	165	1947	1074029
[OVER]	GO:0009504	cell plate	CELLULAR_COMPONENT	0.0189206	0.00369178	3	165	1947	1074029
[OVER]	GO:0045736	negative regulation of cyclin-dependent protein serine/threonine kinase activity	BIOLOGICAL_PROCESS	0.0189258	0.00369342	5	550	1945	1073644
[OVER]	GO:0050908	detection of light stimulus involved in visual perception	BIOLOGICAL_PROCESS	0.0189896	0.00370652	6	793	1944	1073401
[OVER]	GO:0032470	positive regulation of endoplasmic reticulum calcium ion concentration	BIOLOGICAL_PROCESS	0.0192137	0.00375347	3	166	1947	1074028
[OVER]	GO:0019531	oxalate transmembrane transporter activity	MOLECULAR_FUNCTION	0.0192137	0.00375347	3	166	1947	1074028
[OVER]	GO:0006423	cysteinyl-tRNA aminoacylation	BIOLOGICAL_PROCESS	0.0193972	0.00379454	2	48	1948	1074146
[OVER]	GO:0035927	RNA import into mitochondrion	BIOLOGICAL_PROCESS	0.0193972	0.00379454	2	48	1948	1074146
[OVER]	GO:0002502	peptide antigen assembly with MHC class I protein complex	BIOLOGICAL_PROCESS	0.0193972	0.00379454	2	48	1948	1074146
[OVER]	GO:0035651	AP-3 adaptor complex binding	MOLECULAR_FUNCTION	0.0193972	0.00379454	2	48	1948	1074146
[OVER]	GO:0004817	cysteine-tRNA ligase activity	MOLECULAR_FUNCTION	0.0193972	0.00379454	2	48	1948	1074146
[OVER]	GO:0048261	negative regulation of receptor-mediated endocytosis	BIOLOGICAL_PROCESS	0.0194048	0.00379668	6	797	1944	1073397
[OVER]	GO:0022400	regulation of rhodopsin mediated signaling pathway	BIOLOGICAL_PROCESS	0.0194518	0.00380652	5	554	1945	1073640
[OVER]	GO:0051382	kinetochore assembly	BIOLOGICAL_PROCESS	0.0194891	0.0038158	3	167	1947	1074027
[OVER]	GO:0001533	cornified envelope	CELLULAR_COMPONENT	0.0196114	0.00384236	6	799	1944	1073395
[OVER]	GO:0039702	viral budding via host ESCRT complex	BIOLOGICAL_PROCESS	0.0197179	0.00386456	4	342	1946	1073852
[OVER]	GO:0034333	adherens junction assembly	BIOLOGICAL_PROCESS	0.0197186	0.00386536	6	800	1944	1073394
[OVER]	GO:0001832	blastocyst growth	BIOLOGICAL_PROCESS	0.0198195	0.00388845	6	801	1944	1073393
[OVER]	GO:0009635	response to herbicide	BIOLOGICAL_PROCESS	0.0198356	0.00389295	5	557	1945	1073637
[OVER]	GO:0010884	positive regulation of lipid storage	BIOLOGICAL_PROCESS	0.0199506	0.00391686	7	1070	1943	1073124
[OVER]	GO:0014805	smooth muscle adaptation	BIOLOGICAL_PROCESS	0.0200444	0.00394469	2	49	1948	1074145
[OVER]	GO:0010185	regulation of cellular defense response	BIOLOGICAL_PROCESS	0.0200444	0.00394469	2	49	1948	1074145
[OVER]	GO:0070194	synaptonemal complex disassembly	BIOLOGICAL_PROCESS	0.0200444	0.00394469	2	49	1948	1074145
[OVER]	GO:0003400	regulation of COPII vesicle coating	BIOLOGICAL_PROCESS	0.0200444	0.00394469	2	49	1948	1074145
[OVER]	GO:0061034	olfactory bulb mitral cell layer development	BIOLOGICAL_PROCESS	0.0200444	0.00394233	3	169	1947	1074025
[OVER]	GO:0009972	cytidine deamination	BIOLOGICAL_PROCESS	0.0200444	0.00394469	2	49	1948	1074145
[OVER]	GO:0005523	tropomyosin binding	MOLECULAR_FUNCTION	0.0200444	0.0039439	4	344	1946	1073850
[OVER]	GO:0004693	cyclin-dependent protein serine/threonine kinase activity	MOLECULAR_FUNCTION	0.0200444	0.0039439	4	344	1946	1073850
[OVER]	GO:0045190	isotype switching	BIOLOGICAL_PROCESS	0.0202022	0.00398186	6	805	1944	1073389
[OVER]	GO:0030315	T-tubule	CELLULAR_COMPONENT	0.0202022	0.00397986	15	3703	1935	1070491
[OVER]	GO:0060394	negative regulation of pathway-restricted SMAD protein phosphorylation	BIOLOGICAL_PROCESS	0.0203102	0.00400654	3	170	1947	1074024
[OVER]	GO:0033220	ATPase-coupled amide-transporter activity	MOLECULAR_FUNCTION	0.0203102	0.00400654	3	170	1947	1074024
[OVER]	GO:0000463	maturation of LSU-rRNA from tricistronic rRNA transcript (SSU-rRNA, 5.8S rRNA, LSU-rRNA)	BIOLOGICAL_PROCESS	0.0205923	0.00406496	4	347	1946	1073847
[OVER]	GO:0005922	connexin complex	CELLULAR_COMPONENT	0.0206178	0.00407138	3	171	1947	1074023
[OVER]	GO:0035868	alphav-beta3 integrin-HMGB1 complex	CELLULAR_COMPONENT	0.0206178	0.00407138	3	171	1947	1074023
[OVER]	GO:0043425	bHLH transcription factor binding	MOLECULAR_FUNCTION	0.0206423	0.00407691	6	809	1944	1073385
[OVER]	GO:0003279	cardiac septum development	BIOLOGICAL_PROCESS	0.0206613	0.00408204	18	4832	1932	1069362
[OVER]	GO:0009328	phenylalanine-tRNA ligase complex	CELLULAR_COMPONENT	0.0207363	0.00409757	2	50	1948	1074144
[OVER]	GO:0048793	pronephros development	BIOLOGICAL_PROCESS	0.0208923	0.00413049	8	1369	1942	1072825
[OVER]	GO:0008139	nuclear localization sequence binding	MOLECULAR_FUNCTION	0.0208923	0.00413027	5	565	1945	1073629
[OVER]	GO:0001937	negative regulation of endothelial cell proliferation	BIOLOGICAL_PROCESS	0.0209139	0.00413613	7	1081	1943	1073113
[OVER]	GO:0043515	kinetochore binding	MOLECULAR_FUNCTION	0.0209139	0.00413686	3	172	1947	1074022
[OVER]	GO:0001056	RNA polymerase III activity	MOLECULAR_FUNCTION	0.0209139	0.00413686	3	172	1947	1074022
[OVER]	GO:1904781	positive regulation of protein localization to centrosome	BIOLOGICAL_PROCESS	0.0209618	0.00414705	4	349	1946	1073845
[OVER]	GO:0007422	peripheral nervous system development	BIOLOGICAL_PROCESS	0.0210753	0.00417091	14	3361	1936	1070833
[OVER]	GO:0086036	regulation of cardiac muscle cell membrane potential	BIOLOGICAL_PROCESS	0.0210854	0.00417363	6	813	1944	1073381
[OVER]	GO:1900025	negative regulation of substrate adhesion-dependent cell spreading	BIOLOGICAL_PROCESS	0.0211598	0.00419118	5	567	1945	1073627
[OVER]	GO:0033646	host intracellular part	CELLULAR_COMPONENT	0.0211598	0.00419071	10	1994	1940	1072200
[OVER]	GO:0004340	glucokinase activity	MOLECULAR_FUNCTION	0.0212013	0.00420298	3	173	1947	1074021
[OVER]	GO:0014002	astrocyte development	BIOLOGICAL_PROCESS	0.021277	0.00421941	8	1374	1942	1072820
[OVER]	GO:0034135	regulation of toll-like receptor 2 signaling pathway	BIOLOGICAL_PROCESS	0.0213245	0.00423025	4	351	1946	1073843
[OVER]	GO:1904263	positive regulation of TORC1 signaling	BIOLOGICAL_PROCESS	0.0213245	0.00423025	4	351	1946	1073843
[OVER]	GO:0003138	primary heart field specification	BIOLOGICAL_PROCESS	0.0214254	0.00425315	2	51	1948	1074143
[OVER]	GO:0007174	epidermal growth factor catabolic process	BIOLOGICAL_PROCESS	0.0214254	0.00425315	2	51	1948	1074143
[OVER]	GO:1900625	positive regulation of monocyte aggregation	BIOLOGICAL_PROCESS	0.0214254	0.00425315	2	51	1948	1074143
[OVER]	GO:0048169	regulation of long-term neuronal synaptic plasticity	BIOLOGICAL_PROCESS	0.0214573	0.0042602	9	1681	1941	1072513
[OVER]	GO:0006621	protein retention in ER lumen	BIOLOGICAL_PROCESS	0.0214872	0.00426974	3	174	1947	1074020
[OVER]	GO:1904872	regulation of telomerase RNA localization to Cajal body	BIOLOGICAL_PROCESS	0.0214872	0.00426974	3	174	1947	1074020
[OVER]	GO:0040002	collagen and cuticulin-based cuticle development	BIOLOGICAL_PROCESS	0.0214872	0.00426974	3	174	1947	1074020
[OVER]	GO:0004591	oxoglutarate dehydrogenase (succinyl-transferring) activity	MOLECULAR_FUNCTION	0.0214872	0.00426974	3	174	1947	1074020
[OVER]	GO:1901076	positive regulation of engulfment of apoptotic cell	BIOLOGICAL_PROCESS	0.0214963	0.00427227	4	352	1946	1073842
[OVER]	GO:0016410	N-acyltransferase activity	MOLECULAR_FUNCTION	0.0216885	0.00431266	12	2671	1938	1071523
[OVER]	GO:0031095	platelet dense tubular network membrane	CELLULAR_COMPONENT	0.0216925	0.00431492	5	571	1945	1073623
[OVER]	GO:0050321	tau-protein kinase activity	MOLECULAR_FUNCTION	0.0217238	0.00432187	6	819	1944	1073375
[OVER]	GO:0038095	Fc-epsilon receptor signaling pathway	BIOLOGICAL_PROCESS	0.0217988	0.00433825	13	3021	1937	1071173
[OVER]	GO:0032835	glomerulus development	BIOLOGICAL_PROCESS	0.021843	0.00434998	12	2674	1938	1071520
[OVER]	GO:0006851	mitochondrial calcium ion transmembrane transport	BIOLOGICAL_PROCESS	0.0219676	0.00437775	5	573	1945	1073621
[OVER]	GO:0110039	positive regulation of nematode male tail tip morphogenesis	BIOLOGICAL_PROCESS	0.0220904	0.00440517	3	176	1947	1074018
[OVER]	GO:0008199	ferric iron binding	MOLECULAR_FUNCTION	0.0220904	0.00440517	3	176	1947	1074018
[OVER]	GO:0001939	female pronucleus	CELLULAR_COMPONENT	0.0220904	0.00440517	3	176	1947	1074018
[OVER]	GO:0010260	animal organ senescence	BIOLOGICAL_PROCESS	0.0220958	0.00441145	2	52	1948	1074142
[OVER]	GO:1902721	negative regulation of prolactin secretion	BIOLOGICAL_PROCESS	0.0220958	0.00441145	2	52	1948	1074142
[OVER]	GO:0051754	meiotic sister chromatid cohesion, centromeric	BIOLOGICAL_PROCESS	0.0220958	0.00441145	2	52	1948	1074142
[OVER]	GO:0002740	negative regulation of cytokine secretion involved in immune response	BIOLOGICAL_PROCESS	0.0220958	0.00441145	2	52	1948	1074142
[OVER]	GO:0033690	positive regulation of osteoblast proliferation	BIOLOGICAL_PROCESS	0.0220958	0.00440941	5	574	1945	1073620
[OVER]	GO:0150093	amyloid-beta clearance by transcytosis	BIOLOGICAL_PROCESS	0.0222338	0.00444123	5	575	1945	1073619
[OVER]	GO:0007213	G protein-coupled acetylcholine receptor signaling pathway	BIOLOGICAL_PROCESS	0.0222338	0.00444123	5	575	1945	1073619
[OVER]	GO:0006813	potassium ion transport	BIOLOGICAL_PROCESS	0.0223559	0.00446712	23	6841	1927	1067353
[OVER]	GO:0045104	intermediate filament cytoskeleton organization	BIOLOGICAL_PROCESS	0.0223651	0.00446971	10	2013	1940	1072181
[OVER]	GO:0000331	contractile vacuole	CELLULAR_COMPONENT	0.0223783	0.00447386	3	177	1947	1074017
[OVER]	GO:0060670	branching involved in labyrinthine layer morphogenesis	BIOLOGICAL_PROCESS	0.0224344	0.00448659	4	357	1946	1073837
[OVER]	GO:0042759	long-chain fatty acid biosynthetic process	BIOLOGICAL_PROCESS	0.022517	0.00450536	5	577	1945	1073617
[OVER]	GO:0000502	proteasome complex	CELLULAR_COMPONENT	0.0225558	0.00451389	8	1390	1942	1072804
[OVER]	GO:0032481	positive regulation of type I interferon production	BIOLOGICAL_PROCESS	0.0225579	0.00451506	10	2016	1940	1072178
[OVER]	GO:0030157	pancreatic juice secretion	BIOLOGICAL_PROCESS	0.0226226	0.0045303	4	358	1946	1073836
[OVER]	GO:0071963	establishment or maintenance of cell polarity regulating cell shape	BIOLOGICAL_PROCESS	0.0226226	0.0045303	4	358	1946	1073836
[OVER]	GO:0010757	negative regulation of plasminogen activation	BIOLOGICAL_PROCESS	0.0226718	0.00454319	3	178	1947	1074016
[OVER]	GO:1900271	regulation of long-term synaptic potentiation	BIOLOGICAL_PROCESS	0.0226796	0.0045455	10	2018	1940	1072176
[OVER]	GO:0060395	SMAD protein signal transduction	BIOLOGICAL_PROCESS	0.022752	0.00456078	10	2019	1940	1072175
[OVER]	GO:1904586	cellular response to putrescine	BIOLOGICAL_PROCESS	0.0227872	0.00457244	2	53	1948	1074141
[OVER]	GO:1990379	lipid transport across blood-brain barrier	BIOLOGICAL_PROCESS	0.0227872	0.00457244	2	53	1948	1074141
[OVER]	GO:0004126	cytidine deaminase activity	MOLECULAR_FUNCTION	0.0227872	0.00457244	2	53	1948	1074141
[OVER]	GO:0044020	histone methyltransferase activity (H4-R3 specific)	MOLECULAR_FUNCTION	0.0227872	0.00457244	2	53	1948	1074141
[OVER]	GO:0032160	septin filament array	CELLULAR_COMPONENT	0.0227872	0.00457244	2	53	1948	1074141
[OVER]	GO:0106074	aminoacyl-tRNA metabolism involved in translational fidelity	BIOLOGICAL_PROCESS	0.0227927	0.0045743	4	359	1946	1073835
[OVER]	GO:0045744	negative regulation of G protein-coupled receptor signaling pathway	BIOLOGICAL_PROCESS	0.0228706	0.0045907	9	1701	1941	1072493
[OVER]	GO:0043024	ribosomal small subunit binding	MOLECULAR_FUNCTION	0.022927	0.00460279	5	580	1945	1073614
[OVER]	GO:0060279	positive regulation of ovulation	BIOLOGICAL_PROCESS	0.0229633	0.00461316	3	179	1947	1074015
[OVER]	GO:0040027	negative regulation of vulval development	BIOLOGICAL_PROCESS	0.0229633	0.00461316	3	179	1947	1074015
[OVER]	GO:0036310	annealing helicase activity	MOLECULAR_FUNCTION	0.0229633	0.00461316	3	179	1947	1074015
[OVER]	GO:0001872	(1->3)-beta-D-glucan binding	MOLECULAR_FUNCTION	0.0229826	0.00461859	4	360	1946	1073834
[OVER]	GO:1903427	negative regulation of reactive oxygen species biosynthetic process	BIOLOGICAL_PROCESS	0.0230194	0.0046283	8	1396	1942	1072798
[OVER]	GO:0060170	ciliary membrane	CELLULAR_COMPONENT	0.0230194	0.0046283	8	1396	1942	1072798
[OVER]	GO:0033598	mammary gland epithelial cell proliferation	BIOLOGICAL_PROCESS	0.0230238	0.00462995	6	831	1944	1073363
[OVER]	GO:0031915	positive regulation of synaptic plasticity	BIOLOGICAL_PROCESS	0.0232096	0.00466857	5	582	1945	1073612
[OVER]	GO:0042645	mitochondrial nucleoid	CELLULAR_COMPONENT	0.0232682	0.00468283	6	833	1944	1073361
[OVER]	GO:0032543	mitochondrial translation	BIOLOGICAL_PROCESS	0.0232975	0.00469125	7	1107	1943	1073087
[OVER]	GO:0005179	hormone activity	MOLECULAR_FUNCTION	0.0233417	0.00470171	5	583	1945	1073611
[OVER]	GO:0043138	3'-5' DNA helicase activity	MOLECULAR_FUNCTION	0.0233417	0.00470171	5	583	1945	1073611
[OVER]	GO:0060956	endocardial cell differentiation	BIOLOGICAL_PROCESS	0.0233574	0.00470802	4	362	1946	1073832
[OVER]	GO:0015556	C4-dicarboxylate transmembrane transporter activity	MOLECULAR_FUNCTION	0.0233574	0.00470802	4	362	1946	1073832
[OVER]	GO:2000114	regulation of establishment of cell polarity	BIOLOGICAL_PROCESS	0.0234619	0.00473616	7	1109	1943	1073085
[OVER]	GO:2000203	regulation of ribosomal large subunit export from nucleus	BIOLOGICAL_PROCESS	0.0234619	0.00473611	2	54	1948	1074140
[OVER]	GO:1905676	positive regulation of adaptive immune memory response	BIOLOGICAL_PROCESS	0.0234619	0.00473611	2	54	1948	1074140
[OVER]	GO:0043128	positive regulation of 1-phosphatidylinositol 4-kinase activity	BIOLOGICAL_PROCESS	0.0234619	0.00473611	2	54	1948	1074140
[OVER]	GO:0097642	calcitonin family receptor activity	MOLECULAR_FUNCTION	0.0234619	0.00473611	2	54	1948	1074140
[OVER]	GO:0003976	UDP-N-acetylglucosamine-lysosomal-enzyme N-acetylglucosaminephosphotransferase activity	MOLECULAR_FUNCTION	0.0234619	0.00473611	2	54	1948	1074140
[OVER]	GO:0060339	negative regulation of type I interferon-mediated signaling pathway	BIOLOGICAL_PROCESS	0.0235344	0.00475317	4	363	1946	1073831
[OVER]	GO:0046826	negative regulation of protein export from nucleus	BIOLOGICAL_PROCESS	0.023536	0.00475507	3	181	1947	1074013
[OVER]	GO:0009925	basal plasma membrane	CELLULAR_COMPONENT	0.0235578	0.00476026	13	3056	1937	1071138
[OVER]	GO:0044391	ribosomal subunit	CELLULAR_COMPONENT	0.0237499	0.00480467	12	2709	1938	1071485
[OVER]	GO:0072752	cellular response to rapamycin	BIOLOGICAL_PROCESS	0.0238524	0.004827	3	182	1947	1074012
[OVER]	GO:0032201	telomere maintenance via semi-conservative replication	BIOLOGICAL_PROCESS	0.0239301	0.00484434	4	365	1946	1073829
[OVER]	GO:0017075	syntaxin-1 binding	MOLECULAR_FUNCTION	0.0239301	0.00484412	6	839	1944	1073355
[OVER]	GO:0015844	monoamine transport	BIOLOGICAL_PROCESS	0.024145	0.00489109	10	2040	1940	1072154
[OVER]	GO:0016289	CoA hydrolase activity	MOLECULAR_FUNCTION	0.024145	0.00489036	4	366	1946	1073828
[OVER]	GO:0070961	positive regulation of neutrophil mediated killing of symbiont cell	BIOLOGICAL_PROCESS	0.0241651	0.00490246	2	55	1948	1074139
[OVER]	GO:0034221	fungal-type cell wall chitin biosynthetic process	BIOLOGICAL_PROCESS	0.0241651	0.00490246	2	55	1948	1074139
[OVER]	GO:0071376	cellular response to corticotropin-releasing hormone stimulus	BIOLOGICAL_PROCESS	0.0241651	0.00490246	2	55	1948	1074139
[OVER]	GO:0031728	CCR3 chemokine receptor binding	MOLECULAR_FUNCTION	0.0241651	0.00490246	2	55	1948	1074139
[OVER]	GO:0070685	macropinocytic cup	CELLULAR_COMPONENT	0.0241651	0.00490246	2	55	1948	1074139
[OVER]	GO:0033238	regulation of cellular amine metabolic process	BIOLOGICAL_PROCESS	0.0242568	0.0049235	10	2042	1940	1072152
[OVER]	GO:0045296	cadherin binding	MOLECULAR_FUNCTION	0.0242568	0.00492273	15	3793	1935	1070401
[OVER]	GO:0042629	mast cell granule	CELLULAR_COMPONENT	0.0243097	0.00493668	4	367	1946	1073827
[OVER]	GO:0048387	negative regulation of retinoic acid receptor signaling pathway	BIOLOGICAL_PROCESS	0.0244635	0.00497283	3	184	1947	1074010
[OVER]	GO:0060586	multicellular organismal iron ion homeostasis	BIOLOGICAL_PROCESS	0.0244635	0.00497283	3	184	1947	1074010
[OVER]	GO:0032554	purine deoxyribonucleotide binding	MOLECULAR_FUNCTION	0.0244635	0.00497283	3	184	1947	1074010
[OVER]	GO:0045776	negative regulation of blood pressure	BIOLOGICAL_PROCESS	0.0246543	0.00501246	7	1121	1943	1073073
[OVER]	GO:0060856	establishment of blood-brain barrier	BIOLOGICAL_PROCESS	0.0247688	0.00503741	6	846	1944	1073348
[OVER]	GO:0061847	response to cholecystokinin	BIOLOGICAL_PROCESS	0.0249034	0.00507147	2	56	1948	1074138
[OVER]	GO:0043985	histone H4-R3 methylation	BIOLOGICAL_PROCESS	0.0249034	0.00507147	2	56	1948	1074138
[OVER]	GO:0004142	diacylglycerol cholinephosphotransferase activity	MOLECULAR_FUNCTION	0.0249034	0.00507147	2	56	1948	1074138
[OVER]	GO:0005457	GDP-fucose transmembrane transporter activity	MOLECULAR_FUNCTION	0.0249034	0.00507147	2	56	1948	1074138
[OVER]	GO:1901387	positive regulation of voltage-gated calcium channel activity	BIOLOGICAL_PROCESS	0.0249243	0.00507738	4	370	1946	1073824
[OVER]	GO:0099511	voltage-gated calcium channel activity involved in regulation of cytosolic calcium levels	MOLECULAR_FUNCTION	0.0249243	0.00507733	5	594	1945	1073600
[OVER]	GO:0045010	actin nucleation	BIOLOGICAL_PROCESS	0.0250473	0.00510496	9	1730	1941	1072464
[OVER]	GO:0042462	eye photoreceptor cell development	BIOLOGICAL_PROCESS	0.0250473	0.00510419	11	2387	1939	1071807
[OVER]	GO:1902219	negative regulation of intrinsic apoptotic signaling pathway in response to osmotic stress	BIOLOGICAL_PROCESS	0.0251017	0.00512129	3	186	1947	1074008
[OVER]	GO:0072711	cellular response to hydroxyurea	BIOLOGICAL_PROCESS	0.0251017	0.00512129	3	186	1947	1074008
[OVER]	GO:1904752	regulation of vascular associated smooth muscle cell migration	BIOLOGICAL_PROCESS	0.0251017	0.00512152	10	2054	1940	1072140
[OVER]	GO:0070528	protein kinase C signaling	BIOLOGICAL_PROCESS	0.0251017	0.00512195	6	849	1944	1073345
[OVER]	GO:1900112	regulation of histone H3-K9 trimethylation	BIOLOGICAL_PROCESS	0.0251078	0.00512488	4	371	1946	1073823
[OVER]	GO:0000932	P-body	CELLULAR_COMPONENT	0.025224	0.0051503	11	2390	1939	1071804
[OVER]	GO:0090084	negative regulation of inclusion body assembly	BIOLOGICAL_PROCESS	0.0253252	0.00517266	4	372	1946	1073822
[OVER]	GO:0004197	cysteine-type endopeptidase activity	MOLECULAR_FUNCTION	0.0253588	0.00518123	11	2392	1939	1071802
[OVER]	GO:0036120	cellular response to platelet-derived growth factor stimulus	BIOLOGICAL_PROCESS	0.0254067	0.00519186	8	1424	1942	1072770
[OVER]	GO:0090063	positive regulation of microtubule nucleation	BIOLOGICAL_PROCESS	0.0254253	0.00519651	3	187	1947	1074007
[OVER]	GO:0090129	positive regulation of synapse maturation	BIOLOGICAL_PROCESS	0.0255313	0.00521903	5	598	1945	1073596
[OVER]	GO:0001540	amyloid-beta binding	MOLECULAR_FUNCTION	0.0256216	0.00523835	12	2740	1938	1071454
[OVER]	GO:0016135	saponin biosynthetic process	BIOLOGICAL_PROCESS	0.0256407	0.00524313	2	57	1948	1074137
[OVER]	GO:0019206	nucleoside kinase activity	MOLECULAR_FUNCTION	0.0257669	0.00527239	3	188	1947	1074006
[OVER]	GO:0003231	cardiac ventricle development	BIOLOGICAL_PROCESS	0.0259634	0.00531435	20	5744	1930	1068450
[OVER]	GO:0034123	positive regulation of toll-like receptor signaling pathway	BIOLOGICAL_PROCESS	0.0260216	0.00532713	5	601	1945	1073593
[OVER]	GO:0010286	heat acclimation	BIOLOGICAL_PROCESS	0.0262111	0.0053668	4	376	1946	1073818
[OVER]	GO:0090096	positive regulation of metanephric cap mesenchymal cell proliferation	BIOLOGICAL_PROCESS	0.0263545	0.00542624	1	2	1949	1074192
[OVER]	GO:0001550	ovarian cumulus expansion	BIOLOGICAL_PROCESS	0.0263545	0.00541744	2	58	1948	1074136
[OVER]	GO:0002876	positive regulation of chronic inflammatory response to antigenic stimulus	BIOLOGICAL_PROCESS	0.0263545	0.00542624	1	2	1949	1074192
[OVER]	GO:2000238	regulation of tRNA export from nucleus	BIOLOGICAL_PROCESS	0.0263545	0.00541744	2	58	1948	1074136
[OVER]	GO:0090298	negative regulation of mitochondrial DNA replication	BIOLOGICAL_PROCESS	0.0263545	0.00541744	2	58	1948	1074136
[OVER]	GO:0010722	regulation of ferrochelatase activity	BIOLOGICAL_PROCESS	0.0263545	0.00542624	1	2	1949	1074192
[OVER]	GO:0075131	induction by symbiont of host protein kinase-mediated signal transduction	BIOLOGICAL_PROCESS	0.0263545	0.00542624	1	2	1949	1074192
[OVER]	GO:0034659	isopropylmalate transport	BIOLOGICAL_PROCESS	0.0263545	0.00542624	1	2	1949	1074192
[OVER]	GO:0010794	regulation of dolichol biosynthetic process	BIOLOGICAL_PROCESS	0.0263545	0.00541744	2	58	1948	1074136
[OVER]	GO:0046722	lactic acid secretion	BIOLOGICAL_PROCESS	0.0263545	0.00542624	1	2	1949	1074192
[OVER]	GO:0070267	oncosis	BIOLOGICAL_PROCESS	0.0263545	0.00542624	1	2	1949	1074192
[OVER]	GO:0033277	abortive mitotic cell cycle	BIOLOGICAL_PROCESS	0.0263545	0.00541744	2	58	1948	1074136
[OVER]	GO:0085033	induction by symbiont of host I-kappaB kinase/NF-kappaB cascade	BIOLOGICAL_PROCESS	0.0263545	0.00542624	1	2	1949	1074192
[OVER]	GO:0032515	negative regulation of phosphoprotein phosphatase activity	BIOLOGICAL_PROCESS	0.0263545	0.00542439	7	1138	1943	1073056
[OVER]	GO:0045797	positive regulation of intestinal cholesterol absorption	BIOLOGICAL_PROCESS	0.0263545	0.00542624	1	2	1949	1074192
[OVER]	GO:0015876	acetyl-CoA transport	BIOLOGICAL_PROCESS	0.0263545	0.00542624	1	2	1949	1074192
[OVER]	GO:1901239	malonate(1-) transmembrane transporter activity	MOLECULAR_FUNCTION	0.0263545	0.00542624	1	2	1949	1074192
[OVER]	GO:0000246	delta24(24-1) sterol reductase activity	MOLECULAR_FUNCTION	0.0263545	0.00542624	1	2	1949	1074192
[OVER]	GO:0051908	double-stranded DNA 5'-3' exodeoxyribonuclease activity	MOLECULAR_FUNCTION	0.0263545	0.00542624	1	2	1949	1074192
[OVER]	GO:0016515	interleukin-13 receptor activity	MOLECULAR_FUNCTION	0.0263545	0.00542624	1	2	1949	1074192
[OVER]	GO:0034658	isopropylmalate transmembrane transporter activity	MOLECULAR_FUNCTION	0.0263545	0.00542624	1	2	1949	1074192
[OVER]	GO:0004866	endopeptidase inhibitor activity	MOLECULAR_FUNCTION	0.0263545	0.00540184	11	2406	1939	1071788
[OVER]	GO:0070411	I-SMAD binding	MOLECULAR_FUNCTION	0.0263545	0.00541608	4	377	1946	1073817
[OVER]	GO:0051434	BH3 domain binding	MOLECULAR_FUNCTION	0.0263545	0.00541744	2	58	1948	1074136
[OVER]	GO:0008743	L-threonine 3-dehydrogenase activity	MOLECULAR_FUNCTION	0.0263545	0.00541744	2	58	1948	1074136
[OVER]	GO:1903204	negative regulation of oxidative stress-induced neuron death	BIOLOGICAL_PROCESS	0.0264015	0.0054368	5	604	1945	1073590
[OVER]	GO:0001741	XY body	CELLULAR_COMPONENT	0.0265373	0.00546566	4	378	1946	1073816
[OVER]	GO:0005865	striated muscle thin filament	CELLULAR_COMPONENT	0.0265757	0.00547446	7	1140	1943	1073054
[OVER]	GO:0004457	lactate dehydrogenase activity	MOLECULAR_FUNCTION	0.0267062	0.00550403	3	191	1947	1074003
[OVER]	GO:0034111	negative regulation of homotypic cell-cell adhesion	BIOLOGICAL_PROCESS	0.0267346	0.00551079	5	606	1945	1073588
[OVER]	GO:0048219	inter-Golgi cisterna vesicle-mediated transport	BIOLOGICAL_PROCESS	0.0270873	0.00559438	2	59	1948	1074135
[OVER]	GO:0034517	ribophagy	BIOLOGICAL_PROCESS	0.0270873	0.00559438	2	59	1948	1074135
[OVER]	GO:0032443	regulation of ergosterol biosynthetic process	BIOLOGICAL_PROCESS	0.0270873	0.00559438	2	59	1948	1074135
[OVER]	GO:0097056	selenocysteinyl-tRNA(Sec) biosynthetic process	BIOLOGICAL_PROCESS	0.0270873	0.00559438	2	59	1948	1074135
[OVER]	GO:0043398	HLH domain binding	MOLECULAR_FUNCTION	0.0270873	0.00559438	2	59	1948	1074135
[OVER]	GO:0004382	guanosine-diphosphatase activity	MOLECULAR_FUNCTION	0.0270873	0.00559438	2	59	1948	1074135
[OVER]	GO:0016973	poly(A)+ mRNA export from nucleus	BIOLOGICAL_PROCESS	0.0271886	0.00561623	4	381	1946	1073813
[OVER]	GO:0031430	M band	CELLULAR_COMPONENT	0.0273137	0.00564389	10	2084	1940	1072110
[OVER]	GO:0060045	positive regulation of cardiac muscle cell proliferation	BIOLOGICAL_PROCESS	0.0273507	0.00565247	7	1147	1943	1073047
[OVER]	GO:0035011	melanotic encapsulation of foreign target	BIOLOGICAL_PROCESS	0.0273989	0.00566703	4	382	1946	1073812
[OVER]	GO:0002760	positive regulation of antimicrobial humoral response	BIOLOGICAL_PROCESS	0.0273989	0.00566703	4	382	1946	1073812
[OVER]	GO:0021534	cell proliferation in hindbrain	BIOLOGICAL_PROCESS	0.0273989	0.00566703	4	382	1946	1073812
[OVER]	GO:0021678	third ventricle development	BIOLOGICAL_PROCESS	0.0273989	0.00566703	4	382	1946	1073812
[OVER]	GO:0016028	rhabdomere	CELLULAR_COMPONENT	0.0276415	0.00571813	4	383	1946	1073811
[OVER]	GO:0006657	CDP-choline pathway	BIOLOGICAL_PROCESS	0.0277419	0.00574169	3	194	1947	1074000
[OVER]	GO:1901299	negative regulation of hydrogen peroxide-mediated programmed cell death	BIOLOGICAL_PROCESS	0.0277419	0.00574169	3	194	1947	1074000
[OVER]	GO:0019532	oxalate transport	BIOLOGICAL_PROCESS	0.0277419	0.00574169	3	194	1947	1074000
[OVER]	GO:0042351	'de novo' GDP-L-fucose biosynthetic process	BIOLOGICAL_PROCESS	0.0278391	0.00577395	2	60	1948	1074134
[OVER]	GO:0097212	lysosomal membrane organization	BIOLOGICAL_PROCESS	0.0278391	0.00577395	2	60	1948	1074134
[OVER]	GO:0014846	esophagus smooth muscle contraction	BIOLOGICAL_PROCESS	0.0278391	0.00577395	2	60	1948	1074134
[OVER]	GO:0001682	tRNA 5'-leader removal	BIOLOGICAL_PROCESS	0.0278391	0.00577395	2	60	1948	1074134
[OVER]	GO:0043282	pharyngeal muscle development	BIOLOGICAL_PROCESS	0.0278391	0.00577395	2	60	1948	1074134
[OVER]	GO:0021592	fourth ventricle development	BIOLOGICAL_PROCESS	0.0278391	0.00576954	4	384	1946	1073810
[OVER]	GO:0045716	positive regulation of low-density lipoprotein particle receptor biosynthetic process	BIOLOGICAL_PROCESS	0.0278391	0.00577395	2	60	1948	1074134
[OVER]	GO:0005316	high-affinity inorganic phosphate:sodium symporter activity	MOLECULAR_FUNCTION	0.0278391	0.00577395	2	60	1948	1074134
[OVER]	GO:0003956	NAD(P)+-protein-arginine ADP-ribosyltransferase activity	MOLECULAR_FUNCTION	0.0278391	0.00577395	2	60	1948	1074134
[OVER]	GO:1990112	RQC complex	CELLULAR_COMPONENT	0.0278391	0.00577395	2	60	1948	1074134
[OVER]	GO:1901569	fatty acid derivative catabolic process	BIOLOGICAL_PROCESS	0.0280447	0.00582226	3	195	1947	1073999
[OVER]	GO:0046784	viral mRNA export from host cell nucleus	BIOLOGICAL_PROCESS	0.0280447	0.00582226	3	195	1947	1073999
[OVER]	GO:0090594	inflammatory response to wounding	BIOLOGICAL_PROCESS	0.0280447	0.00582125	4	385	1946	1073809
[OVER]	GO:0070294	renal sodium ion absorption	BIOLOGICAL_PROCESS	0.0280447	0.00582125	4	385	1946	1073809
[OVER]	GO:0000578	embryonic axis specification	BIOLOGICAL_PROCESS	0.0280628	0.00582695	10	2094	1940	1072100
[OVER]	GO:0072344	rescue of stalled ribosome	BIOLOGICAL_PROCESS	0.0284177	0.0059035	3	196	1947	1073998
[OVER]	GO:0097068	response to thyroxine	BIOLOGICAL_PROCESS	0.0284177	0.0059035	3	196	1947	1073998
[OVER]	GO:0004526	ribonuclease P activity	MOLECULAR_FUNCTION	0.0286571	0.00595613	2	61	1948	1074133
[OVER]	GO:0004816	asparagine-tRNA ligase activity	MOLECULAR_FUNCTION	0.0286571	0.00595613	2	61	1948	1074133
[OVER]	GO:0031415	NatA complex	CELLULAR_COMPONENT	0.0286571	0.00595613	2	61	1948	1074133
[OVER]	GO:0043576	regulation of respiratory gaseous exchange	BIOLOGICAL_PROCESS	0.0287179	0.00596972	5	618	1945	1073576
[OVER]	GO:0016024	CDP-diacylglycerol biosynthetic process	BIOLOGICAL_PROCESS	0.0287794	0.00598541	3	197	1947	1073997
[OVER]	GO:0055118	negative regulation of cardiac muscle contraction	BIOLOGICAL_PROCESS	0.0287794	0.00598541	3	197	1947	1073997
[OVER]	GO:0032421	stereocilium bundle	CELLULAR_COMPONENT	0.0289271	0.00601904	12	2791	1938	1071403
[OVER]	GO:0033189	response to vitamin A	BIOLOGICAL_PROCESS	0.0289536	0.00602552	6	879	1944	1073315
[OVER]	GO:2000778	positive regulation of interleukin-6 secretion	BIOLOGICAL_PROCESS	0.0290511	0.00604874	5	620	1945	1073574
[OVER]	GO:0034713	type I transforming growth factor beta receptor binding	MOLECULAR_FUNCTION	0.0291296	0.006068	3	198	1947	1073996
[OVER]	GO:0005666	RNA polymerase III complex	CELLULAR_COMPONENT	0.0291296	0.006068	3	198	1947	1073996
[OVER]	GO:2000648	positive regulation of stem cell proliferation	BIOLOGICAL_PROCESS	0.029202	0.00608603	8	1464	1942	1072730
[OVER]	GO:0031033	myosin filament organization	BIOLOGICAL_PROCESS	0.0293382	0.0061164	9	1781	1941	1072413
[OVER]	GO:0005125	cytokine activity	MOLECULAR_FUNCTION	0.0293597	0.00612185	6	882	1944	1073312
[OVER]	GO:0150064	vertebrate eye-specific patterning	BIOLOGICAL_PROCESS	0.029399	0.00613803	4	391	1946	1073803
[OVER]	GO:0006738	nicotinamide riboside catabolic process	BIOLOGICAL_PROCESS	0.029399	0.00614091	2	62	1948	1074132
[OVER]	GO:0043301	negative regulation of leukocyte degranulation	BIOLOGICAL_PROCESS	0.029399	0.00613803	4	391	1946	1073803
[OVER]	GO:0061668	mitochondrial ribosome assembly	BIOLOGICAL_PROCESS	0.029399	0.00614091	2	62	1948	1074132
[OVER]	GO:0071163	DNA replication preinitiation complex assembly	BIOLOGICAL_PROCESS	0.029399	0.00614091	2	62	1948	1074132
[OVER]	GO:0010142	farnesyl diphosphate biosynthetic process, mevalonate pathway	BIOLOGICAL_PROCESS	0.029399	0.00614091	2	62	1948	1074132
[OVER]	GO:0070560	protein secretion by platelet	BIOLOGICAL_PROCESS	0.029399	0.00614091	2	62	1948	1074132
[OVER]	GO:0001772	immunological synapse	CELLULAR_COMPONENT	0.0296845	0.00620553	8	1469	1942	1072725
[OVER]	GO:0030479	actin cortical patch	CELLULAR_COMPONENT	0.0296914	0.00620897	5	624	1945	1073570
[OVER]	GO:0090435	protein localization to nuclear envelope	BIOLOGICAL_PROCESS	0.0297979	0.00623523	3	200	1947	1073994
[OVER]	GO:0015867	ATP transport	BIOLOGICAL_PROCESS	0.0297979	0.00623523	3	200	1947	1073994
[OVER]	GO:1902188	positive regulation of viral release from host cell	BIOLOGICAL_PROCESS	0.0298403	0.00624611	4	393	1946	1073801
[OVER]	GO:0060297	regulation of sarcomere organization	BIOLOGICAL_PROCESS	0.0300111	0.00628488	6	887	1944	1073307
[OVER]	GO:0072393	microtubule anchoring at microtubule organizing center	BIOLOGICAL_PROCESS	0.0300718	0.00630063	4	394	1946	1073800
[OVER]	GO:1903679	positive regulation of cap-independent translational initiation	BIOLOGICAL_PROCESS	0.0301362	0.00632829	2	63	1948	1074131
[OVER]	GO:0031384	regulation of initiation of mating projection growth	BIOLOGICAL_PROCESS	0.0301362	0.00632829	2	63	1948	1074131
[OVER]	GO:1990116	ribosome-associated ubiquitin-dependent protein catabolic process	BIOLOGICAL_PROCESS	0.0301362	0.00632829	2	63	1948	1074131
[OVER]	GO:1990441	negative regulation of transcription from RNA polymerase II promoter in response to endoplasmic reticulum stress	BIOLOGICAL_PROCESS	0.0301362	0.00632829	2	63	1948	1074131
[OVER]	GO:0007394	dorsal closure, elongation of leading edge cells	BIOLOGICAL_PROCESS	0.0301362	0.00632829	2	63	1948	1074131
[OVER]	GO:0021691	cerebellar Purkinje cell layer maturation	BIOLOGICAL_PROCESS	0.0301362	0.00632829	2	63	1948	1074131
[OVER]	GO:0051978	lysophospholipid:sodium symporter activity	MOLECULAR_FUNCTION	0.0301362	0.00632829	2	63	1948	1074131
[OVER]	GO:0003896	DNA primase activity	MOLECULAR_FUNCTION	0.0301362	0.00632829	2	63	1948	1074131
[OVER]	GO:0099073	mitochondrion-derived vesicle	CELLULAR_COMPONENT	0.0301362	0.00632829	2	63	1948	1074131
[OVER]	GO:0043628	ncRNA 3'-end processing	BIOLOGICAL_PROCESS	0.0301448	0.00633109	5	627	1945	1073567
[OVER]	GO:0051238	sequestering of metal ion	BIOLOGICAL_PROCESS	0.0304635	0.00640518	3	202	1947	1073992
[OVER]	GO:0044027	hypermethylation of CpG island	BIOLOGICAL_PROCESS	0.0304635	0.00640518	3	202	1947	1073992
[OVER]	GO:0051599	response to hydrostatic pressure	BIOLOGICAL_PROCESS	0.0304635	0.00640518	3	202	1947	1073992
[OVER]	GO:0032026	response to magnesium ion	BIOLOGICAL_PROCESS	0.0306307	0.00644138	9	1796	1941	1072398
[OVER]	GO:0060575	intestinal epithelial cell differentiation	BIOLOGICAL_PROCESS	0.0307236	0.00646605	4	397	1946	1073797
[OVER]	GO:0007175	negative regulation of epidermal growth factor-activated receptor activity	BIOLOGICAL_PROCESS	0.0308282	0.00649119	3	203	1947	1073991
[OVER]	GO:0004065	arylsulfatase activity	MOLECULAR_FUNCTION	0.0308282	0.00649119	3	203	1947	1073991
[OVER]	GO:0003810	protein-glutamine gamma-glutamyltransferase activity	MOLECULAR_FUNCTION	0.0308282	0.00649119	3	203	1947	1073991
[OVER]	GO:1903860	negative regulation of dendrite extension	BIOLOGICAL_PROCESS	0.0309229	0.00651825	2	64	1948	1074130
[OVER]	GO:0051977	lysophospholipid transport	BIOLOGICAL_PROCESS	0.0309229	0.00651825	2	64	1948	1074130
[OVER]	GO:0061670	evoked neurotransmitter secretion	BIOLOGICAL_PROCESS	0.0309229	0.00651825	2	64	1948	1074130
[OVER]	GO:1990460	leptin receptor binding	MOLECULAR_FUNCTION	0.0309229	0.00651825	2	64	1948	1074130
[OVER]	GO:0005956	protein kinase CK2 complex	CELLULAR_COMPONENT	0.0309229	0.00651825	2	64	1948	1074130
[OVER]	GO:0032780	negative regulation of ATPase activity	BIOLOGICAL_PROCESS	0.0309245	0.00652183	4	398	1946	1073796
[OVER]	GO:0050975	sensory perception of touch	BIOLOGICAL_PROCESS	0.0309245	0.00652183	4	398	1946	1073796
[OVER]	GO:0045197	establishment or maintenance of epithelial cell apical/basal polarity	BIOLOGICAL_PROCESS	0.0309342	0.00652493	11	2471	1939	1071723
[OVER]	GO:0035728	response to hepatocyte growth factor	BIOLOGICAL_PROCESS	0.0310504	0.00655047	7	1180	1943	1073014
[OVER]	GO:0010803	regulation of tumor necrosis factor-mediated signaling pathway	BIOLOGICAL_PROCESS	0.0311722	0.00657924	7	1181	1943	1073013
[OVER]	GO:0030950	establishment or maintenance of actin cytoskeleton polarity	BIOLOGICAL_PROCESS	0.0311722	0.00658035	5	633	1945	1073561
[OVER]	GO:0019372	lipoxygenase pathway	BIOLOGICAL_PROCESS	0.0311722	0.00657788	3	204	1947	1073990
[OVER]	GO:0016208	AMP binding	MOLECULAR_FUNCTION	0.0311722	0.00658035	5	633	1945	1073561
[OVER]	GO:0071339	MLL1 complex	CELLULAR_COMPONENT	0.0311902	0.00658626	6	896	1944	1073298
[OVER]	GO:0060453	regulation of gastric acid secretion	BIOLOGICAL_PROCESS	0.0315393	0.00666525	3	205	1947	1073989
[OVER]	GO:1904628	cellular response to phorbol 13-acetate 12-myristate	BIOLOGICAL_PROCESS	0.0315393	0.00666525	3	205	1947	1073989
[OVER]	GO:0060041	retina development in camera-type eye	BIOLOGICAL_PROCESS	0.0316716	0.00669429	23	7089	1927	1067105
[OVER]	GO:2000346	negative regulation of hepatocyte proliferation	BIOLOGICAL_PROCESS	0.0317244	0.00671078	2	65	1948	1074129
[OVER]	GO:0070084	protein initiator methionine removal	BIOLOGICAL_PROCESS	0.0317244	0.00671078	2	65	1948	1074129
[OVER]	GO:1990175	EH domain binding	MOLECULAR_FUNCTION	0.0317244	0.00671078	2	65	1948	1074129
[OVER]	GO:0044388	small protein activating enzyme binding	MOLECULAR_FUNCTION	0.0317244	0.00671078	2	65	1948	1074129
[OVER]	GO:1904115	axon cytoplasm	CELLULAR_COMPONENT	0.0317244	0.00671077	9	1808	1941	1072386
[OVER]	GO:1904385	cellular response to angiotensin	BIOLOGICAL_PROCESS	0.0317843	0.0067245	7	1186	1943	1073008
[OVER]	GO:0010507	negative regulation of autophagy	BIOLOGICAL_PROCESS	0.0318089	0.00673185	11	2482	1939	1071712
[OVER]	GO:0043518	negative regulation of DNA damage response, signal transduction by p53 class mediator	BIOLOGICAL_PROCESS	0.0318757	0.00674811	4	402	1946	1073792
[OVER]	GO:0022614	membrane to membrane docking	BIOLOGICAL_PROCESS	0.03188	0.00675332	3	206	1947	1073988
[OVER]	GO:0090724	central region of growth cone	CELLULAR_COMPONENT	0.03188	0.00675332	3	206	1947	1073988
[OVER]	GO:0042472	inner ear morphogenesis	BIOLOGICAL_PROCESS	0.0318837	0.00675517	16	4313	1934	1069881
[OVER]	GO:0042130	negative regulation of T cell proliferation	BIOLOGICAL_PROCESS	0.0318849	0.0067565	9	1810	1941	1072384
[OVER]	GO:2000249	regulation of actin cytoskeleton reorganization	BIOLOGICAL_PROCESS	0.0319826	0.00677827	8	1492	1942	1072702
[OVER]	GO:0140112	extracellular vesicle biogenesis	BIOLOGICAL_PROCESS	0.0320482	0.00679325	5	638	1945	1073556
[OVER]	GO:1905383	protein localization to presynapse	BIOLOGICAL_PROCESS	0.0320958	0.00680549	4	403	1946	1073791
[OVER]	GO:0009062	fatty acid catabolic process	BIOLOGICAL_PROCESS	0.0321471	0.00681745	12	2838	1938	1071356
[OVER]	GO:0006516	glycoprotein catabolic process	BIOLOGICAL_PROCESS	0.0322161	0.0068364	5	639	1945	1073555
[OVER]	GO:0030101	natural killer cell activation	BIOLOGICAL_PROCESS	0.0323025	0.00685582	8	1495	1942	1072699
[OVER]	GO:0035561	regulation of chromatin binding	BIOLOGICAL_PROCESS	0.0324908	0.00689797	6	905	1944	1073289
[OVER]	GO:0046115	guanosine catabolic process	BIOLOGICAL_PROCESS	0.0325016	0.00690587	2	66	1948	1074128
[OVER]	GO:0031134	sister chromatid biorientation	BIOLOGICAL_PROCESS	0.0325016	0.00690587	2	66	1948	1074128
[OVER]	GO:0033186	CAF-1 complex	CELLULAR_COMPONENT	0.0325016	0.00690587	2	66	1948	1074128
[OVER]	GO:0106077	histone succinylation	BIOLOGICAL_PROCESS	0.0325819	0.00693152	3	208	1947	1073986
[OVER]	GO:0045116	protein neddylation	BIOLOGICAL_PROCESS	0.0325819	0.00693152	3	208	1947	1073986
[OVER]	GO:0042587	glycogen granule	CELLULAR_COMPONENT	0.0325819	0.00693152	3	208	1947	1073986
[OVER]	GO:0070051	fibrinogen binding	MOLECULAR_FUNCTION	0.0329795	0.00702166	3	209	1947	1073985
[OVER]	GO:0060342	photoreceptor inner segment membrane	CELLULAR_COMPONENT	0.0329795	0.00702166	3	209	1947	1073985
[OVER]	GO:0004222	metalloendopeptidase activity	MOLECULAR_FUNCTION	0.0330884	0.00704594	10	2155	1940	1072039
[OVER]	GO:1902230	negative regulation of intrinsic apoptotic signaling pathway in response to DNA damage	BIOLOGICAL_PROCESS	0.0333185	0.00709718	4	408	1946	1073786
[OVER]	GO:0046381	CMP-N-acetylneuraminate metabolic process	BIOLOGICAL_PROCESS	0.033322	0.00710352	2	67	1948	1074127
[OVER]	GO:0001963	synaptic transmission, dopaminergic	BIOLOGICAL_PROCESS	0.033322	0.00709934	5	645	1945	1073549
[OVER]	GO:0031270	pseudopodium retraction	BIOLOGICAL_PROCESS	0.033322	0.00710352	2	67	1948	1074127
[OVER]	GO:0033552	response to vitamin B3	BIOLOGICAL_PROCESS	0.033322	0.00710352	2	67	1948	1074127
[OVER]	GO:0005914	spot adherens junction	CELLULAR_COMPONENT	0.033322	0.00710352	2	67	1948	1074127
[OVER]	GO:0042303	molting cycle	BIOLOGICAL_PROCESS	0.0333483	0.0071119	16	4338	1934	1069856
[OVER]	GO:0098801	regulation of renal system process	BIOLOGICAL_PROCESS	0.0333483	0.00711162	6	911	1944	1073283
[OVER]	GO:1903233	regulation of calcium ion-dependent exocytosis of neurotransmitter	BIOLOGICAL_PROCESS	0.0333483	0.00711249	3	210	1947	1073984
[OVER]	GO:1902004	positive regulation of amyloid-beta formation	BIOLOGICAL_PROCESS	0.0334923	0.00714769	6	912	1944	1073282
[OVER]	GO:0015030	Cajal body	CELLULAR_COMPONENT	0.0334923	0.00714769	6	912	1944	1073282
[OVER]	GO:0032391	photoreceptor connecting cilium	CELLULAR_COMPONENT	0.0334923	0.00714769	6	912	1944	1073282
[OVER]	GO:0070417	cellular response to cold	BIOLOGICAL_PROCESS	0.0336678	0.00718853	5	647	1945	1073547
[OVER]	GO:0036481	intrinsic apoptotic signaling pathway in response to hydrogen peroxide	BIOLOGICAL_PROCESS	0.0337297	0.00720402	3	211	1947	1073983
[OVER]	GO:0001843	neural tube closure	BIOLOGICAL_PROCESS	0.0337473	0.00721003	15	3964	1935	1070230
[OVER]	GO:2001209	positive regulation of transcription elongation from RNA polymerase I promoter	BIOLOGICAL_PROCESS	0.0337697	0.00722843	1	3	1949	1074191
[OVER]	GO:0090262	regulation of transcription-coupled nucleotide-excision repair	BIOLOGICAL_PROCESS	0.0337697	0.00722843	1	3	1949	1074191
[OVER]	GO:0007374	posterior midgut invagination	BIOLOGICAL_PROCESS	0.0337697	0.00722843	1	3	1949	1074191
[OVER]	GO:2000751	histone H3-T3 phosphorylation involved in chromosome passenger complex localization to kinetochore	BIOLOGICAL_PROCESS	0.0337697	0.00722843	1	3	1949	1074191
[OVER]	GO:0102389	polyprenol reductase activity	MOLECULAR_FUNCTION	0.0337697	0.00722843	1	3	1949	1074191
[OVER]	GO:0042056	chemoattractant activity	MOLECULAR_FUNCTION	0.0337697	0.00721613	4	410	1946	1073784
[OVER]	GO:0004577	N-acetylglucosaminyldiphosphodolichol N-acetylglucosaminyltransferase activity	MOLECULAR_FUNCTION	0.0337697	0.00722843	1	3	1949	1074191
[OVER]	GO:0047750	cholestenol delta-isomerase activity	MOLECULAR_FUNCTION	0.0337697	0.00722843	1	3	1949	1074191
[OVER]	GO:0071254	cytoplasmic U snRNP body	CELLULAR_COMPONENT	0.0337697	0.00722843	1	3	1949	1074191
[OVER]	GO:0031309	integral component of nuclear outer membrane	CELLULAR_COMPONENT	0.0337697	0.00722843	1	3	1949	1074191
[OVER]	GO:0030903	notochord development	BIOLOGICAL_PROCESS	0.0337956	0.00723623	7	1203	1943	1072991
[OVER]	GO:1990928	response to amino acid starvation	BIOLOGICAL_PROCESS	0.0339984	0.0072808	8	1511	1942	1072683
[OVER]	GO:0032888	regulation of mitotic spindle elongation	BIOLOGICAL_PROCESS	0.0340413	0.00730371	2	68	1948	1074126
[OVER]	GO:0030521	androgen receptor signaling pathway	BIOLOGICAL_PROCESS	0.0340413	0.00729968	9	1833	1941	1072361
[OVER]	GO:0090131	mesenchyme migration	BIOLOGICAL_PROCESS	0.0340413	0.00730371	2	68	1948	1074126
[OVER]	GO:1905426	positive regulation of Wnt-mediated midbrain dopaminergic neuron differentiation	BIOLOGICAL_PROCESS	0.0340413	0.00730371	2	68	1948	1074126
[OVER]	GO:1904749	regulation of protein localization to nucleolus	BIOLOGICAL_PROCESS	0.0340413	0.00729624	3	212	1947	1073982
[OVER]	GO:0015660	formate efflux transmembrane transporter activity	MOLECULAR_FUNCTION	0.0340413	0.00730371	2	68	1948	1074126
[OVER]	GO:0042105	alpha-beta T cell receptor complex	CELLULAR_COMPONENT	0.0340413	0.00730371	2	68	1948	1074126
[OVER]	GO:0060215	primitive hemopoiesis	BIOLOGICAL_PROCESS	0.0341242	0.00732377	5	650	1945	1073544
[OVER]	GO:0048690	regulation of axon extension involved in regeneration	BIOLOGICAL_PROCESS	0.0341242	0.00732377	5	650	1945	1073544
[OVER]	GO:0008347	glial cell migration	BIOLOGICAL_PROCESS	0.034154	0.00733132	12	2866	1938	1071328
[OVER]	GO:0043522	leucine zipper domain binding	MOLECULAR_FUNCTION	0.034433	0.007397	4	413	1946	1073781
[OVER]	GO:1990405	protein antigen binding	MOLECULAR_FUNCTION	0.034433	0.007397	4	413	1946	1073781
[OVER]	GO:0005684	U2-type spliceosomal complex	CELLULAR_COMPONENT	0.0346536	0.00744671	9	1839	1941	1072355
[OVER]	GO:0018904	ether metabolic process	BIOLOGICAL_PROCESS	0.0347005	0.00745795	4	414	1946	1073780
[OVER]	GO:0030552	cAMP binding	MOLECULAR_FUNCTION	0.0347083	0.00746078	5	653	1945	1073541
[OVER]	GO:0006624	vacuolar protein processing	BIOLOGICAL_PROCESS	0.0348608	0.00750644	2	69	1948	1074125
[OVER]	GO:0048211	Golgi vesicle docking	BIOLOGICAL_PROCESS	0.0348608	0.00750644	2	69	1948	1074125
[OVER]	GO:0045134	uridine-diphosphatase activity	MOLECULAR_FUNCTION	0.0348608	0.00750644	2	69	1948	1074125
[OVER]	GO:0004749	ribose phosphate diphosphokinase activity	MOLECULAR_FUNCTION	0.0348608	0.00750644	2	69	1948	1074125
[OVER]	GO:0097453	mesaxon	CELLULAR_COMPONENT	0.0348608	0.00750644	2	69	1948	1074125
[OVER]	GO:0044613	nuclear pore central transport channel	CELLULAR_COMPONENT	0.0348608	0.00750644	2	69	1948	1074125
[OVER]	GO:0006098	pentose-phosphate shunt	BIOLOGICAL_PROCESS	0.0349147	0.00751923	4	415	1946	1073779
[OVER]	GO:0048333	mesodermal cell differentiation	BIOLOGICAL_PROCESS	0.0350814	0.0075563	8	1521	1942	1072673
[OVER]	GO:0051001	negative regulation of nitric-oxide synthase activity	BIOLOGICAL_PROCESS	0.035167	0.0075771	3	215	1947	1073979
[OVER]	GO:0048745	smooth muscle tissue development	BIOLOGICAL_PROCESS	0.0354009	0.00762868	6	925	1944	1073269
[OVER]	GO:0007549	dosage compensation	BIOLOGICAL_PROCESS	0.0354767	0.00764622	5	657	1945	1073537
[OVER]	GO:0034116	positive regulation of heterotypic cell-cell adhesion	BIOLOGICAL_PROCESS	0.0355914	0.00767213	3	216	1947	1073978
[OVER]	GO:0035635	entry of bacterium into host cell	BIOLOGICAL_PROCESS	0.0357193	0.00770505	4	418	1946	1073776
[OVER]	GO:0046048	UDP metabolic process	BIOLOGICAL_PROCESS	0.0357193	0.00771169	2	70	1948	1074124
[OVER]	GO:1904776	regulation of protein localization to cell cortex	BIOLOGICAL_PROCESS	0.0357193	0.00770505	4	418	1946	1073776
[OVER]	GO:0015966	diadenosine tetraphosphate biosynthetic process	BIOLOGICAL_PROCESS	0.0357193	0.00771169	2	70	1948	1074124
[OVER]	GO:1990523	bone regeneration	BIOLOGICAL_PROCESS	0.0357193	0.00771169	2	70	1948	1074124
[OVER]	GO:0021589	cerebellum structural organization	BIOLOGICAL_PROCESS	0.0357193	0.00771169	2	70	1948	1074124
[OVER]	GO:0070540	stearic acid binding	MOLECULAR_FUNCTION	0.0357193	0.00771169	2	70	1948	1074124
[OVER]	GO:0002189	ribose phosphate diphosphokinase complex	CELLULAR_COMPONENT	0.0357193	0.00771169	2	70	1948	1074124
[OVER]	GO:0007622	rhythmic behavior	BIOLOGICAL_PROCESS	0.0361161	0.00779857	9	1853	1941	1072341
[OVER]	GO:0007039	protein catabolic process in the vacuole	BIOLOGICAL_PROCESS	0.0363817	0.00785836	6	931	1944	1073263
[OVER]	GO:0030686	90S preribosome	CELLULAR_COMPONENT	0.0364764	0.00788249	5	662	1945	1073532
[OVER]	GO:2000424	positive regulation of eosinophil chemotaxis	BIOLOGICAL_PROCESS	0.0366247	0.00791945	2	71	1948	1074123
[OVER]	GO:0021882	regulation of transcription from RNA polymerase II promoter involved in forebrain neuron fate commitment	BIOLOGICAL_PROCESS	0.0366247	0.00791945	2	71	1948	1074123
[OVER]	GO:0070401	NADP+ binding	MOLECULAR_FUNCTION	0.0366247	0.00791945	2	71	1948	1074123
[OVER]	GO:0032040	small-subunit processome	CELLULAR_COMPONENT	0.0366694	0.00793035	5	663	1945	1073531
[OVER]	GO:0048246	macrophage chemotaxis	BIOLOGICAL_PROCESS	0.0370123	0.00800699	7	1227	1943	1072967
[OVER]	GO:0045638	negative regulation of myeloid cell differentiation	BIOLOGICAL_PROCESS	0.0370491	0.00801744	10	2198	1940	1071996
[OVER]	GO:0014883	transition between fast and slow fiber	BIOLOGICAL_PROCESS	0.0370802	0.00802666	5	665	1945	1073529
[OVER]	GO:0009312	oligosaccharide biosynthetic process	BIOLOGICAL_PROCESS	0.0371928	0.00805352	6	936	1944	1073258
[OVER]	GO:1905205	positive regulation of connective tissue replacement	BIOLOGICAL_PROCESS	0.0372019	0.00805924	3	220	1947	1073974
[OVER]	GO:0031418	L-ascorbic acid binding	MOLECULAR_FUNCTION	0.0372019	0.00805924	3	220	1947	1073974
[OVER]	GO:0046935	1-phosphatidylinositol-3-kinase regulator activity	MOLECULAR_FUNCTION	0.0372019	0.00805924	3	220	1947	1073974
[OVER]	GO:0042301	phosphate ion binding	MOLECULAR_FUNCTION	0.0372636	0.00807512	5	666	1945	1073528
[OVER]	GO:0043101	purine-containing compound salvage	BIOLOGICAL_PROCESS	0.0373066	0.00808567	4	424	1946	1073770
[OVER]	GO:0006432	phenylalanyl-tRNA aminoacylation	BIOLOGICAL_PROCESS	0.0374692	0.00812972	2	72	1948	1074122
[OVER]	GO:0045994	positive regulation of translational initiation by iron	BIOLOGICAL_PROCESS	0.0374692	0.00812972	2	72	1948	1074122
[OVER]	GO:1905035	negative regulation of antifungal innate immune response	BIOLOGICAL_PROCESS	0.0374692	0.00812972	2	72	1948	1074122
[OVER]	GO:0034378	chylomicron assembly	BIOLOGICAL_PROCESS	0.0374692	0.00812972	2	72	1948	1074122
[OVER]	GO:0007506	gonadal mesoderm development	BIOLOGICAL_PROCESS	0.0374692	0.00812972	2	72	1948	1074122
[OVER]	GO:0045495	pole plasm	CELLULAR_COMPONENT	0.0374764	0.00813255	6	938	1944	1073256
[OVER]	GO:0010762	regulation of fibroblast migration	BIOLOGICAL_PROCESS	0.03751	0.0081411	7	1231	1943	1072963
[OVER]	GO:0080184	response to phenylpropanoid	BIOLOGICAL_PROCESS	0.0375753	0.00815779	3	221	1947	1073973
[OVER]	GO:0009950	dorsal/ventral axis specification	BIOLOGICAL_PROCESS	0.0377	0.00818992	8	1543	1942	1072651
[OVER]	GO:0010793	regulation of mRNA export from nucleus	BIOLOGICAL_PROCESS	0.0378106	0.00821524	4	426	1946	1073768
[OVER]	GO:0046854	phosphatidylinositol phosphorylation	BIOLOGICAL_PROCESS	0.0379315	0.00824277	7	1234	1943	1072960
[OVER]	GO:0070840	dynein complex binding	MOLECULAR_FUNCTION	0.0380496	0.00827099	5	670	1945	1073524
[OVER]	GO:0032486	Rap protein signal transduction	BIOLOGICAL_PROCESS	0.0380876	0.00828052	4	427	1946	1073767
[OVER]	GO:0006421	asparaginyl-tRNA aminoacylation	BIOLOGICAL_PROCESS	0.0383193	0.00834248	2	73	1948	1074121
[OVER]	GO:0040032	post-embryonic body morphogenesis	BIOLOGICAL_PROCESS	0.0383193	0.00834248	2	73	1948	1074121
[OVER]	GO:0034395	regulation of transcription from RNA polymerase II promoter in response to iron	BIOLOGICAL_PROCESS	0.0383193	0.00834248	2	73	1948	1074121
[OVER]	GO:0048615	embryonic anterior midgut (ectodermal) morphogenesis	BIOLOGICAL_PROCESS	0.0383193	0.00834248	2	73	1948	1074121
[OVER]	GO:0019826	oxygen sensor activity	MOLECULAR_FUNCTION	0.0383193	0.00834248	2	73	1948	1074121
[OVER]	GO:0045886	negative regulation of synaptic growth at neuromuscular junction	BIOLOGICAL_PROCESS	0.0383244	0.00834615	4	428	1946	1073766
[OVER]	GO:0033184	positive regulation of histone ubiquitination	BIOLOGICAL_PROCESS	0.0383624	0.008357	3	223	1947	1073971
[OVER]	GO:0061676	importin-alpha family protein binding	MOLECULAR_FUNCTION	0.0383624	0.008357	3	223	1947	1073971
[OVER]	GO:0033333	fin development	BIOLOGICAL_PROCESS	0.0386041	0.00841355	6	945	1944	1073249
[OVER]	GO:0080025	phosphatidylinositol-3,5-bisphosphate binding	MOLECULAR_FUNCTION	0.0386041	0.00841355	6	945	1944	1073249
[OVER]	GO:0086100	endothelin receptor signaling pathway	BIOLOGICAL_PROCESS	0.0387851	0.00845767	3	224	1947	1073970
[OVER]	GO:0055131	C3HC4-type RING finger domain binding	MOLECULAR_FUNCTION	0.0387851	0.00845767	3	224	1947	1073970
[OVER]	GO:0060161	positive regulation of dopamine receptor signaling pathway	BIOLOGICAL_PROCESS	0.0391451	0.00855773	2	74	1948	1074120
[OVER]	GO:0042840	D-glucuronate catabolic process	BIOLOGICAL_PROCESS	0.0391451	0.00855773	2	74	1948	1074120
[OVER]	GO:1902889	protein localization to spindle microtubule	BIOLOGICAL_PROCESS	0.0391451	0.00855773	2	74	1948	1074120
[OVER]	GO:1990280	RNA localization to chromatin	BIOLOGICAL_PROCESS	0.0391451	0.00855773	2	74	1948	1074120
[OVER]	GO:1905552	positive regulation of protein localization to endoplasmic reticulum	BIOLOGICAL_PROCESS	0.0391451	0.00855773	2	74	1948	1074120
[OVER]	GO:0014734	skeletal muscle hypertrophy	BIOLOGICAL_PROCESS	0.0391451	0.00855773	2	74	1948	1074120
[OVER]	GO:0014718	positive regulation of satellite cell activation involved in skeletal muscle regeneration	BIOLOGICAL_PROCESS	0.0391451	0.00855773	2	74	1948	1074120
[OVER]	GO:0102752	1,4-alpha-glucan branching enzyme activity (using a glucosylated glycogenin as primer for glycogen synthesis)	MOLECULAR_FUNCTION	0.0391451	0.00855773	2	74	1948	1074120
[OVER]	GO:0004731	purine-nucleoside phosphorylase activity	MOLECULAR_FUNCTION	0.0391451	0.00855773	2	74	1948	1074120
[OVER]	GO:0055103	ligase regulator activity	MOLECULAR_FUNCTION	0.0391451	0.00855773	2	74	1948	1074120
[OVER]	GO:0098577	inactive sex chromosome	CELLULAR_COMPONENT	0.0391451	0.00855773	2	74	1948	1074120
[OVER]	GO:0071564	npBAF complex	CELLULAR_COMPONENT	0.0391451	0.00854507	4	431	1946	1073763
[OVER]	GO:0035518	histone H2A monoubiquitination	BIOLOGICAL_PROCESS	0.0393694	0.00861205	4	432	1946	1073762
[OVER]	GO:0060513	prostatic bud formation	BIOLOGICAL_PROCESS	0.0395513	0.00866114	3	226	1947	1073968
[OVER]	GO:0010667	negative regulation of cardiac muscle cell apoptotic process	BIOLOGICAL_PROCESS	0.0395513	0.00865989	6	951	1944	1073243
[OVER]	GO:0035497	cAMP response element binding	MOLECULAR_FUNCTION	0.0395513	0.00866114	3	226	1947	1073968
[OVER]	GO:2001223	negative regulation of neuron migration	BIOLOGICAL_PROCESS	0.0395973	0.00867255	5	678	1945	1073516
[OVER]	GO:0005159	insulin-like growth factor receptor binding	MOLECULAR_FUNCTION	0.0396164	0.00867938	4	433	1946	1073761
[OVER]	GO:0030435	sporulation resulting in formation of a cellular spore	BIOLOGICAL_PROCESS	0.0398125	0.00872368	5	679	1945	1073515
[OVER]	GO:0005697	telomerase holoenzyme complex	CELLULAR_COMPONENT	0.0399131	0.00874706	4	434	1946	1073760
[OVER]	GO:1905661	regulation of telomerase RNA reverse transcriptase activity	BIOLOGICAL_PROCESS	0.0399692	0.00877545	2	75	1948	1074119
[OVER]	GO:0046619	optic placode formation involved in camera-type eye formation	BIOLOGICAL_PROCESS	0.0399692	0.00877545	2	75	1948	1074119
[OVER]	GO:1905515	non-motile cilium assembly	BIOLOGICAL_PROCESS	0.0399692	0.00876514	7	1249	1943	1072945
[OVER]	GO:1904667	negative regulation of ubiquitin protein ligase activity	BIOLOGICAL_PROCESS	0.0399692	0.00877545	2	75	1948	1074119
[OVER]	GO:1905870	positive regulation of 3'-UTR-mediated mRNA stabilization	BIOLOGICAL_PROCESS	0.0399692	0.00877545	2	75	1948	1074119
[OVER]	GO:0030677	ribonuclease P complex	CELLULAR_COMPONENT	0.0399692	0.00877545	2	75	1948	1074119
[OVER]	GO:0016939	kinesin II complex	CELLULAR_COMPONENT	0.0399692	0.00877545	2	75	1948	1074119
[OVER]	GO:0071561	nucleus-vacuole junction	CELLULAR_COMPONENT	0.0399692	0.00877545	2	75	1948	1074119
[OVER]	GO:0005172	vascular endothelial growth factor receptor binding	MOLECULAR_FUNCTION	0.0401435	0.00881507	4	435	1946	1073759
[OVER]	GO:0015696	ammonium transport	BIOLOGICAL_PROCESS	0.0403633	0.00886471	14	3682	1936	1070512
[OVER]	GO:1903243	negative regulation of cardiac muscle hypertrophy in response to stress	BIOLOGICAL_PROCESS	0.0403636	0.00886747	3	228	1947	1073966
[OVER]	GO:0005816	spindle pole body	CELLULAR_COMPONENT	0.0403636	0.00886747	3	228	1947	1073966
[OVER]	GO:1902001	fatty acid transmembrane transport	BIOLOGICAL_PROCESS	0.0403647	0.00886908	6	956	1944	1073238
[OVER]	GO:0050482	arachidonic acid secretion	BIOLOGICAL_PROCESS	0.0404177	0.00888343	4	436	1946	1073758
[OVER]	GO:0031941	filamentous actin	CELLULAR_COMPONENT	0.0404599	0.00889406	8	1566	1942	1072628
[OVER]	GO:1904923	regulation of autophagy of mitochondrion in response to mitochondrial depolarization	BIOLOGICAL_PROCESS	0.0406121	0.00893025	5	683	1945	1073511
[OVER]	GO:0010499	proteasomal ubiquitin-independent protein catabolic process	BIOLOGICAL_PROCESS	0.0406868	0.00895214	4	437	1946	1073757
[OVER]	GO:0061469	regulation of type B pancreatic cell proliferation	BIOLOGICAL_PROCESS	0.0407509	0.00897171	3	229	1947	1073965
[OVER]	GO:0004331	fructose-2,6-bisphosphate 2-phosphatase activity	MOLECULAR_FUNCTION	0.0407509	0.00897171	3	229	1947	1073965
[OVER]	GO:0033592	RNA strand annealing activity	MOLECULAR_FUNCTION	0.0407509	0.00897171	3	229	1947	1073965
[OVER]	GO:0120020	cholesterol transfer activity	MOLECULAR_FUNCTION	0.0407933	0.00898242	5	684	1945	1073510
[OVER]	GO:0072719	cellular response to cisplatin	BIOLOGICAL_PROCESS	0.0408191	0.00899564	2	76	1948	1074118
[OVER]	GO:1902037	negative regulation of hematopoietic stem cell differentiation	BIOLOGICAL_PROCESS	0.0408191	0.00899564	2	76	1948	1074118
[OVER]	GO:0071894	histone H2B conserved C-terminal lysine ubiquitination	BIOLOGICAL_PROCESS	0.0408191	0.00899564	2	76	1948	1074118
[OVER]	GO:0007370	ventral furrow formation	BIOLOGICAL_PROCESS	0.0408191	0.00899564	2	76	1948	1074118
[OVER]	GO:1901622	positive regulation of smoothened signaling pathway involved in dorsal/ventral neural tube patterning	BIOLOGICAL_PROCESS	0.0408915	0.00902737	1	4	1949	1074190
[OVER]	GO:2001145	negative regulation of phosphatidylinositol-3,4,5-trisphosphate 5-phosphatase activity	BIOLOGICAL_PROCESS	0.0408915	0.00902737	1	4	1949	1074190
[OVER]	GO:1904231	positive regulation of succinate dehydrogenase activity	BIOLOGICAL_PROCESS	0.0408915	0.00902737	1	4	1949	1074190
[OVER]	GO:0110027	negative regulation of DNA strand resection involved in replication fork processing	BIOLOGICAL_PROCESS	0.0408915	0.00902737	1	4	1949	1074190
[OVER]	GO:0070902	mitochondrial tRNA pseudouridine synthesis	BIOLOGICAL_PROCESS	0.0408915	0.00902737	1	4	1949	1074190
[OVER]	GO:0106032	snRNA pseudouridine synthase activity	MOLECULAR_FUNCTION	0.0408915	0.00902737	1	4	1949	1074190
[OVER]	GO:0050614	delta24-sterol reductase activity	MOLECULAR_FUNCTION	0.0408915	0.00902737	1	4	1949	1074190
[OVER]	GO:0097631	integral component of omegasome membrane	CELLULAR_COMPONENT	0.0408915	0.00902737	1	4	1949	1074190
[OVER]	GO:0042575	DNA polymerase complex	CELLULAR_COMPONENT	0.0408915	0.00902119	4	438	1946	1073756
[OVER]	GO:0019783	ubiquitin-like protein-specific protease activity	MOLECULAR_FUNCTION	0.0410329	0.00906272	10	2240	1940	1071954
[OVER]	GO:0030486	smooth muscle dense body	CELLULAR_COMPONENT	0.0410773	0.00907666	3	230	1947	1073964
[OVER]	GO:0090636	outer dense plaque of desmosome	CELLULAR_COMPONENT	0.0410773	0.00907666	3	230	1947	1073964
[OVER]	GO:0090637	inner dense plaque of desmosome	CELLULAR_COMPONENT	0.0410773	0.00907666	3	230	1947	1073964
[OVER]	GO:0008140	cAMP response element binding protein binding	MOLECULAR_FUNCTION	0.0411341	0.00909059	4	439	1946	1073755
[OVER]	GO:0045652	regulation of megakaryocyte differentiation	BIOLOGICAL_PROCESS	0.0412476	0.00911706	8	1573	1942	1072621
[OVER]	GO:0090558	plant epidermis development	BIOLOGICAL_PROCESS	0.0412765	0.00912484	6	962	1944	1073232
[OVER]	GO:1902896	terminal web assembly	BIOLOGICAL_PROCESS	0.0415114	0.00918233	3	231	1947	1073963
[OVER]	GO:0016104	triterpenoid biosynthetic process	BIOLOGICAL_PROCESS	0.0416045	0.00921828	2	77	1948	1074117
[OVER]	GO:0000320	re-entry into mitotic cell cycle	BIOLOGICAL_PROCESS	0.0416045	0.00921828	2	77	1948	1074117
[OVER]	GO:0051309	female meiosis chromosome separation	BIOLOGICAL_PROCESS	0.0416045	0.00921828	2	77	1948	1074117
[OVER]	GO:0006114	glycerol biosynthetic process	BIOLOGICAL_PROCESS	0.0416045	0.00921828	2	77	1948	1074117
[OVER]	GO:0042564	NLS-dependent protein nuclear import complex	CELLULAR_COMPONENT	0.0416045	0.00921828	2	77	1948	1074117
[OVER]	GO:0000797	condensin core heterodimer	CELLULAR_COMPONENT	0.0416045	0.00921828	2	77	1948	1074117
[OVER]	GO:2001269	positive regulation of cysteine-type endopeptidase activity involved in apoptotic signaling pathway	BIOLOGICAL_PROCESS	0.0416529	0.00923042	4	441	1946	1073753
[OVER]	GO:0006506	GPI anchor biosynthetic process	BIOLOGICAL_PROCESS	0.0418653	0.00928872	3	232	1947	1073962
[OVER]	GO:1905062	positive regulation of cardioblast proliferation	BIOLOGICAL_PROCESS	0.0418653	0.00928872	3	232	1947	1073962
[OVER]	GO:0031274	positive regulation of pseudopodium assembly	BIOLOGICAL_PROCESS	0.0418653	0.00928872	3	232	1947	1073962
[OVER]	GO:0120103	centriolar subdistal appendage	CELLULAR_COMPONENT	0.0418653	0.00928872	3	232	1947	1073962
[OVER]	GO:0048635	negative regulation of muscle organ development	BIOLOGICAL_PROCESS	0.0419309	0.00930468	9	1908	1941	1072286
[OVER]	GO:0050931	pigment cell differentiation	BIOLOGICAL_PROCESS	0.0419553	0.0093115	8	1579	1942	1072615
[OVER]	GO:0006554	lysine catabolic process	BIOLOGICAL_PROCESS	0.0422135	0.00937165	4	443	1946	1073751
[OVER]	GO:0030011	maintenance of cell polarity	BIOLOGICAL_PROCESS	0.042271	0.00938583	6	968	1944	1073226
[OVER]	GO:0036121	double-stranded DNA helicase activity	MOLECULAR_FUNCTION	0.0423032	0.00939582	3	233	1947	1073961
[OVER]	GO:0031588	nucleotide-activated protein kinase complex	CELLULAR_COMPONENT	0.0423032	0.00939582	3	233	1947	1073961
[OVER]	GO:0046321	positive regulation of fatty acid oxidation	BIOLOGICAL_PROCESS	0.0423422	0.00940733	5	692	1945	1073502
[OVER]	GO:0000027	ribosomal large subunit assembly	BIOLOGICAL_PROCESS	0.0423422	0.00940733	5	692	1945	1073502
[OVER]	GO:0021799	cerebral cortex radially oriented cell migration	BIOLOGICAL_PROCESS	0.0424088	0.00942355	7	1267	1943	1072927
[OVER]	GO:1904178	negative regulation of adipose tissue development	BIOLOGICAL_PROCESS	0.042466	0.00944337	2	78	1948	1074116
[OVER]	GO:0071418	cellular response to amine stimulus	BIOLOGICAL_PROCESS	0.042466	0.00944337	2	78	1948	1074116
[OVER]	GO:0044314	protein K27-linked ubiquitination	BIOLOGICAL_PROCESS	0.042466	0.00944337	2	78	1948	1074116
[OVER]	GO:0017130	poly(C) RNA binding	MOLECULAR_FUNCTION	0.042466	0.00944337	2	78	1948	1074116
[OVER]	GO:0070436	Grb2-EGFR complex	CELLULAR_COMPONENT	0.042466	0.00944337	2	78	1948	1074116
[OVER]	GO:0001771	immunological synapse formation	BIOLOGICAL_PROCESS	0.0425908	0.009474	6	970	1944	1073224
[OVER]	GO:0071318	cellular response to ATP	BIOLOGICAL_PROCESS	0.0425908	0.009474	6	970	1944	1073224
[OVER]	GO:0001887	selenium compound metabolic process	BIOLOGICAL_PROCESS	0.0427112	0.00950365	3	234	1947	1073960
[OVER]	GO:0034356	NAD biosynthesis via nicotinamide riboside salvage pathway	BIOLOGICAL_PROCESS	0.0427112	0.00950365	3	234	1947	1073960
[OVER]	GO:0014066	regulation of phosphatidylinositol 3-kinase signaling	BIOLOGICAL_PROCESS	0.0429935	0.00957511	18	5278	1932	1068916
[OVER]	GO:0007631	feeding behavior	BIOLOGICAL_PROCESS	0.0431085	0.00960218	13	3343	1937	1070851
[OVER]	GO:0072656	maintenance of protein location in mitochondrion	BIOLOGICAL_PROCESS	0.0431405	0.0096122	3	235	1947	1073959
[OVER]	GO:0008526	phosphatidylinositol transfer activity	MOLECULAR_FUNCTION	0.0431405	0.0096122	3	235	1947	1073959
[OVER]	GO:0048487	beta-tubulin binding	MOLECULAR_FUNCTION	0.043313	0.0096521	6	974	1944	1073220
[OVER]	GO:0070765	gamma-secretase complex	CELLULAR_COMPONENT	0.0433778	0.0096709	2	79	1948	1074115
[OVER]	GO:0031624	ubiquitin conjugating enzyme binding	MOLECULAR_FUNCTION	0.0434112	0.00967981	5	697	1945	1073497
[OVER]	GO:0002890	negative regulation of immunoglobulin mediated immune response	BIOLOGICAL_PROCESS	0.0435653	0.00972147	3	236	1947	1073958
[OVER]	GO:0061842	microtubule organizing center localization	BIOLOGICAL_PROCESS	0.0435653	0.00972091	9	1922	1941	1072272
[OVER]	GO:0048548	regulation of pinocytosis	BIOLOGICAL_PROCESS	0.0435941	0.00973084	4	448	1946	1073746
[OVER]	GO:0051537	2 iron, 2 sulfur cluster binding	MOLECULAR_FUNCTION	0.0435995	0.00973495	5	698	1945	1073496
[OVER]	GO:0032530	regulation of microvillus organization	BIOLOGICAL_PROCESS	0.0438276	0.0097903	5	699	1945	1073495
[OVER]	GO:0060075	regulation of resting membrane potential	BIOLOGICAL_PROCESS	0.0439854	0.00983146	3	237	1947	1073957
[OVER]	GO:0000741	karyogamy	BIOLOGICAL_PROCESS	0.0439854	0.00983146	3	237	1947	1073957
[OVER]	GO:0070233	negative regulation of T cell apoptotic process	BIOLOGICAL_PROCESS	0.0440433	0.00984587	5	700	1945	1073494
[OVER]	GO:0032916	positive regulation of transforming growth factor beta3 production	BIOLOGICAL_PROCESS	0.0442427	0.00990085	2	80	1948	1074114
[OVER]	GO:2000179	positive regulation of neural precursor cell proliferation	BIOLOGICAL_PROCESS	0.0442427	0.0098988	10	2271	1940	1071923
[OVER]	GO:1901490	regulation of lymphangiogenesis	BIOLOGICAL_PROCESS	0.0442427	0.00990085	2	80	1948	1074114
[OVER]	GO:0033624	negative regulation of integrin activation	BIOLOGICAL_PROCESS	0.0442427	0.00990085	2	80	1948	1074114
[OVER]	GO:0000275	mitochondrial proton-transporting ATP synthase complex, catalytic sector F(1)	CELLULAR_COMPONENT	0.0442427	0.00990085	2	80	1948	1074114
[OVER]	GO:0010935	regulation of macrophage cytokine production	BIOLOGICAL_PROCESS	0.0444207	0.00994217	3	238	1947	1073956
[OVER]	GO:1901739	regulation of myoblast fusion	BIOLOGICAL_PROCESS	0.0447209	0.0100139	5	703	1945	1073491
[OVER]	GO:0000154	rRNA modification	BIOLOGICAL_PROCESS	0.0447209	0.0100139	5	703	1945	1073491
[OVER]	GO:0051010	microtubule plus-end binding	MOLECULAR_FUNCTION	0.0447212	0.0100154	6	982	1944	1073212
[OVER]	GO:0090324	negative regulation of oxidative phosphorylation	BIOLOGICAL_PROCESS	0.0448648	0.0100536	3	239	1947	1073955
[OVER]	GO:0051095	regulation of helicase activity	BIOLOGICAL_PROCESS	0.0448648	0.0100536	3	239	1947	1073955
[OVER]	GO:0006241	CTP biosynthetic process	BIOLOGICAL_PROCESS	0.0448648	0.0100536	3	239	1947	1073955
[OVER]	GO:0043422	protein kinase B binding	MOLECULAR_FUNCTION	0.0450396	0.0100988	4	453	1946	1073741
[OVER]	GO:0010082	regulation of root meristem growth	BIOLOGICAL_PROCESS	0.0451524	0.0101332	2	81	1948	1074113
[OVER]	GO:0004826	phenylalanine-tRNA ligase activity	MOLECULAR_FUNCTION	0.0451524	0.0101332	2	81	1948	1074113
[OVER]	GO:1990452	Parkin-FBXW7-Cul1 ubiquitin ligase complex	CELLULAR_COMPONENT	0.0451524	0.0101332	2	81	1948	1074113
[OVER]	GO:0034122	negative regulation of toll-like receptor signaling pathway	BIOLOGICAL_PROCESS	0.0452448	0.010157	7	1286	1943	1072908
[OVER]	GO:0045719	negative regulation of glycogen biosynthetic process	BIOLOGICAL_PROCESS	0.0452636	0.0101658	3	240	1947	1073954
[OVER]	GO:0042585	germinal vesicle	CELLULAR_COMPONENT	0.0452636	0.0101658	3	240	1947	1073954
[OVER]	GO:0017069	snRNA binding	MOLECULAR_FUNCTION	0.0453169	0.0101838	5	706	1945	1073488
[OVER]	GO:0051926	negative regulation of calcium ion transport	BIOLOGICAL_PROCESS	0.0453373	0.0101899	8	1605	1942	1072589
[OVER]	GO:0001102	RNA polymerase II activating transcription factor binding	MOLECULAR_FUNCTION	0.0453607	0.0101967	7	1287	1943	1072907
[OVER]	GO:0030890	positive regulation of B cell proliferation	BIOLOGICAL_PROCESS	0.0453716	0.0102007	6	986	1944	1073208
[OVER]	GO:0005852	eukaryotic translation initiation factor 3 complex	CELLULAR_COMPONENT	0.0455708	0.0102485	4	455	1946	1073739
[OVER]	GO:0035748	myelin sheath abaxonal region	CELLULAR_COMPONENT	0.0455708	0.0102485	4	455	1946	1073739
[OVER]	GO:0010992	ubiquitin recycling	BIOLOGICAL_PROCESS	0.0456912	0.0102787	3	241	1947	1073953
[OVER]	GO:0004550	nucleoside diphosphate kinase activity	MOLECULAR_FUNCTION	0.0456912	0.0102787	3	241	1947	1073953
[OVER]	GO:0051059	NF-kappaB binding	MOLECULAR_FUNCTION	0.0457535	0.0102942	6	988	1944	1073206
[OVER]	GO:0035128	post-embryonic forelimb morphogenesis	BIOLOGICAL_PROCESS	0.0459922	0.010368	2	82	1948	1074112
[OVER]	GO:1903673	mitotic cleavage furrow formation	BIOLOGICAL_PROCESS	0.0459922	0.010368	2	82	1948	1074112
[OVER]	GO:1903575	cornified envelope assembly	BIOLOGICAL_PROCESS	0.0459922	0.010368	2	82	1948	1074112
[OVER]	GO:0071283	cellular response to iron(III) ion	BIOLOGICAL_PROCESS	0.0459922	0.010368	2	82	1948	1074112
[OVER]	GO:1901581	negative regulation of telomeric RNA transcription from RNA pol II promoter	BIOLOGICAL_PROCESS	0.0459922	0.010368	2	82	1948	1074112
[OVER]	GO:1901582	positive regulation of telomeric RNA transcription from RNA pol II promoter	BIOLOGICAL_PROCESS	0.0459922	0.010368	2	82	1948	1074112
[OVER]	GO:0010868	negative regulation of triglyceride biosynthetic process	BIOLOGICAL_PROCESS	0.0459922	0.010368	2	82	1948	1074112
[OVER]	GO:0046511	sphinganine biosynthetic process	BIOLOGICAL_PROCESS	0.0459922	0.010368	2	82	1948	1074112
[OVER]	GO:0006343	heterochromatin assembly	BIOLOGICAL_PROCESS	0.0459922	0.010368	2	82	1948	1074112
[OVER]	GO:0003844	1,4-alpha-glucan branching enzyme activity	MOLECULAR_FUNCTION	0.0459922	0.010368	2	82	1948	1074112
[OVER]	GO:0097167	circadian regulation of translation	BIOLOGICAL_PROCESS	0.0460793	0.0103923	3	242	1947	1073952
[OVER]	GO:0016203	muscle attachment	BIOLOGICAL_PROCESS	0.0460793	0.0103923	3	242	1947	1073952
[OVER]	GO:0004630	phospholipase D activity	MOLECULAR_FUNCTION	0.0460793	0.0103923	3	242	1947	1073952
[OVER]	GO:0033555	multicellular organismal response to stress	BIOLOGICAL_PROCESS	0.046165	0.0104132	13	3379	1937	1070815
[OVER]	GO:1904322	cellular response to forskolin	BIOLOGICAL_PROCESS	0.0464097	0.0104715	5	711	1945	1073483
[OVER]	GO:0010692	regulation of alkaline phosphatase activity	BIOLOGICAL_PROCESS	0.0464217	0.0104757	4	458	1946	1073736
[OVER]	GO:0016191	synaptic vesicle uncoating	BIOLOGICAL_PROCESS	0.0465379	0.0105066	3	243	1947	1073951
[OVER]	GO:0034679	integrin alpha9-beta1 complex	CELLULAR_COMPONENT	0.0465379	0.0105066	3	243	1947	1073951
[OVER]	GO:0046580	negative regulation of Ras protein signal transduction	BIOLOGICAL_PROCESS	0.0466206	0.0105269	10	2293	1940	1071901
[OVER]	GO:0071677	positive regulation of mononuclear cell migration	BIOLOGICAL_PROCESS	0.0467119	0.0105522	4	459	1946	1073735
[OVER]	GO:0007306	eggshell chorion assembly	BIOLOGICAL_PROCESS	0.0467119	0.0105522	4	459	1946	1073735
[OVER]	GO:0061300	cerebellum vasculature development	BIOLOGICAL_PROCESS	0.0468837	0.0106052	2	83	1948	1074111
[OVER]	GO:0009249	protein lipoylation	BIOLOGICAL_PROCESS	0.0468837	0.0106052	2	83	1948	1074111
[OVER]	GO:2001190	positive regulation of T cell activation via T cell receptor contact with antigen bound to MHC molecule on antigen presenting cell	BIOLOGICAL_PROCESS	0.0468837	0.0106052	2	83	1948	1074111
[OVER]	GO:0031442	positive regulation of mRNA 3'-end processing	BIOLOGICAL_PROCESS	0.046922	0.0106217	3	244	1947	1073950
[OVER]	GO:0043388	positive regulation of DNA binding	BIOLOGICAL_PROCESS	0.0476305	0.0107901	9	1956	1941	1072238
[truncated: 43 more rows]

## Sheet: cluster7
Tags	GO ID	GO Name	GO Category	FDR	P-Value	Nr Test	Nr Reference	Non Annot Test	Non Annot Reference
[OVER]	GO:0006886	intracellular protein transport	BIOLOGICAL_PROCESS	0.0219142	8.09131e-06	35	27083	573	1048453
[OVER]	GO:1902531	regulation of intracellular signal transduction	BIOLOGICAL_PROCESS	0.0321453	1.40269e-05	54	51531	554	1024005
[OVER]	GO:0048523	negative regulation of cellular process	BIOLOGICAL_PROCESS	0.0394907	1.85576e-05	103	121032	505	954504
[OVER]	GO:0005654	nucleoplasm	CELLULAR_COMPONENT	0.0410182	2.06523e-05	76	82320	532	993216
[OVER]	GO:0044267	cellular protein metabolic process	BIOLOGICAL_PROCESS	0.0418212	2.24604e-05	100	117171	508	958365
[OVER]	GO:0098556	cytoplasmic side of rough endoplasmic reticulum membrane	CELLULAR_COMPONENT	0.0492607	2.81093e-05	4	293	604	1075243

## Sheet: cluster8
Tags	GO ID	GO Name	GO Category	FDR	P-Value	Nr Test	Nr Reference	Non Annot Test	Non Annot Reference
[OVER]	GO:0000790	nuclear chromatin	CELLULAR_COMPONENT	0.00802749	6.94413e-07	21	14375	414	1061334
[OVER]	GO:0072086	specification of loop of Henle identity	BIOLOGICAL_PROCESS	0.00975604	2.31984e-06	3	58	432	1075651
[OVER]	GO:0004024	alcohol dehydrogenase activity, zinc-dependent	MOLECULAR_FUNCTION	0.00975604	3.22358e-06	3	65	432	1075644
[OVER]	GO:0000981	DNA-binding transcription factor activity, RNA polymerase II-specific	MOLECULAR_FUNCTION	0.00975604	3.71153e-06	19	13434	416	1062275
[OVER]	GO:0051903	S-(hydroxymethyl)glutathione dehydrogenase activity	MOLECULAR_FUNCTION	0.00975604	2.94516e-06	3	63	432	1075646
[OVER]	GO:0035693	NOS2-CD74 complex	CELLULAR_COMPONENT	0.00975604	2.44266e-06	2	4	433	1075705
[OVER]	GO:0046294	formaldehyde catabolic process	BIOLOGICAL_PROCESS	0.0101788	5.46657e-06	3	78	432	1075631
[OVER]	GO:0006633	fatty acid biosynthetic process	BIOLOGICAL_PROCESS	0.0133512	9.85926e-06	9	3267	426	1072442
[OVER]	GO:0010269	response to selenium ion	BIOLOGICAL_PROCESS	0.0201506	1.93599e-05	4	373	431	1075336
[OVER]	GO:0098542	defense response to other organism	BIOLOGICAL_PROCESS	0.0231905	2.49092e-05	30	31997	405	1043712
[OVER]	GO:0042495	detection of triacyl bacterial lipopeptide	BIOLOGICAL_PROCESS	0.0302853	4.47286e-05	2	22	433	1075687
[OVER]	GO:0035354	Toll-like receptor 1-Toll-like receptor 2 protein complex	CELLULAR_COMPONENT	0.0302853	4.47286e-05	2	22	433	1075687
[OVER]	GO:0035692	macrophage migration inhibitory factor receptor complex	CELLULAR_COMPONENT	0.0318896	4.8605e-05	2	23	433	1075686
[OVER]	GO:0005737	cytoplasm	CELLULAR_COMPONENT	0.0318896	4.92388e-05	132	238745	303	836964
[OVER]	GO:0002763	positive regulation of myeloid leukocyte differentiation	BIOLOGICAL_PROCESS	0.0328938	5.29975e-05	6	1575	429	1074134
[OVER]	GO:0071727	cellular response to triacyl bacterial lipopeptide	BIOLOGICAL_PROCESS	0.033866	5.68374e-05	2	25	433	1075684
[OVER]	GO:0009892	negative regulation of metabolic process	BIOLOGICAL_PROCESS	0.0353293	6.51552e-05	53	75077	382	1000632
[OVER]	GO:0042289	MHC class II protein binding	MOLECULAR_FUNCTION	0.0353293	6.55117e-05	3	183	432	1075526
[OVER]	GO:0060062	Spemann organizer formation at the dorsal lip of the blastopore	BIOLOGICAL_PROCESS	0.0359844	7.03829e-05	2	28	433	1075681
[OVER]	GO:0004602	glutathione peroxidase activity	MOLECULAR_FUNCTION	0.0395429	8.36198e-05	3	199	432	1075510
[OVER]	GO:0031323	regulation of cellular metabolic process	BIOLOGICAL_PROCESS	0.0414229	9.03762e-05	81	131946	354	943763
[OVER]	GO:0072005	maintenance of kidney identity	BIOLOGICAL_PROCESS	0.0445872	0.00010177	2	34	433	1075675
[OVER]	GO:0006693	prostaglandin metabolic process	BIOLOGICAL_PROCESS	0.047388	0.00011787	4	598	431	1075111
[OVER]	GO:0034123	positive regulation of toll-like receptor signaling pathway	BIOLOGICAL_PROCESS	0.047388	0.000120888	4	602	431	1075107
[OVER]	GO:0045620	negative regulation of lymphocyte differentiation	BIOLOGICAL_PROCESS	0.0477152	0.000123324	5	1152	430	1074557
[OVER]	GO:0006807	nitrogen compound metabolic process	BIOLOGICAL_PROCESS	0.0499878	0.000132202	116	208384	319	867325

## Sheet: Cluster1
Tags	GO ID	GO Name	GO Category	FDR	P-Value	Nr Test	Nr Reference	Non Annot Test	Non Annot Reference
[OVER]	GO:0005829	cytosol	CELLULAR_COMPONENT	7.9102e-08	1.9117e-10	74	125409	223	950438
[OVER]	GO:0000122	negative regulation of transcription by RNA polymerase II	BIOLOGICAL_PROCESS	6.1281e-06	2.29277e-08	23	20546	274	1055301
[OVER]	GO:0001666	response to hypoxia	BIOLOGICAL_PROCESS	0.00012893	7.70326e-07	16	12748	281	1063099
[OVER]	GO:0005654	nucleoplasm	CELLULAR_COMPONENT	0.000132605	8.01177e-07	48	82348	249	993499
[OVER]	GO:0019166	trans-2-enoyl-CoA reductase (NADPH) activity	MOLECULAR_FUNCTION	0.000212627	1.38459e-06	3	72	294	1075775
[OVER]	GO:0008284	positive regulation of cell population proliferation	BIOLOGICAL_PROCESS	0.000290253	2.0557e-06	22	24699	275	1051148
[OVER]	GO:0046322	negative regulation of fatty acid oxidation	BIOLOGICAL_PROCESS	0.000593916	4.76456e-06	4	382	293	1075465
[OVER]	GO:0048286	lung alveolus development	BIOLOGICAL_PROCESS	0.000644383	5.19106e-06	6	1523	291	1074324
[OVER]	GO:0006641	triglyceride metabolic process	BIOLOGICAL_PROCESS	0.000767144	6.30875e-06	7	2422	290	1073425
[OVER]	GO:0005886	plasma membrane	CELLULAR_COMPONENT	0.000800735	6.63627e-06	60	121792	237	954055
[OVER]	GO:0045944	positive regulation of transcription by RNA polymerase II	BIOLOGICAL_PROCESS	0.00099212	8.42529e-06	22	27032	275	1048815
[OVER]	GO:0050660	flavin adenine dinucleotide binding	MOLECULAR_FUNCTION	0.00104593	8.95245e-06	7	2558	290	1073289
[OVER]	GO:0043066	negative regulation of apoptotic process	BIOLOGICAL_PROCESS	0.00122049	1.06924e-05	21	25391	276	1050456
[OVER]	GO:0050920	regulation of chemotaxis	BIOLOGICAL_PROCESS	0.00155893	1.41807e-05	11	7780	286	1068067
[OVER]	GO:0020027	hemoglobin metabolic process	BIOLOGICAL_PROCESS	0.00166401	1.53041e-05	4	516	293	1075331
[OVER]	GO:0048732	gland development	BIOLOGICAL_PROCESS	0.00187246	1.76023e-05	17	18272	280	1057575
[OVER]	GO:0051897	positive regulation of protein kinase B signaling	BIOLOGICAL_PROCESS	0.00243291	2.36823e-05	8	4115	289	1071732
[OVER]	GO:0051781	positive regulation of cell division	BIOLOGICAL_PROCESS	0.00259118	2.5397e-05	6	2024	291	1073823
[OVER]	GO:0006103	2-oxoglutarate metabolic process	BIOLOGICAL_PROCESS	0.00259412	2.55128e-05	4	589	293	1075258
[OVER]	GO:0009055	electron transfer activity	MOLECULAR_FUNCTION	0.00263561	2.60978e-05	6	2034	291	1073813
[OVER]	GO:0006625	protein targeting to peroxisome	BIOLOGICAL_PROCESS	0.00315358	3.23911e-05	5	1270	292	1074577
[OVER]	GO:0033539	fatty acid beta-oxidation using acyl-CoA dehydrogenase	BIOLOGICAL_PROCESS	0.00360522	3.82402e-05	3	224	294	1075623
[OVER]	GO:0045717	negative regulation of fatty acid biosynthetic process	BIOLOGICAL_PROCESS	0.00458301	5.03036e-05	3	246	294	1075601
[OVER]	GO:0032355	response to estradiol	BIOLOGICAL_PROCESS	0.00502263	5.58032e-05	9	6017	288	1069830
[OVER]	GO:0060976	coronary vasculature development	BIOLOGICAL_PROCESS	0.00506572	5.6452e-05	7	3427	290	1072420
[OVER]	GO:0047044	androstan-3-alpha,17-beta-diol dehydrogenase activity	MOLECULAR_FUNCTION	0.00524494	5.88014e-05	2	38	295	1075809
[OVER]	GO:0071495	cellular response to endogenous stimulus	BIOLOGICAL_PROCESS	0.00556602	6.27747e-05	29	47341	268	1028506
[OVER]	GO:0001227	DNA-binding transcription repressor activity, RNA polymerase II-specific	MOLECULAR_FUNCTION	0.00556602	6.2706e-05	8	4734	289	1071113
[OVER]	GO:0005783	endoplasmic reticulum	CELLULAR_COMPONENT	0.0058987	6.67246e-05	25	37940	272	1037907
[OVER]	GO:1900054	positive regulation of retinoic acid biosynthetic process	BIOLOGICAL_PROCESS	0.00596161	6.80366e-05	2	41	295	1075806
[OVER]	GO:0047023	androsterone dehydrogenase activity	MOLECULAR_FUNCTION	0.00616458	7.12634e-05	2	42	295	1075805
[OVER]	GO:0047545	2-hydroxyglutarate dehydrogenase activity	MOLECULAR_FUNCTION	0.00690806	8.13886e-05	2	45	295	1075802
[OVER]	GO:0000785	chromatin	CELLULAR_COMPONENT	0.00699061	8.25958e-05	16	18710	281	1057137
[OVER]	GO:0018105	peptidyl-serine phosphorylation	BIOLOGICAL_PROCESS	0.00715141	8.56959e-05	11	9520	286	1066327
[OVER]	GO:2001142	nicotinate transport	BIOLOGICAL_PROCESS	0.00726406	8.85088e-05	2	47	295	1075800
[OVER]	GO:0090416	nicotinate transmembrane transporter activity	MOLECULAR_FUNCTION	0.00726406	8.85088e-05	2	47	295	1075800
[OVER]	GO:0007589	body fluid secretion	BIOLOGICAL_PROCESS	0.00729173	8.97828e-05	7	3695	290	1072152
[OVER]	GO:0043209	myelin sheath	CELLULAR_COMPONENT	0.00729173	8.9825e-05	6	2550	291	1073297
[OVER]	GO:0004745	retinol dehydrogenase activity	MOLECULAR_FUNCTION	0.00771682	9.60976e-05	3	307	294	1075540
[OVER]	GO:0006710	androgen catabolic process	BIOLOGICAL_PROCESS	0.00796665	9.97435e-05	2	50	295	1075797
[OVER]	GO:0019099	female germ-line sex determination	BIOLOGICAL_PROCESS	0.00796665	9.97435e-05	2	50	295	1075797
[OVER]	GO:0003008	system process	BIOLOGICAL_PROCESS	0.00834357	0.000105863	32	56351	265	1019496
[OVER]	GO:0002064	epithelial cell development	BIOLOGICAL_PROCESS	0.00851468	0.000109092	12	11527	285	1064320
[OVER]	GO:0033554	cellular response to stress	BIOLOGICAL_PROCESS	0.00851468	0.000109177	32	56447	265	1019400
[OVER]	GO:0120025	plasma membrane bounded cell projection	CELLULAR_COMPONENT	0.00898737	0.000116746	37	69681	260	1006166
[OVER]	GO:0009636	response to toxic substance	BIOLOGICAL_PROCESS	0.010276	0.000136935	16	19565	281	1056282
[OVER]	GO:0048646	anatomical structure formation involved in morphogenesis	BIOLOGICAL_PROCESS	0.0105308	0.000141182	27	44686	270	1031161
[OVER]	GO:0017099	very-long-chain-acyl-CoA dehydrogenase activity	MOLECULAR_FUNCTION	0.0105486	0.000141984	2	60	295	1075787
[OVER]	GO:0008270	zinc ion binding	MOLECULAR_FUNCTION	0.0114527	0.00015876	15	17782	282	1058065
[OVER]	GO:0005759	mitochondrial matrix	CELLULAR_COMPONENT	0.0114527	0.000158133	9	6919	288	1068928
[OVER]	GO:0017168	5-oxoprolinase (ATP-hydrolyzing) activity	MOLECULAR_FUNCTION	0.0126596	0.000175923	2	67	295	1075780
[OVER]	GO:0007492	endoderm development	BIOLOGICAL_PROCESS	0.0126692	0.000177869	6	2896	291	1072951
[OVER]	GO:0015370	solute:sodium symporter activity	MOLECULAR_FUNCTION	0.0126692	0.000178181	5	1833	292	1074014
[OVER]	GO:0005782	peroxisomal matrix	CELLULAR_COMPONENT	0.0126692	0.000177767	4	979	293	1074868
[OVER]	GO:0014068	positive regulation of phosphatidylinositol 3-kinase signaling	BIOLOGICAL_PROCESS	0.0132321	0.000186542	6	2922	291	1072925
[OVER]	GO:0034308	primary alcohol metabolic process	BIOLOGICAL_PROCESS	0.0135509	0.000192402	5	1864	292	1073983
[OVER]	GO:0051188	cofactor biosynthetic process	BIOLOGICAL_PROCESS	0.0136626	0.000194446	9	7117	288	1068730
[OVER]	GO:0009064	glutamine family amino acid metabolic process	BIOLOGICAL_PROCESS	0.0136828	0.000195194	6	2947	291	1072900
[OVER]	GO:0061138	morphogenesis of a branching epithelium	BIOLOGICAL_PROCESS	0.0144484	0.00020757	9	7181	288	1068666
[OVER]	GO:0048539	bone marrow development	BIOLOGICAL_PROCESS	0.0145234	0.000209135	3	401	294	1075446
[OVER]	GO:0000977	RNA polymerase II regulatory region sequence-specific DNA binding	MOLECULAR_FUNCTION	0.0156564	0.000228603	13	14407	284	1061440
[OVER]	GO:0140297	DNA-binding transcription factor binding	MOLECULAR_FUNCTION	0.0162826	0.000239385	11	10734	286	1065113
[OVER]	GO:0045448	mitotic cell cycle, embryonic	BIOLOGICAL_PROCESS	0.0168763	0.000249247	3	426	294	1075421
[OVER]	GO:0048878	chemical homeostasis	BIOLOGICAL_PROCESS	0.0175935	0.000262008	23	36654	274	1039193
[OVER]	GO:0007369	gastrulation	BIOLOGICAL_PROCESS	0.0176651	0.000264958	10	9099	287	1066748
[OVER]	GO:0004157	dihydropyrimidinase activity	MOLECULAR_FUNCTION	0.0184705	0.000279611	2	85	295	1075762
[OVER]	GO:0007411	axon guidance	BIOLOGICAL_PROCESS	0.0189468	0.000288648	12	12835	285	1063012
[OVER]	GO:0050796	regulation of insulin secretion	BIOLOGICAL_PROCESS	0.0191345	0.000293347	9	7532	288	1068315
[OVER]	GO:0051094	positive regulation of developmental process	BIOLOGICAL_PROCESS	0.0191345	0.00029498	28	49361	269	1026486
[OVER]	GO:0045670	regulation of osteoclast differentiation	BIOLOGICAL_PROCESS	0.0191345	0.000296086	5	2049	292	1073798
[OVER]	GO:0051052	regulation of DNA metabolic process	BIOLOGICAL_PROCESS	0.0191345	0.000295976	10	9229	287	1066618
[OVER]	GO:0046113	nucleobase catabolic process	BIOLOGICAL_PROCESS	0.0191345	0.000295915	3	452	294	1075395
[OVER]	GO:0017001	antibiotic catabolic process	BIOLOGICAL_PROCESS	0.0192145	0.000297969	4	1123	293	1074724
[OVER]	GO:0031301	integral component of organelle membrane	CELLULAR_COMPONENT	0.0196133	0.000306788	9	7579	288	1068268
[OVER]	GO:0042904	9-cis-retinoic acid biosynthetic process	BIOLOGICAL_PROCESS	0.0202889	0.000319398	2	91	295	1075756
[OVER]	GO:0048585	negative regulation of response to stimulus	BIOLOGICAL_PROCESS	0.0213441	0.000341024	28	49817	269	1026030
[OVER]	GO:0015825	L-serine transport	BIOLOGICAL_PROCESS	0.0216955	0.000347367	2	95	295	1075752
[OVER]	GO:0007169	transmembrane receptor protein tyrosine kinase signaling pathway	BIOLOGICAL_PROCESS	0.0218477	0.00035127	16	21314	281	1054533
[OVER]	GO:0004046	aminoacylase activity	MOLECULAR_FUNCTION	0.022408	0.000361783	2	97	295	1075750
[OVER]	GO:0032991	protein-containing complex	CELLULAR_COMPONENT	0.0226484	0.000366425	52	116511	245	959336
[OVER]	GO:0003713	transcription coactivator activity	MOLECULAR_FUNCTION	0.0248335	0.000405112	9	7879	288	1067968
[OVER]	GO:0071363	cellular response to growth factor stimulus	BIOLOGICAL_PROCESS	0.0250587	0.000409626	17	23821	280	1052026
[OVER]	GO:0045638	negative regulation of myeloid cell differentiation	BIOLOGICAL_PROCESS	0.0250788	0.000410797	5	2203	292	1073644
[OVER]	GO:0000062	fatty-acyl-CoA binding	MOLECULAR_FUNCTION	0.0252151	0.000414722	3	508	294	1075339
[OVER]	GO:0044092	negative regulation of molecular function	BIOLOGICAL_PROCESS	0.0264936	0.000439307	20	30850	277	1044997
[OVER]	GO:0048568	embryonic organ development	BIOLOGICAL_PROCESS	0.0267486	0.000445331	14	17520	283	1058327
[OVER]	GO:0010038	response to metal ion	BIOLOGICAL_PROCESS	0.0273393	0.000456084	14	17563	283	1058284
[OVER]	GO:0015125	bile acid transmembrane transporter activity	MOLECULAR_FUNCTION	0.0274301	0.000458519	3	526	294	1075321
[OVER]	GO:0033591	response to L-ascorbic acid	BIOLOGICAL_PROCESS	0.0285438	0.000479051	2	112	295	1075735
[OVER]	GO:0033197	response to vitamin E	BIOLOGICAL_PROCESS	0.0286316	0.000481486	3	535	294	1075312
[OVER]	GO:0050848	regulation of calcium-mediated signaling	BIOLOGICAL_PROCESS	0.0293591	0.000496676	6	3520	291	1072327
[OVER]	GO:0016051	carbohydrate biosynthetic process	BIOLOGICAL_PROCESS	0.0294699	0.00049954	9	8115	288	1067732
[OVER]	GO:0032981	mitochondrial respiratory chain complex I assembly	BIOLOGICAL_PROCESS	0.0300991	0.000513236	3	547	294	1075300
[OVER]	GO:0006732	coenzyme metabolic process	BIOLOGICAL_PROCESS	0.0308694	0.000527407	8	6511	289	1069336
[OVER]	GO:0045498	sex comb development	BIOLOGICAL_PROCESS	0.0309871	0.000530459	2	118	295	1075729
[OVER]	GO:0050673	epithelial cell proliferation	BIOLOGICAL_PROCESS	0.0318991	0.000550703	11	11870	286	1063977
[OVER]	GO:0072073	kidney epithelium development	BIOLOGICAL_PROCESS	0.0318991	0.000551584	7	5003	290	1070844
[OVER]	GO:0005743	mitochondrial inner membrane	CELLULAR_COMPONENT	0.0318991	0.000552494	8	6558	289	1069289
[OVER]	GO:0035316	non-sensory hair organization	BIOLOGICAL_PROCESS	0.0319684	0.000554769	3	562	294	1075285
[OVER]	GO:0042942	D-serine transport	BIOLOGICAL_PROCESS	0.0323358	0.000575254	2	123	295	1075724
[OVER]	GO:1905039	carboxylic acid transmembrane transport	BIOLOGICAL_PROCESS	0.0323358	0.000571152	7	5033	290	1070814
[OVER]	GO:0044458	motile cilium assembly	BIOLOGICAL_PROCESS	0.0323358	0.000574864	3	569	294	1075278
[OVER]	GO:0007480	imaginal disc-derived leg morphogenesis	BIOLOGICAL_PROCESS	0.0323358	0.000571965	3	568	294	1075279
[OVER]	GO:0051928	positive regulation of calcium ion transport	BIOLOGICAL_PROCESS	0.0323358	0.000572476	7	5035	290	1070812
[OVER]	GO:0070542	response to fatty acid	BIOLOGICAL_PROCESS	0.0323358	0.000575055	6	3621	291	1072226
[OVER]	GO:0009063	cellular amino acid catabolic process	BIOLOGICAL_PROCESS	0.0323358	0.000568518	6	3613	291	1072234
[OVER]	GO:0010634	positive regulation of epithelial cell migration	BIOLOGICAL_PROCESS	0.0333341	0.000600845	7	5077	290	1070770
[OVER]	GO:0015194	L-serine transmembrane transporter activity	MOLECULAR_FUNCTION	0.0333904	0.000602982	2	126	295	1075721
[OVER]	GO:0072593	reactive oxygen species metabolic process	BIOLOGICAL_PROCESS	0.0352736	0.000641726	9	8409	288	1067438
[OVER]	GO:0007568	aging	BIOLOGICAL_PROCESS	0.035343	0.000644175	12	14068	285	1061779
[OVER]	GO:0032868	response to insulin	BIOLOGICAL_PROCESS	0.0365352	0.000670809	10	10268	287	1065579
[OVER]	GO:0004096	catalase activity	MOLECULAR_FUNCTION	0.0365352	0.000670154	2	133	295	1075714
[OVER]	GO:0046888	negative regulation of hormone secretion	BIOLOGICAL_PROCESS	0.0369864	0.000682818	5	2468	292	1073379
[OVER]	GO:0004095	carnitine O-palmitoyltransferase activity	MOLECULAR_FUNCTION	0.0373066	0.000689982	2	135	295	1075712
[OVER]	GO:0005911	cell-cell junction	CELLULAR_COMPONENT	0.0378018	0.000701677	16	22749	281	1053098
[OVER]	GO:0080134	regulation of response to stress	BIOLOGICAL_PROCESS	0.0378654	0.000704129	25	44456	272	1031391
[OVER]	GO:0071695	anatomical structure maturation	BIOLOGICAL_PROCESS	0.0379792	0.000708542	9	8529	288	1067318
[OVER]	GO:0042803	protein homodimerization activity	MOLECULAR_FUNCTION	0.0379792	0.000708796	16	22771	281	1053076
[OVER]	GO:0010907	positive regulation of glucose metabolic process	BIOLOGICAL_PROCESS	0.0383447	0.000716904	4	1422	293	1074425
[OVER]	GO:0009410	response to xenobiotic stimulus	BIOLOGICAL_PROCESS	0.0400923	0.000753615	10	10428	287	1065419
[OVER]	GO:0005977	glycogen metabolic process	BIOLOGICAL_PROCESS	0.0404075	0.000764964	5	2532	292	1073315
[OVER]	GO:1901566	organonitrogen compound biosynthetic process	BIOLOGICAL_PROCESS	0.0404075	0.00076385	25	44715	272	1031132
[OVER]	GO:0016570	histone modification	BIOLOGICAL_PROCESS	0.0415278	0.000788961	12	14405	285	1061442
[OVER]	GO:0000228	nuclear chromosome	CELLULAR_COMPONENT	0.0424508	0.000815046	14	18658	283	1057189
[OVER]	GO:0034097	response to cytokine	BIOLOGICAL_PROCESS	0.0426908	0.000822334	19	30072	278	1045775
[OVER]	GO:0032103	positive regulation of response to external stimulus	BIOLOGICAL_PROCESS	0.0426908	0.00082252	14	18676	283	1057171
[OVER]	GO:1903217	negative regulation of protein processing involved in protein targeting to mitochondrion	BIOLOGICAL_PROCESS	0.042812	0.000827728	1	2	296	1075845
[OVER]	GO:0031331	positive regulation of cellular catabolic process	BIOLOGICAL_PROCESS	0.0434328	0.000844106	11	12515	286	1063332
[OVER]	GO:0030856	regulation of epithelial cell differentiation	BIOLOGICAL_PROCESS	0.0440105	0.000858287	7	5400	290	1070447
[OVER]	GO:0120162	positive regulation of cold-induced thermogenesis	BIOLOGICAL_PROCESS	0.0444016	0.000868896	5	2606	292	1073241
[OVER]	GO:0019220	regulation of phosphate metabolic process	BIOLOGICAL_PROCESS	0.0445511	0.000873316	27	50338	270	1025509
[OVER]	GO:0035222	wing disc pattern formation	BIOLOGICAL_PROCESS	0.0451384	0.00089089	3	663	294	1075184
[OVER]	GO:0005730	nucleolus	CELLULAR_COMPONENT	0.0462805	0.000919645	16	23350	281	1052497
[OVER]	GO:0030900	forebrain development	BIOLOGICAL_PROCESS	0.0482418	0.000965094	13	16843	284	1059004
[OVER]	GO:0044270	cellular nitrogen compound catabolic process	BIOLOGICAL_PROCESS	0.0484897	0.000971682	11	12738	286	1063109
[OVER]	GO:0051187	cofactor catabolic process	BIOLOGICAL_PROCESS	0.0497039	0.00100269	4	1558	293	1074289
[OVER]	GO:0009411	response to UV	BIOLOGICAL_PROCESS	0.0499921	0.00101018	6	4042	291	1071805

## Sheet: Cluster2
Tags	GO ID	GO Name	GO Category	FDR	P-Value	Nr Test	Nr Reference	Non Annot Test	Non Annot Reference
[OVER]	GO:0042826	histone deacetylase binding	MOLECULAR_FUNCTION	3.51547e-21	5.975e-23	32	3289	898	1071925
[OVER]	GO:0048471	perinuclear region of cytoplasm	CELLULAR_COMPONENT	1.02708e-16	2.19326e-18	77	27920	853	1047294
[OVER]	GO:0098978	glutamatergic synapse	CELLULAR_COMPONENT	3.7973e-16	8.37621e-18	61	18925	869	1056289
[OVER]	GO:0043312	neutrophil degranulation	BIOLOGICAL_PROCESS	7.96761e-16	1.79759e-17	40	8404	890	1066810
[OVER]	GO:0031625	ubiquitin protein ligase binding	MOLECULAR_FUNCTION	2.7702e-15	6.54708e-17	38	7843	892	1067371
[OVER]	GO:0001227	DNA-binding transcription repressor activity, RNA polymerase II-specific	MOLECULAR_FUNCTION	4.67888e-15	1.12619e-16	30	4712	900	1070502
[OVER]	GO:0005925	focal adhesion	CELLULAR_COMPONENT	1.75501e-13	4.83025e-15	37	8530	893	1066684
[OVER]	GO:0046982	protein heterodimerization activity	MOLECULAR_FUNCTION	2.61439e-13	7.24809e-15	39	9615	891	1065599
[OVER]	GO:1990830	cellular response to leukemia inhibitory factor	BIOLOGICAL_PROCESS	2.82075e-13	7.85802e-15	25	3649	905	1071565
[OVER]	GO:0006911	phagocytosis, engulfment	BIOLOGICAL_PROCESS	3.22505e-13	9.05999e-15	24	3327	906	1071887
[OVER]	GO:0038096	Fc-gamma receptor signaling pathway involved in phagocytosis	BIOLOGICAL_PROCESS	5.11261e-13	1.45511e-14	23	3065	907	1072149
[OVER]	GO:0017124	SH3 domain binding	MOLECULAR_FUNCTION	6.41254e-13	1.8413e-14	26	4160	904	1071054
[OVER]	GO:0042803	protein homodimerization activity	MOLECULAR_FUNCTION	9.37837e-13	2.72265e-14	61	22726	869	1052488
[OVER]	GO:0001228	DNA-binding transcription activator activity, RNA polymerase II-specific	MOLECULAR_FUNCTION	3.1568e-12	9.51378e-14	33	7491	897	1067723
[OVER]	GO:0043153	entrainment of circadian clock by photoperiod	BIOLOGICAL_PROCESS	8.41195e-12	2.64512e-13	13	737	917	1074477
[OVER]	GO:0016607	nuclear speck	CELLULAR_COMPONENT	2.26639e-11	7.33935e-13	37	10120	893	1065094
[OVER]	GO:0005096	GTPase activator activity	MOLECULAR_FUNCTION	5.67628e-11	1.89146e-12	31	7402	899	1067812
[OVER]	GO:0051015	actin filament binding	MOLECULAR_FUNCTION	7.26508e-11	2.43793e-12	34	8976	896	1066238
[OVER]	GO:0003714	transcription corepressor activity	MOLECULAR_FUNCTION	7.72313e-11	2.59682e-12	26	5201	904	1070013
[OVER]	GO:0003924	GTPase activity	MOLECULAR_FUNCTION	1.21395e-10	4.14564e-12	27	5757	903	1069457
[OVER]	GO:0008022	protein C-terminus binding	MOLECULAR_FUNCTION	2.47717e-10	8.7195e-12	32	8379	898	1066835
[OVER]	GO:0032355	response to estradiol	BIOLOGICAL_PROCESS	2.92259e-10	1.03364e-11	27	5999	903	1069215
[OVER]	GO:0032922	circadian regulation of gene expression	BIOLOGICAL_PROCESS	8.69534e-10	3.1948e-11	18	2574	912	1072640
[OVER]	GO:0043524	negative regulation of neuron apoptotic process	BIOLOGICAL_PROCESS	3.12716e-09	1.20872e-10	24	5286	906	1069928
[OVER]	GO:0043025	neuronal cell body	CELLULAR_COMPONENT	3.64166e-09	1.41979e-10	57	25233	873	1049981
[OVER]	GO:0007566	embryo implantation	BIOLOGICAL_PROCESS	3.84844e-09	1.50558e-10	15	1818	915	1073396
[OVER]	GO:0030851	granulocyte differentiation	BIOLOGICAL_PROCESS	4.91884e-09	1.93917e-10	12	1014	918	1074200
[OVER]	GO:0035035	histone acetyltransferase binding	MOLECULAR_FUNCTION	4.91884e-09	1.93917e-10	12	1014	918	1074200
[OVER]	GO:0001102	RNA polymerase II activating transcription factor binding	MOLECULAR_FUNCTION	5.45275e-09	2.16063e-10	13	1281	917	1073933
[OVER]	GO:0071364	cellular response to epidermal growth factor stimulus	BIOLOGICAL_PROCESS	8.67363e-09	3.5561e-10	15	1938	915	1073276
[OVER]	GO:0001085	RNA polymerase II transcription factor binding	MOLECULAR_FUNCTION	1.05476e-08	4.33855e-10	15	1967	915	1073247
[OVER]	GO:0070888	E-box binding	MOLECULAR_FUNCTION	1.07151e-08	4.41464e-10	12	1092	918	1074122
[OVER]	GO:0005524	ATP binding	MOLECULAR_FUNCTION	1.4463e-08	6.0412e-10	77	41358	853	1033856
[OVER]	GO:0001843	neural tube closure	BIOLOGICAL_PROCESS	1.68171e-08	7.0696e-10	20	3959	910	1071255
[OVER]	GO:0036488	CHOP-C/EBP complex	CELLULAR_COMPONENT	2.34952e-08	1.0003e-09	4	12	926	1075202
[OVER]	GO:0042581	specific granule	CELLULAR_COMPONENT	2.57591e-08	1.10186e-09	17	2836	913	1072378
[OVER]	GO:0120163	negative regulation of cold-induced thermogenesis	BIOLOGICAL_PROCESS	5.6636e-08	2.50049e-09	13	1576	917	1073638
[OVER]	GO:0005525	GTP binding	MOLECULAR_FUNCTION	7.51238e-08	3.35695e-09	27	7862	903	1067352
[OVER]	GO:0008270	zinc ion binding	MOLECULAR_FUNCTION	8.29473e-08	3.74278e-09	43	17753	887	1057461
[OVER]	GO:0043197	dendritic spine	CELLULAR_COMPONENT	1.27967e-07	5.88572e-09	29	9208	901	1066006
[OVER]	GO:0045471	response to ethanol	BIOLOGICAL_PROCESS	1.58752e-07	7.3708e-09	23	6031	907	1069183
[OVER]	GO:0019003	GDP binding	MOLECULAR_FUNCTION	1.78547e-07	8.34376e-09	12	1428	918	1073786
[OVER]	GO:0035264	multicellular organism growth	BIOLOGICAL_PROCESS	1.81496e-07	8.48766e-09	25	7129	905	1068085
[OVER]	GO:0071889	14-3-3 protein binding	MOLECULAR_FUNCTION	1.85034e-07	8.66553e-09	12	1433	918	1073781
[OVER]	GO:0048013	ephrin receptor signaling pathway	BIOLOGICAL_PROCESS	1.90136e-07	8.9427e-09	16	2865	914	1072349
[OVER]	GO:0042470	melanosome	CELLULAR_COMPONENT	1.9497e-07	9.17658e-09	15	2479	915	1072735
[OVER]	GO:0050821	protein stabilization	BIOLOGICAL_PROCESS	2.13078e-07	1.01075e-08	22	5628	908	1069586
[OVER]	GO:0051496	positive regulation of stress fiber assembly	BIOLOGICAL_PROCESS	2.2846e-07	1.09137e-08	13	1789	917	1073425
[OVER]	GO:0090630	activation of GTPase activity	BIOLOGICAL_PROCESS	2.31447e-07	1.10642e-08	16	2910	914	1072304
[OVER]	GO:1990440	positive regulation of transcription from RNA polymerase II promoter in response to endoplasmic reticulum stress	BIOLOGICAL_PROCESS	2.48739e-07	1.19575e-08	7	295	923	1074919
[OVER]	GO:0000733	DNA strand renaturation	BIOLOGICAL_PROCESS	2.83597e-07	1.36997e-08	6	170	924	1075044
[OVER]	GO:0010592	positive regulation of lamellipodium assembly	BIOLOGICAL_PROCESS	3.09898e-07	1.50741e-08	10	929	920	1074285
[OVER]	GO:0038095	Fc-epsilon receptor signaling pathway	BIOLOGICAL_PROCESS	3.68299e-07	1.81618e-08	16	3018	914	1072196
[OVER]	GO:0032154	cleavage furrow	CELLULAR_COMPONENT	4.74939e-07	2.38186e-08	15	2669	915	1072545
[OVER]	GO:0030426	growth cone	CELLULAR_COMPONENT	5.11965e-07	2.57956e-08	30	10474	900	1064740
[OVER]	GO:0071347	cellular response to interleukin-1	BIOLOGICAL_PROCESS	5.26713e-07	2.65917e-08	18	3987	912	1071227
[OVER]	GO:0032587	ruffle membrane	CELLULAR_COMPONENT	5.7886e-07	2.9399e-08	19	4484	911	1070730
[OVER]	GO:0071346	cellular response to interferon-gamma	BIOLOGICAL_PROCESS	5.98311e-07	3.05273e-08	19	4495	911	1070719
[OVER]	GO:0071276	cellular response to cadmium ion	BIOLOGICAL_PROCESS	6.35549e-07	3.25125e-08	10	1010	920	1074204
[OVER]	GO:0048365	Rac GTPase binding	MOLECULAR_FUNCTION	6.84384e-07	3.51484e-08	17	3607	913	1071607
[OVER]	GO:0032693	negative regulation of interleukin-10 production	BIOLOGICAL_PROCESS	7.93045e-07	4.11275e-08	7	355	923	1074859
[OVER]	GO:0005178	integrin binding	MOLECULAR_FUNCTION	9.45163e-07	4.94286e-08	21	5646	909	1069568
[OVER]	GO:1990763	arrestin family protein binding	MOLECULAR_FUNCTION	1.3437e-06	7.17572e-08	7	386	923	1074828
[OVER]	GO:0008253	5'-nucleotidase activity	MOLECULAR_FUNCTION	1.48536e-06	7.98698e-08	6	231	924	1074983
[OVER]	GO:0035198	miRNA binding	MOLECULAR_FUNCTION	1.64259e-06	8.88201e-08	9	848	921	1074366
[OVER]	GO:0042149	cellular response to glucose starvation	BIOLOGICAL_PROCESS	1.67243e-06	9.05458e-08	10	1130	920	1074084
[OVER]	GO:0051014	actin filament severing	BIOLOGICAL_PROCESS	1.73413e-06	9.41702e-08	9	854	921	1074360
[OVER]	GO:0019087	transformation of host cell by virus	BIOLOGICAL_PROCESS	1.90898e-06	1.04312e-07	6	242	924	1074972
[OVER]	GO:0010494	cytoplasmic stress granule	CELLULAR_COMPONENT	2.01877e-06	1.10853e-07	14	2591	916	1072623
[OVER]	GO:0005844	polysome	CELLULAR_COMPONENT	2.11295e-06	1.16591e-07	14	2602	916	1072612
[OVER]	GO:0071933	Arp2/3 complex binding	MOLECULAR_FUNCTION	2.36851e-06	1.31646e-07	7	423	923	1074791
[OVER]	GO:0070358	actin polymerization-dependent cell motility	BIOLOGICAL_PROCESS	2.57546e-06	1.44012e-07	6	256	924	1074958
[OVER]	GO:0010944	negative regulation of transcription by competitive promoter binding	BIOLOGICAL_PROCESS	3.09844e-06	1.7554e-07	6	265	924	1074949
[OVER]	GO:0031648	protein destabilization	BIOLOGICAL_PROCESS	3.4061e-06	1.9377e-07	11	1559	919	1073655
[OVER]	GO:0045121	membrane raft	CELLULAR_COMPONENT	3.65189e-06	2.08139e-07	34	14207	896	1061007
[OVER]	GO:0036500	ATF6-mediated unfolded protein response	BIOLOGICAL_PROCESS	3.76235e-06	2.14919e-07	5	140	925	1075074
[OVER]	GO:0042989	sequestering of actin monomers	BIOLOGICAL_PROCESS	4.68269e-06	2.71574e-07	5	147	925	1075067
[OVER]	GO:0000381	regulation of alternative mRNA splicing, via spliceosome	BIOLOGICAL_PROCESS	4.8499e-06	2.81434e-07	11	1620	919	1073594
[OVER]	GO:1990124	messenger ribonucleoprotein complex	CELLULAR_COMPONENT	4.99772e-06	2.91017e-07	7	477	923	1074737
[OVER]	GO:0034451	centriolar satellite	CELLULAR_COMPONENT	5.19085e-06	3.03133e-07	15	3265	915	1071949
[OVER]	GO:0042307	positive regulation of protein import into nucleus	BIOLOGICAL_PROCESS	5.22822e-06	3.0549e-07	12	2004	918	1073210
[OVER]	GO:0017137	Rab GTPase binding	MOLECULAR_FUNCTION	5.41245e-06	3.16618e-07	18	4730	912	1070484
[OVER]	GO:0005885	Arp2/3 protein complex	CELLULAR_COMPONENT	5.94466e-06	3.50143e-07	5	155	925	1075059
[OVER]	GO:0061003	positive regulation of dendritic spine morphogenesis	BIOLOGICAL_PROCESS	5.98157e-06	3.52718e-07	10	1314	920	1073900
[OVER]	GO:0045454	cell redox homeostasis	BIOLOGICAL_PROCESS	5.98157e-06	3.52718e-07	10	1314	920	1073900
[OVER]	GO:1990826	nucleoplasmic periphery of the nuclear pore complex	CELLULAR_COMPONENT	6.45376e-06	3.82726e-07	4	62	926	1075152
[OVER]	GO:0061752	telomeric repeat-containing RNA binding	MOLECULAR_FUNCTION	6.8472e-06	4.06746e-07	4	63	926	1075151
[OVER]	GO:0099523	presynaptic cytosol	CELLULAR_COMPONENT	7.04604e-06	4.19975e-07	9	1024	921	1074190
[OVER]	GO:0051384	response to glucocorticoid	BIOLOGICAL_PROCESS	7.781e-06	4.6639e-07	21	6490	909	1068724
[OVER]	GO:0032753	positive regulation of interleukin-4 production	BIOLOGICAL_PROCESS	7.99279e-06	4.80425e-07	9	1041	921	1074173
[OVER]	GO:1902895	positive regulation of pri-miRNA transcription by RNA polymerase II	BIOLOGICAL_PROCESS	8.77572e-06	5.31603e-07	9	1054	921	1074160
[OVER]	GO:0070410	co-SMAD binding	MOLECULAR_FUNCTION	8.81743e-06	5.34425e-07	6	322	924	1074892
[OVER]	GO:0016581	NuRD complex	CELLULAR_COMPONENT	9.00059e-06	5.46432e-07	7	525	923	1074689
[OVER]	GO:0043249	erythrocyte maturation	BIOLOGICAL_PROCESS	9.88367e-06	6.03358e-07	7	533	923	1074681
[OVER]	GO:0046329	negative regulation of JNK cascade	BIOLOGICAL_PROCESS	1.04481e-05	6.40614e-07	10	1405	920	1073809
[OVER]	GO:0036310	annealing helicase activity	MOLECULAR_FUNCTION	1.0759e-05	6.61483e-07	5	177	925	1075037
[OVER]	GO:0010763	positive regulation of fibroblast migration	BIOLOGICAL_PROCESS	1.10862e-05	6.83458e-07	8	795	922	1074419
[OVER]	GO:0045600	positive regulation of fat cell differentiation	BIOLOGICAL_PROCESS	1.11238e-05	6.86518e-07	10	1416	920	1073798
[OVER]	GO:0036120	cellular response to platelet-derived growth factor stimulus	BIOLOGICAL_PROCESS	1.1505e-05	7.12749e-07	10	1422	920	1073792
[OVER]	GO:0033363	secretory granule organization	BIOLOGICAL_PROCESS	1.15707e-05	7.17205e-07	10	1423	920	1073791
[OVER]	GO:0051592	response to calcium ion	BIOLOGICAL_PROCESS	1.45066e-05	9.07938e-07	21	6772	909	1068442
[OVER]	GO:0032916	positive regulation of transforming growth factor beta3 production	BIOLOGICAL_PROCESS	1.46447e-05	9.1865e-07	4	78	926	1075136
[OVER]	GO:0050852	T cell receptor signaling pathway	BIOLOGICAL_PROCESS	1.48543e-05	9.32689e-07	18	5108	912	1070106
[OVER]	GO:0031115	negative regulation of microtubule polymerization	BIOLOGICAL_PROCESS	1.57347e-05	9.90606e-07	7	575	923	1074639
[OVER]	GO:0043627	response to estrogen	BIOLOGICAL_PROCESS	2.31466e-05	1.49215e-06	14	3237	916	1071977
[OVER]	GO:1904707	positive regulation of vascular smooth muscle cell proliferation	BIOLOGICAL_PROCESS	2.32462e-05	1.50015e-06	9	1198	921	1074016
[OVER]	GO:0048617	embryonic foregut morphogenesis	BIOLOGICAL_PROCESS	2.3828e-05	1.54167e-06	6	388	924	1074826
[OVER]	GO:0043306	positive regulation of mast cell degranulation	BIOLOGICAL_PROCESS	2.48223e-05	1.61038e-06	6	391	924	1074823
[OVER]	GO:0002149	hypochlorous acid biosynthetic process	BIOLOGICAL_PROCESS	2.53141e-05	1.648e-06	3	23	927	1075191
[OVER]	GO:0098505	G-rich strand telomeric DNA binding	MOLECULAR_FUNCTION	2.54424e-05	1.65721e-06	4	91	926	1075123
[OVER]	GO:2000251	positive regulation of actin cytoskeleton reorganization	BIOLOGICAL_PROCESS	2.66569e-05	1.73989e-06	7	627	923	1074587
[OVER]	GO:0000287	magnesium ion binding	MOLECULAR_FUNCTION	2.75747e-05	1.80349e-06	21	7080	909	1068134
[OVER]	GO:0031072	heat shock protein binding	MOLECULAR_FUNCTION	2.75995e-05	1.80604e-06	16	4288	914	1070926
[OVER]	GO:0060395	SMAD protein signal transduction	BIOLOGICAL_PROCESS	3.47915e-05	2.29766e-06	11	2018	919	1073196
[OVER]	GO:0008062	eclosion rhythm	BIOLOGICAL_PROCESS	3.4967e-05	2.31159e-06	3	26	927	1075188
[OVER]	GO:0016175	superoxide-generating NADPH oxidase activity	MOLECULAR_FUNCTION	3.72512e-05	2.47134e-06	4	101	926	1075113
[OVER]	GO:0002679	respiratory burst involved in defense response	BIOLOGICAL_PROCESS	3.78047e-05	2.51186e-06	6	423	924	1074791
[OVER]	GO:1990314	cellular response to insulin-like growth factor stimulus	BIOLOGICAL_PROCESS	3.96458e-05	2.64748e-06	7	669	923	1074545
[OVER]	GO:0071499	cellular response to laminar fluid shear stress	BIOLOGICAL_PROCESS	4.13006e-05	2.76491e-06	4	104	926	1075110
[OVER]	GO:0001968	fibronectin binding	MOLECULAR_FUNCTION	4.17754e-05	2.7995e-06	9	1295	921	1073919
[OVER]	GO:0097167	circadian regulation of translation	BIOLOGICAL_PROCESS	4.22555e-05	2.83592e-06	5	240	925	1074974
[OVER]	GO:0051764	actin crosslink formation	BIOLOGICAL_PROCESS	4.40532e-05	2.96948e-06	7	681	923	1074533
[OVER]	GO:0042742	defense response to bacterium	BIOLOGICAL_PROCESS	4.46962e-05	3.01621e-06	25	9845	905	1065369
[OVER]	GO:0008140	cAMP response element binding protein binding	MOLECULAR_FUNCTION	4.46997e-05	3.01794e-06	6	437	924	1074777
[OVER]	GO:0042147	retrograde transport, endosome to Golgi	BIOLOGICAL_PROCESS	4.52076e-05	3.05678e-06	12	2511	918	1072703
[OVER]	GO:0000922	spindle pole	CELLULAR_COMPONENT	4.59992e-05	3.11802e-06	15	3957	915	1071257
[OVER]	GO:0031016	pancreas development	BIOLOGICAL_PROCESS	4.89256e-05	3.33278e-06	13	2992	917	1072222
[OVER]	GO:0016324	apical plasma membrane	CELLULAR_COMPONENT	4.94867e-05	3.37598e-06	31	14001	899	1061213
[OVER]	GO:0001725	stress fiber	CELLULAR_COMPONENT	5.07525e-05	3.47084e-06	15	3993	915	1071221
[OVER]	GO:0043209	myelin sheath	CELLULAR_COMPONENT	5.08827e-05	3.48315e-06	12	2544	918	1072670
[OVER]	GO:0001556	oocyte maturation	BIOLOGICAL_PROCESS	5.22879e-05	3.58811e-06	9	1336	921	1073878
[OVER]	GO:0050930	induction of positive chemotaxis	BIOLOGICAL_PROCESS	5.29791e-05	3.6462e-06	5	253	925	1074961
[OVER]	GO:2000144	positive regulation of DNA-templated transcription, initiation	BIOLOGICAL_PROCESS	5.31723e-05	3.66128e-06	8	1001	922	1074213
[OVER]	GO:0004712	protein serine/threonine/tyrosine kinase activity	MOLECULAR_FUNCTION	5.54549e-05	3.8296e-06	9	1347	921	1073867
[OVER]	GO:0007219	Notch signaling pathway	BIOLOGICAL_PROCESS	5.63417e-05	3.89274e-06	18	5670	912	1069544
[OVER]	GO:0043536	positive regulation of blood vessel endothelial cell migration	BIOLOGICAL_PROCESS	5.70195e-05	3.9453e-06	11	2138	919	1073076
[OVER]	GO:0014069	postsynaptic density	CELLULAR_COMPONENT	5.75266e-05	3.98424e-06	34	16281	896	1058933
[OVER]	GO:0071133	alpha9-beta1 integrin-ADAM8 complex	CELLULAR_COMPONENT	6.239e-05	4.34408e-06	4	117	926	1075097
[OVER]	GO:0043020	NADPH oxidase complex	CELLULAR_COMPONENT	6.43059e-05	4.48826e-06	4	118	926	1075096
[OVER]	GO:0051343	positive regulation of cyclic-nucleotide phosphodiesterase activity	BIOLOGICAL_PROCESS	6.81631e-05	4.78718e-06	4	120	926	1075094
[OVER]	GO:0030374	nuclear receptor transcription coactivator activity	MOLECULAR_FUNCTION	6.87566e-05	4.83117e-06	10	1770	920	1073444
[OVER]	GO:0045669	positive regulation of osteoblast differentiation	BIOLOGICAL_PROCESS	7.50122e-05	5.29586e-06	10	1789	920	1073425
[OVER]	GO:0005509	calcium ion binding	MOLECULAR_FUNCTION	7.50743e-05	5.30277e-06	33	15774	897	1059440
[OVER]	GO:0016363	nuclear matrix	CELLULAR_COMPONENT	7.75265e-05	5.48117e-06	14	3633	916	1071581
[OVER]	GO:0050872	white fat cell differentiation	BIOLOGICAL_PROCESS	8.00781e-05	5.675e-06	6	489	924	1074725
[OVER]	GO:0061052	negative regulation of cell growth involved in cardiac muscle cell development	BIOLOGICAL_PROCESS	8.04975e-05	5.70742e-06	5	278	925	1074936
[OVER]	GO:1990756	protein binding, bridging involved in substrate recognition for ubiquitination	MOLECULAR_FUNCTION	8.36852e-05	5.95027e-06	4	127	926	1075087
[OVER]	GO:0070064	proline-rich region binding	MOLECULAR_FUNCTION	8.37935e-05	5.96077e-06	7	759	923	1074455
[OVER]	GO:0070935	3'-UTR-mediated mRNA stabilization	BIOLOGICAL_PROCESS	8.52121e-05	6.07597e-06	6	495	924	1074719
[OVER]	GO:0051000	positive regulation of nitric-oxide synthase activity	BIOLOGICAL_PROCESS	8.97608e-05	6.42739e-06	6	500	924	1074714
[OVER]	GO:0004447	iodide peroxidase activity	MOLECULAR_FUNCTION	9.31468e-05	6.69171e-06	3	38	927	1075176
[OVER]	GO:0060213	positive regulation of nuclear-transcribed mRNA poly(A) tail shortening	BIOLOGICAL_PROCESS	9.97538e-05	7.17973e-06	6	510	924	1074704
[OVER]	GO:0031492	nucleosomal DNA binding	MOLECULAR_FUNCTION	0.000103026	7.44291e-06	5	294	925	1074920
[OVER]	GO:1904577	cellular response to tunicamycin	BIOLOGICAL_PROCESS	0.000106507	7.73718e-06	4	136	926	1075078
[OVER]	GO:0048306	calcium-dependent protein binding	MOLECULAR_FUNCTION	0.000110355	8.03897e-06	11	2309	919	1072905
[OVER]	GO:0007229	integrin-mediated signaling pathway	BIOLOGICAL_PROCESS	0.000113202	8.28045e-06	14	3771	916	1071443
[OVER]	GO:0072542	protein phosphatase activator activity	MOLECULAR_FUNCTION	0.000115342	8.45252e-06	5	302	925	1074912
[OVER]	GO:0022416	chaeta development	BIOLOGICAL_PROCESS	0.000120083	8.81599e-06	7	807	923	1074407
[OVER]	GO:0031997	N-terminal myristoylation domain binding	MOLECULAR_FUNCTION	0.000120853	8.88467e-06	3	42	927	1075172
[OVER]	GO:0032700	negative regulation of interleukin-17 production	BIOLOGICAL_PROCESS	0.000122254	8.99586e-06	5	306	925	1074908
[OVER]	GO:0005070	SH3/SH2 adaptor activity	MOLECULAR_FUNCTION	0.000123011	9.05981e-06	8	1136	922	1074078
[OVER]	GO:0043130	ubiquitin binding	MOLECULAR_FUNCTION	0.000125039	9.22601e-06	10	1909	920	1073305
[OVER]	GO:0005903	brush border	CELLULAR_COMPONENT	0.000137814	1.02286e-05	20	7319	910	1067895
[OVER]	GO:0048384	retinoic acid receptor signaling pathway	BIOLOGICAL_PROCESS	0.000141214	1.04952e-05	9	1531	921	1073683
[OVER]	GO:0032212	positive regulation of telomere maintenance via telomerase	BIOLOGICAL_PROCESS	0.00014176	1.05405e-05	7	830	923	1074384
[OVER]	GO:1900413	positive regulation of phospholipid biosynthetic process by positive regulation of transcription from RNA polymerase II promoter	BIOLOGICAL_PROCESS	0.000149683	1.11648e-05	2	4	928	1075210
[OVER]	GO:1990825	sequence-specific mRNA binding	MOLECULAR_FUNCTION	0.000153202	1.14478e-05	5	322	925	1074892
[OVER]	GO:0030713	ovarian follicle cell stalk formation	BIOLOGICAL_PROCESS	0.000154564	1.15547e-05	4	151	926	1075063
[OVER]	GO:2001024	negative regulation of response to drug	BIOLOGICAL_PROCESS	0.000158939	1.18978e-05	7	846	923	1074368
[OVER]	GO:1903936	cellular response to sodium arsenite	BIOLOGICAL_PROCESS	0.000161902	1.21522e-05	4	153	926	1075061
[OVER]	GO:0031594	neuromuscular junction	CELLULAR_COMPONENT	0.000165084	1.2402e-05	16	5015	914	1070199
[OVER]	GO:0090241	negative regulation of histone H4 acetylation	BIOLOGICAL_PROCESS	0.000165698	1.24593e-05	4	154	926	1075060
[OVER]	GO:0032091	negative regulation of protein binding	BIOLOGICAL_PROCESS	0.000175377	1.32282e-05	12	2913	918	1072301
[OVER]	GO:0002677	negative regulation of chronic inflammatory response	BIOLOGICAL_PROCESS	0.000192347	1.4592e-05	3	50	927	1075164
[OVER]	GO:0051033	RNA transmembrane transporter activity	MOLECULAR_FUNCTION	0.000202902	1.54404e-05	3	51	927	1075163
[OVER]	GO:1900100	positive regulation of plasma cell differentiation	BIOLOGICAL_PROCESS	0.000204585	1.56217e-05	2	5	928	1075209
[OVER]	GO:0070374	positive regulation of ERK1 and ERK2 cascade	BIOLOGICAL_PROCESS	0.000204585	1.55865e-05	18	6297	912	1068917
[OVER]	GO:1903489	positive regulation of lactation	BIOLOGICAL_PROCESS	0.000204585	1.56217e-05	2	5	928	1075209
[OVER]	GO:0060691	epithelial cell maturation involved in salivary gland development	BIOLOGICAL_PROCESS	0.000204585	1.56217e-05	2	5	928	1075209
[OVER]	GO:0060096	serotonin secretion, neurotransmission	BIOLOGICAL_PROCESS	0.000204585	1.56217e-05	2	5	928	1075209
[OVER]	GO:1903923	positive regulation of protein processing in phagocytic vesicle	BIOLOGICAL_PROCESS	0.000204585	1.5637e-05	5	344	925	1074870
[OVER]	GO:0004335	galactokinase activity	MOLECULAR_FUNCTION	0.000212876	1.63207e-05	3	52	927	1075162
[OVER]	GO:0061158	3'-UTR-mediated mRNA destabilization	BIOLOGICAL_PROCESS	0.000214371	1.64498e-05	6	592	924	1074622
[OVER]	GO:0098684	photoreceptor ribbon synapse	CELLULAR_COMPONENT	0.000216414	1.66282e-05	7	892	923	1074322
[OVER]	GO:0031053	primary miRNA processing	BIOLOGICAL_PROCESS	0.000220398	1.6964e-05	5	350	925	1074864
[OVER]	GO:0042246	tissue regeneration	BIOLOGICAL_PROCESS	0.000224376	1.72851e-05	13	3503	917	1071711
[OVER]	GO:0001223	transcription coactivator binding	MOLECULAR_FUNCTION	0.000225068	1.7346e-05	7	898	923	1074316
[OVER]	GO:2000120	positive regulation of sodium-dependent phosphate transport	BIOLOGICAL_PROCESS	0.000234958	1.81791e-05	3	54	927	1075160
[OVER]	GO:0061830	concave side of sperm head	CELLULAR_COMPONENT	0.000234958	1.81791e-05	3	54	927	1075160
[OVER]	GO:0008078	mesodermal cell migration	BIOLOGICAL_PROCESS	0.000235287	1.82125e-05	6	603	924	1074611
[OVER]	GO:0031143	pseudopodium	CELLULAR_COMPONENT	0.000238518	1.84705e-05	7	907	923	1074307
[OVER]	GO:0019886	antigen processing and presentation of exogenous peptide antigen via MHC class II	BIOLOGICAL_PROCESS	0.000239829	1.85801e-05	10	2074	920	1073140
[OVER]	GO:0051443	positive regulation of ubiquitin-protein transferase activity	BIOLOGICAL_PROCESS	0.000241305	1.87187e-05	6	606	924	1074608
[OVER]	GO:0001975	response to amphetamine	BIOLOGICAL_PROCESS	0.000242799	1.88428e-05	8	1260	922	1073954
[OVER]	GO:0042059	negative regulation of epidermal growth factor receptor signaling pathway	BIOLOGICAL_PROCESS	0.000248539	1.92966e-05	9	1656	921	1073558
[OVER]	GO:0044325	ion channel binding	MOLECULAR_FUNCTION	0.00024895	1.93368e-05	17	5796	913	1069418
[OVER]	GO:0060071	Wnt signaling pathway, planar cell polarity pathway	BIOLOGICAL_PROCESS	0.000254588	1.98345e-05	11	2550	919	1072664
[OVER]	GO:0016601	Rac protein signal transduction	BIOLOGICAL_PROCESS	0.000258592	2.02158e-05	10	2095	920	1073119
[OVER]	GO:0051591	response to cAMP	BIOLOGICAL_PROCESS	0.000271924	2.13583e-05	14	4114	916	1071100
[OVER]	GO:0071013	catalytic step 2 spliceosome	CELLULAR_COMPONENT	0.000287362	2.26768e-05	10	2124	920	1073090
[OVER]	GO:0090263	positive regulation of canonical Wnt signaling pathway	BIOLOGICAL_PROCESS	0.000290009	2.29052e-05	13	3601	917	1071613
[OVER]	GO:0030950	establishment or maintenance of actin cytoskeleton polarity	BIOLOGICAL_PROCESS	0.00029854	2.3599e-05	6	632	924	1074582
[OVER]	GO:0001650	fibrillar center	CELLULAR_COMPONENT	0.000302585	2.39492e-05	12	3098	918	1072116
[OVER]	GO:0005092	GDP-dissociation inhibitor activity	MOLECULAR_FUNCTION	0.000307223	2.43574e-05	5	378	925	1074836
[OVER]	GO:0004222	metalloendopeptidase activity	MOLECULAR_FUNCTION	0.00032155	2.55874e-05	10	2155	920	1073059
[OVER]	GO:0016028	rhabdomere	CELLULAR_COMPONENT	0.00032155	2.55903e-05	5	382	925	1074832
[OVER]	GO:0002432	granuloma formation	BIOLOGICAL_PROCESS	0.000323387	2.57691e-05	3	61	927	1075153
[OVER]	GO:0035075	response to ecdysone	BIOLOGICAL_PROCESS	0.000332442	2.65463e-05	5	385	925	1074829
[OVER]	GO:0022617	extracellular matrix disassembly	BIOLOGICAL_PROCESS	0.000332736	2.65921e-05	10	2165	920	1073049
[OVER]	GO:0051491	positive regulation of filopodium assembly	BIOLOGICAL_PROCESS	0.000339909	2.72109e-05	10	2171	920	1073043
[OVER]	GO:0030618	transforming growth factor beta receptor, pathway-specific cytoplasmic mediator activity	MOLECULAR_FUNCTION	0.000351909	2.8266e-05	3	63	927	1075151
[OVER]	GO:0032792	negative regulation of CREB transcription factor activity	BIOLOGICAL_PROCESS	0.000359816	2.89614e-05	4	192	926	1075022
[OVER]	GO:0050766	positive regulation of phagocytosis	BIOLOGICAL_PROCESS	0.000370004	2.98186e-05	13	3696	917	1071518
[OVER]	GO:2000370	positive regulation of clathrin-dependent endocytosis	BIOLOGICAL_PROCESS	0.000377081	3.04503e-05	6	662	924	1074552
[OVER]	GO:0045214	sarcomere organization	BIOLOGICAL_PROCESS	0.000377081	3.04522e-05	12	3177	918	1072037
[OVER]	GO:1904579	cellular response to thapsigargin	BIOLOGICAL_PROCESS	0.000380009	3.07269e-05	4	195	926	1075019
[OVER]	GO:1990357	terminal web	CELLULAR_COMPONENT	0.000382923	3.10138e-05	5	398	925	1074816
[OVER]	GO:0071260	cellular response to mechanical stimulus	BIOLOGICAL_PROCESS	0.000385918	3.12823e-05	12	3186	918	1072028
[OVER]	GO:0001570	vasculogenesis	BIOLOGICAL_PROCESS	0.000386762	3.13757e-05	12	3187	918	1072027
[OVER]	GO:1903906	regulation of plasma membrane raft polarization	BIOLOGICAL_PROCESS	0.000396685	3.23013e-05	3	66	927	1075148
[OVER]	GO:0031800	type 3 metabotropic glutamate receptor binding	MOLECULAR_FUNCTION	0.000413329	3.37259e-05	3	67	927	1075147
[OVER]	GO:0008306	associative learning	BIOLOGICAL_PROCESS	0.000420298	3.43368e-05	14	4301	916	1070913
[OVER]	GO:0032993	protein-DNA complex	CELLULAR_COMPONENT	0.00042111	3.44172e-05	13	3749	917	1071465
[OVER]	GO:0032740	positive regulation of interleukin-17 production	BIOLOGICAL_PROCESS	0.000439383	3.60432e-05	5	411	925	1074803
[OVER]	GO:0042974	retinoic acid receptor binding	MOLECULAR_FUNCTION	0.000441326	3.62174e-05	7	1010	923	1074204
[OVER]	GO:0010447	response to acidic pH	BIOLOGICAL_PROCESS	0.000446245	3.6666e-05	7	1012	923	1074202
[OVER]	GO:1902766	skeletal muscle satellite cell migration	BIOLOGICAL_PROCESS	0.000446446	3.66975e-05	3	69	927	1075145
[OVER]	GO:0090307	mitotic spindle assembly	BIOLOGICAL_PROCESS	0.000451087	3.71244e-05	10	2254	920	1072960
[OVER]	GO:0045429	positive regulation of nitric oxide biosynthetic process	BIOLOGICAL_PROCESS	0.000455756	3.75697e-05	8	1391	922	1073823
[OVER]	GO:0030670	phagocytic vesicle membrane	CELLULAR_COMPONENT	0.000460362	3.79648e-05	9	1809	921	1073405
[OVER]	GO:0001878	response to yeast	BIOLOGICAL_PROCESS	0.000476934	3.94381e-05	5	419	925	1074795
[OVER]	GO:0035925	mRNA 3'-UTR AU-rich region binding	MOLECULAR_FUNCTION	0.000476934	3.94315e-05	6	694	924	1074520
[OVER]	GO:0097718	disordered domain specific binding	MOLECULAR_FUNCTION	0.000478303	3.95886e-05	9	1819	921	1073395
[OVER]	GO:1901329	regulation of odontoblast differentiation	BIOLOGICAL_PROCESS	0.000480706	3.98359e-05	3	71	927	1075143
[OVER]	GO:0061825	podosome core	CELLULAR_COMPONENT	0.000480706	3.98359e-05	3	71	927	1075143
[OVER]	GO:0045804	negative regulation of eclosion	BIOLOGICAL_PROCESS	0.000491721	4.08201e-05	2	9	928	1075205
[OVER]	GO:0051639	actin filament network formation	BIOLOGICAL_PROCESS	0.000495872	4.12257e-05	5	423	925	1074791
[OVER]	GO:0001880	Mullerian duct regression	BIOLOGICAL_PROCESS	0.000498597	4.1469e-05	3	72	927	1075142
[OVER]	GO:0008017	microtubule binding	MOLECULAR_FUNCTION	0.000502936	4.18973e-05	19	7447	911	1067767
[OVER]	GO:0045773	positive regulation of axon extension	BIOLOGICAL_PROCESS	0.000507061	4.22749e-05	12	3289	918	1071925
[OVER]	GO:0001947	heart looping	BIOLOGICAL_PROCESS	0.000529816	4.43135e-05	10	2303	920	1072911
[OVER]	GO:0061578	Lys63-specific deubiquitinase activity	MOLECULAR_FUNCTION	0.000551018	4.61798e-05	4	217	926	1074997
[OVER]	GO:0035189	Rb-E2F complex	CELLULAR_COMPONENT	0.000555947	4.66302e-05	3	75	927	1075139
[OVER]	GO:0035722	interleukin-12-mediated signaling pathway	BIOLOGICAL_PROCESS	0.000561765	4.71935e-05	7	1054	923	1074160
[OVER]	GO:0033572	transferrin transport	BIOLOGICAL_PROCESS	0.000572979	4.81932e-05	6	720	924	1074494
[OVER]	GO:2000814	positive regulation of barbed-end actin filament capping	BIOLOGICAL_PROCESS	0.000581121	4.8956e-05	2	10	928	1075204
[OVER]	GO:2001269	positive regulation of cysteine-type endopeptidase activity involved in apoptotic signaling pathway	BIOLOGICAL_PROCESS	0.00058727	4.95331e-05	5	440	925	1074774
[OVER]	GO:0042383	sarcolemma	CELLULAR_COMPONENT	0.000589878	4.97728e-05	20	8208	910	1067006
[OVER]	GO:0060212	negative regulation of nuclear-transcribed mRNA poly(A) tail shortening	BIOLOGICAL_PROCESS	0.000605696	5.12293e-05	4	223	926	1074991
[OVER]	GO:1990023	mitotic spindle midzone	CELLULAR_COMPONENT	0.0006101	5.16632e-05	5	444	925	1074770
[OVER]	GO:0035578	azurophil granule lumen	CELLULAR_COMPONENT	0.0006108	5.17429e-05	8	1457	922	1073757
[OVER]	GO:0001955	blood vessel maturation	BIOLOGICAL_PROCESS	0.000614143	5.21084e-05	4	224	926	1074990
[OVER]	GO:0001998	angiotensin-mediated vasoconstriction involved in regulation of systemic arterial blood pressure	BIOLOGICAL_PROCESS	0.000614143	5.21084e-05	4	224	926	1074990
[OVER]	GO:0071629	cytoplasm protein quality control by the ubiquitin-proteasome system	BIOLOGICAL_PROCESS	0.000614774	5.21953e-05	3	78	927	1075136
[OVER]	GO:0035497	cAMP response element binding	MOLECULAR_FUNCTION	0.000623648	5.29985e-05	4	225	926	1074989
[OVER]	GO:0072357	PTW/PP1 phosphatase complex	CELLULAR_COMPONENT	0.000633502	5.38997e-05	4	226	926	1074988
[OVER]	GO:0002215	defense response to nematode	BIOLOGICAL_PROCESS	0.000635354	5.41425e-05	3	79	927	1075135
[OVER]	GO:0001772	immunological synapse	CELLULAR_COMPONENT	0.000641923	5.47453e-05	8	1469	922	1073745
[OVER]	GO:0031954	positive regulation of protein autophosphorylation	BIOLOGICAL_PROCESS	0.000646095	5.51228e-05	6	738	924	1074476
[OVER]	GO:0033592	RNA strand annealing activity	MOLECULAR_FUNCTION	0.000653019	5.57354e-05	4	228	926	1074986
[OVER]	GO:0032330	regulation of chondrocyte differentiation	BIOLOGICAL_PROCESS	0.000653259	5.57778e-05	8	1473	922	1073741
[OVER]	GO:0051683	establishment of Golgi localization	BIOLOGICAL_PROCESS	0.000662667	5.67143e-05	5	453	925	1074761
[OVER]	GO:0009651	response to salt stress	BIOLOGICAL_PROCESS	0.000662667	5.66228e-05	12	3393	918	1071821
[OVER]	GO:0030486	smooth muscle dense body	CELLULAR_COMPONENT	0.000662667	5.66702e-05	4	229	926	1074985
[OVER]	GO:0090636	outer dense plaque of desmosome	CELLULAR_COMPONENT	0.000662667	5.66702e-05	4	229	926	1074985
[OVER]	GO:0090637	inner dense plaque of desmosome	CELLULAR_COMPONENT	0.000662667	5.66702e-05	4	229	926	1074985
[OVER]	GO:0043519	regulation of myosin II filament organization	BIOLOGICAL_PROCESS	0.000672416	5.76163e-05	4	230	926	1074984
[OVER]	GO:0031651	negative regulation of heat generation	BIOLOGICAL_PROCESS	0.000677649	5.81783e-05	3	81	927	1075133
[OVER]	GO:0045159	myosin II binding	MOLECULAR_FUNCTION	0.000689673	5.93031e-05	6	748	924	1074466
[OVER]	GO:0031588	nucleotide-activated protein kinase complex	CELLULAR_COMPONENT	0.000692071	5.9543e-05	4	232	926	1074982
[OVER]	GO:0055038	recycling endosome membrane	CELLULAR_COMPONENT	0.000692071	5.95556e-05	9	1920	921	1073294
[OVER]	GO:0032930	positive regulation of superoxide anion generation	BIOLOGICAL_PROCESS	0.000698107	6.01687e-05	6	750	924	1074464
[OVER]	GO:0072553	terminal button organization	BIOLOGICAL_PROCESS	0.000707442	6.10444e-05	6	752	924	1074462
[OVER]	GO:0043029	T cell homeostasis	BIOLOGICAL_PROCESS	0.000717792	6.20338e-05	8	1496	922	1073718
[OVER]	GO:0097211	cellular response to gonadotropin-releasing hormone	BIOLOGICAL_PROCESS	0.00072182	6.24061e-05	3	83	927	1075131
[OVER]	GO:0060021	roof of mouth development	BIOLOGICAL_PROCESS	0.000729339	6.3154e-05	10	2405	920	1072809
[OVER]	GO:0031699	beta-3 adrenergic receptor binding	MOLECULAR_FUNCTION	0.000744808	6.45933e-05	3	84	927	1075130
[OVER]	GO:0008266	poly(U) RNA binding	MOLECULAR_FUNCTION	0.0007761	6.74632e-05	6	766	924	1074448
[OVER]	GO:0045475	locomotor rhythm	BIOLOGICAL_PROCESS	0.000806163	7.03737e-05	6	772	924	1074442
[OVER]	GO:0005869	dynactin complex	CELLULAR_COMPONENT	0.000816657	7.14541e-05	3	87	927	1075127
[OVER]	GO:2000491	positive regulation of hepatic stellate cell activation	BIOLOGICAL_PROCESS	0.000847408	7.43719e-05	4	246	926	1074968
[OVER]	GO:0032909	regulation of transforming growth factor beta2 production	BIOLOGICAL_PROCESS	0.000895742	7.90609e-05	4	250	926	1074964
[OVER]	GO:0060290	transdifferentiation	BIOLOGICAL_PROCESS	0.000895742	7.90609e-05	4	250	926	1074964
[OVER]	GO:0010390	histone monoubiquitination	BIOLOGICAL_PROCESS	0.000907976	8.02567e-05	6	791	924	1074423
[OVER]	GO:0006741	NADP biosynthetic process	BIOLOGICAL_PROCESS	0.000919191	8.1319e-05	3	91	927	1075123
[OVER]	GO:0060236	regulation of mitotic spindle organization	BIOLOGICAL_PROCESS	0.000920611	8.15063e-05	8	1557	922	1073657
[OVER]	GO:0050832	defense response to fungus	BIOLOGICAL_PROCESS	0.000933211	8.26845e-05	9	2006	921	1073208
[OVER]	GO:0022615	protein to membrane docking	BIOLOGICAL_PROCESS	0.000945911	8.39167e-05	3	92	927	1075122
[OVER]	GO:0060613	fat pad development	BIOLOGICAL_PROCESS	0.000954087	8.4726e-05	5	494	925	1074720
[OVER]	GO:1902174	positive regulation of keratinocyte apoptotic process	BIOLOGICAL_PROCESS	0.000972992	8.65679e-05	3	93	927	1075121
[OVER]	GO:0070245	positive regulation of thymocyte apoptotic process	BIOLOGICAL_PROCESS	0.000972992	8.65679e-05	3	93	927	1075121
[OVER]	GO:0030971	receptor tyrosine kinase binding	MOLECULAR_FUNCTION	0.000973965	8.67198e-05	10	2501	920	1072713
[OVER]	GO:0098974	postsynaptic actin cytoskeleton organization	BIOLOGICAL_PROCESS	0.000980049	8.73929e-05	7	1165	923	1074049
[OVER]	GO:0035259	glucocorticoid receptor binding	MOLECULAR_FUNCTION	0.00100748	9.00079e-05	6	808	924	1074406
[OVER]	GO:0000183	chromatin silencing at rDNA	BIOLOGICAL_PROCESS	0.00109044	9.81508e-05	5	510	925	1074704
[OVER]	GO:0048146	positive regulation of fibroblast proliferation	BIOLOGICAL_PROCESS	0.00109643	9.891e-05	8	1602	922	1073612
[OVER]	GO:0002051	osteoblast fate commitment	BIOLOGICAL_PROCESS	0.00110714	9.99874e-05	4	266	926	1074948
[OVER]	GO:0033274	response to vitamin B2	BIOLOGICAL_PROCESS	0.00111256	0.00010059	2	15	928	1075199
[OVER]	GO:0090543	Flemming body	CELLULAR_COMPONENT	0.00112041	0.000101336	6	826	924	1074388
[OVER]	GO:0016176	superoxide-generating NADPH oxidase activator activity	MOLECULAR_FUNCTION	0.00114405	0.000103628	3	99	927	1075115
[OVER]	GO:0042589	zymogen granule membrane	CELLULAR_COMPONENT	0.00115339	0.000104513	5	517	925	1074697
[OVER]	GO:0097750	endosome membrane tubulation	BIOLOGICAL_PROCESS	0.00117385	0.000106669	3	100	927	1075114
[OVER]	GO:0140285	endosome fission	BIOLOGICAL_PROCESS	0.00117385	0.000106669	3	100	927	1075114
[OVER]	GO:0097322	7SK snRNA binding	MOLECULAR_FUNCTION	0.00117385	0.000106669	3	100	927	1075114
[OVER]	GO:0033864	positive regulation of NAD(P)H oxidase activity	BIOLOGICAL_PROCESS	0.00123523	0.000112922	3	102	927	1075112
[OVER]	GO:0001784	phosphotyrosine residue binding	MOLECULAR_FUNCTION	0.00123523	0.00011291	7	1215	923	1073999
[OVER]	GO:0002038	positive regulation of L-glutamate import across plasma membrane	BIOLOGICAL_PROCESS	0.0012367	0.000113098	2	16	928	1075198
[OVER]	GO:0046716	muscle cell cellular homeostasis	BIOLOGICAL_PROCESS	0.00125099	0.000114615	7	1218	923	1073996
[OVER]	GO:0031935	regulation of chromatin silencing	BIOLOGICAL_PROCESS	0.00125679	0.000115188	7	1219	923	1073995
[OVER]	GO:0000784	nuclear chromosome, telomeric region	CELLULAR_COMPONENT	0.00125877	0.000115426	8	1639	922	1073575
[OVER]	GO:0042102	positive regulation of T cell proliferation	BIOLOGICAL_PROCESS	0.00126597	0.000116156	9	2100	921	1073114
[OVER]	GO:0048536	spleen development	BIOLOGICAL_PROCESS	0.00128017	0.000117503	7	1223	923	1073991
[OVER]	GO:0060992	response to fungicide	BIOLOGICAL_PROCESS	0.00132564	0.000121943	6	855	924	1074359
[OVER]	GO:0046854	phosphatidylinositol phosphorylation	BIOLOGICAL_PROCESS	0.00134674	0.000124065	7	1234	923	1073980
[OVER]	GO:0090168	Golgi reassembly	BIOLOGICAL_PROCESS	0.00136673	0.000126135	3	106	927	1075108
[OVER]	GO:0032588	trans-Golgi network membrane	CELLULAR_COMPONENT	0.00136782	0.000126282	8	1661	922	1073553
[OVER]	GO:0007097	nuclear migration	BIOLOGICAL_PROCESS	0.00137065	0.000126681	10	2622	920	1072592
[OVER]	GO:0045648	positive regulation of erythrocyte differentiation	BIOLOGICAL_PROCESS	0.00138666	0.000128393	7	1241	923	1073973
[OVER]	GO:0008076	voltage-gated potassium channel complex	CELLULAR_COMPONENT	0.00139636	0.000129384	8	1667	922	1073547
[OVER]	GO:0016575	histone deacetylation	BIOLOGICAL_PROCESS	0.00140052	0.000129864	9	2132	921	1073082
[OVER]	GO:0040024	dauer larval development	BIOLOGICAL_PROCESS	0.00143472	0.000133179	5	545	925	1074669
[OVER]	GO:0031258	lamellipodium membrane	CELLULAR_COMPONENT	0.00145692	0.000135484	6	872	924	1074342
[OVER]	GO:0010832	negative regulation of myotube differentiation	BIOLOGICAL_PROCESS	0.00147883	0.000137721	5	549	925	1074665
[OVER]	GO:0045736	negative regulation of cyclin-dependent protein serine/threonine kinase activity	BIOLOGICAL_PROCESS	0.00148961	0.000138874	5	550	925	1074664
[OVER]	GO:0120061	negative regulation of gastric emptying	BIOLOGICAL_PROCESS	0.00150315	0.000140288	2	18	928	1075196
[OVER]	GO:0071765	nuclear inner membrane organization	BIOLOGICAL_PROCESS	0.00150315	0.000140288	2	18	928	1075196
[OVER]	GO:0033089	positive regulation of T cell differentiation in thymus	BIOLOGICAL_PROCESS	0.00150319	0.000140341	4	291	926	1074923
[OVER]	GO:1904996	positive regulation of leukocyte adhesion to vascular endothelial cell	BIOLOGICAL_PROCESS	0.00153494	0.000143562	5	554	925	1074660
[OVER]	GO:0005125	cytokine activity	MOLECULAR_FUNCTION	0.00153895	0.000143989	6	882	924	1074332
[OVER]	GO:0070936	protein K48-linked ubiquitination	BIOLOGICAL_PROCESS	0.00154035	0.000144172	7	1265	923	1073949
[OVER]	GO:0032525	somite rostral/caudal axis specification	BIOLOGICAL_PROCESS	0.00155402	0.000145869	4	294	926	1074920
[OVER]	GO:0035861	site of double-strand break	CELLULAR_COMPONENT	0.00156441	0.000146948	7	1269	923	1073945
[OVER]	GO:0050869	negative regulation of B cell activation	BIOLOGICAL_PROCESS	0.00164903	0.000155671	6	895	924	1074319
[OVER]	GO:0001829	trophectodermal cell differentiation	BIOLOGICAL_PROCESS	0.00166101	0.000157081	5	565	925	1074649
[OVER]	GO:0071803	positive regulation of podosome assembly	BIOLOGICAL_PROCESS	0.00169932	0.000160931	5	568	925	1074646
[OVER]	GO:0043539	protein serine/threonine kinase activator activity	MOLECULAR_FUNCTION	0.00172231	0.000163224	6	903	924	1074311
[OVER]	GO:0048549	positive regulation of pinocytosis	BIOLOGICAL_PROCESS	0.00174192	0.000165433	4	304	926	1074910
[OVER]	GO:0045835	negative regulation of meiotic nuclear division	BIOLOGICAL_PROCESS	0.00178162	0.000169562	4	306	926	1074908
[OVER]	GO:0150093	amyloid-beta clearance by transcytosis	BIOLOGICAL_PROCESS	0.00178701	0.000170194	5	575	925	1074639
[OVER]	GO:0032092	positive regulation of protein binding	BIOLOGICAL_PROCESS	0.00182152	0.000173542	12	3833	918	1071381
[OVER]	GO:0039694	viral RNA genome replication	BIOLOGICAL_PROCESS	0.00183587	0.000175093	6	915	924	1074299
[OVER]	GO:0000776	kinetochore	CELLULAR_COMPONENT	0.00186544	0.000178289	11	3278	919	1071936
[OVER]	GO:0030018	Z disc	CELLULAR_COMPONENT	0.00187332	0.000179105	17	6983	913	1068231
[OVER]	GO:0031915	positive regulation of synaptic plasticity	BIOLOGICAL_PROCESS	0.00187989	0.000179859	5	582	925	1074632
[OVER]	GO:0009408	response to heat	BIOLOGICAL_PROCESS	0.00189967	0.000182071	17	6993	913	1068221
[OVER]	GO:0090136	epithelial cell-cell adhesion	BIOLOGICAL_PROCESS	0.00190553	0.000182696	5	584	925	1074630
[OVER]	GO:0048008	platelet-derived growth factor receptor signaling pathway	BIOLOGICAL_PROCESS	0.00191543	0.000183805	10	2748	920	1072466
[OVER]	GO:1905837	cellular response to triterpenoid	BIOLOGICAL_PROCESS	0.0019369	0.000186482	2	21	928	1075193
[OVER]	GO:0030331	estrogen receptor binding	MOLECULAR_FUNCTION	0.0019369	0.000186301	7	1320	923	1073894
[OVER]	GO:0061832	basal ectoplasmic specialization	CELLULAR_COMPONENT	0.0019369	0.000186482	2	21	928	1075193
[OVER]	GO:0023019	signal transduction involved in regulation of gene expression	BIOLOGICAL_PROCESS	0.00193976	0.000186823	4	314	926	1074900
[OVER]	GO:0005719	nuclear euchromatin	CELLULAR_COMPONENT	0.00194682	0.000187634	6	927	924	1074287
[OVER]	GO:0043278	response to morphine	BIOLOGICAL_PROCESS	0.00194997	0.000188002	7	1322	923	1073892
[OVER]	GO:0071362	cellular response to ether	BIOLOGICAL_PROCESS	0.00199724	0.000192894	5	591	925	1074623
[OVER]	GO:0045070	positive regulation of viral genome replication	BIOLOGICAL_PROCESS	0.00199881	0.00019318	7	1328	923	1073886
[OVER]	GO:2000697	negative regulation of epithelial cell differentiation involved in kidney development	BIOLOGICAL_PROCESS	0.00204897	0.000198234	4	319	926	1074895
[OVER]	GO:0051024	positive regulation of immunoglobulin secretion	BIOLOGICAL_PROCESS	0.00208705	0.000202618	3	125	927	1075089
[OVER]	GO:2000271	positive regulation of fibroblast apoptotic process	BIOLOGICAL_PROCESS	0.00208705	0.000202618	3	125	927	1075089
[OVER]	GO:0005952	cAMP-dependent protein kinase complex	CELLULAR_COMPONENT	0.00208705	0.000202618	3	125	927	1075089
[OVER]	GO:0042571	immunoglobulin complex, circulating	CELLULAR_COMPONENT	0.00208888	0.000202936	4	321	926	1074893
[OVER]	GO:0098850	extrinsic component of synaptic vesicle membrane	CELLULAR_COMPONENT	0.00208888	0.000202936	4	321	926	1074893
[OVER]	GO:0070373	negative regulation of ERK1 and ERK2 cascade	BIOLOGICAL_PROCESS	0.002109	0.000205146	12	3905	918	1071309
[OVER]	GO:0003151	outflow tract morphogenesis	BIOLOGICAL_PROCESS	0.002109	0.000205173	11	3333	919	1071881
[OVER]	GO:0051898	negative regulation of protein kinase B signaling	BIOLOGICAL_PROCESS	0.00213909	0.000208244	8	1790	922	1073424
[OVER]	GO:0051602	response to electrical stimulus	BIOLOGICAL_PROCESS	0.00214629	0.000209017	8	1791	922	1073423
[OVER]	GO:0048613	embryonic ectodermal digestive tract morphogenesis	BIOLOGICAL_PROCESS	0.00217614	0.00021207	3	127	927	1075087
[OVER]	GO:0099738	cell cortex region	CELLULAR_COMPONENT	0.00217883	0.000212405	10	2799	920	1072415
[OVER]	GO:1902236	negative regulation of endoplasmic reticulum stress-induced intrinsic apoptotic signaling pathway	BIOLOGICAL_PROCESS	0.00222575	0.000217524	4	327	926	1074887
[OVER]	GO:0030500	regulation of bone mineralization	BIOLOGICAL_PROCESS	0.00223759	0.000218958	9	2290	921	1072924
[OVER]	GO:0018990	ecdysis, chitin-based cuticle	BIOLOGICAL_PROCESS	0.00225637	0.000220872	2	23	928	1075191
[OVER]	GO:0014891	striated muscle atrophy	BIOLOGICAL_PROCESS	0.0022704	0.000222549	4	329	926	1074885
[OVER]	GO:0004013	adenosylhomocysteinase activity	MOLECULAR_FUNCTION	0.00231114	0.000226775	3	130	927	1075084
[OVER]	GO:0010856	adenylate cyclase activator activity	MOLECULAR_FUNCTION	0.00231114	0.000226775	3	130	927	1075084
[OVER]	GO:0030574	collagen catabolic process	BIOLOGICAL_PROCESS	0.00232427	0.000228297	6	962	924	1074252
[OVER]	GO:0048488	synaptic vesicle endocytosis	BIOLOGICAL_PROCESS	0.00236227	0.000232188	10	2831	920	1072383
[OVER]	GO:0090398	cellular senescence	BIOLOGICAL_PROCESS	0.00237164	0.000233348	8	1821	922	1073393
[OVER]	GO:0030011	maintenance of cell polarity	BIOLOGICAL_PROCESS	0.00239609	0.000235914	6	968	924	1074246
[OVER]	GO:0061098	positive regulation of protein tyrosine kinase activity	BIOLOGICAL_PROCESS	0.0024037	0.000236761	8	1825	922	1073389
[OVER]	GO:0031435	mitogen-activated protein kinase kinase kinase binding	MOLECULAR_FUNCTION	0.00241821	0.000238497	6	970	924	1074244
[OVER]	GO:0002192	IRES-dependent translational initiation of linear mRNA	BIOLOGICAL_PROCESS	0.00242308	0.00023914	2	24	928	1075190
[OVER]	GO:0035357	peroxisome proliferator activated receptor signaling pathway	BIOLOGICAL_PROCESS	0.00242932	0.000239837	5	620	925	1074594
[OVER]	GO:0004843	thiol-dependent ubiquitin-specific protease activity	MOLECULAR_FUNCTION	0.00246601	0.000243708	8	1833	922	1073381
[OVER]	GO:0007317	regulation of pole plasm oskar mRNA localization	BIOLOGICAL_PROCESS	0.00250069	0.000247386	3	134	927	1075080
[OVER]	GO:1900102	negative regulation of endoplasmic reticulum unfolded protein response	BIOLOGICAL_PROCESS	0.00251383	0.000248939	4	339	926	1074875
[OVER]	GO:0071878	negative regulation of adenylate cyclase-activating adrenergic receptor signaling pathway	BIOLOGICAL_PROCESS	0.00251383	0.000248939	4	339	926	1074875
[OVER]	GO:1990907	beta-catenin-TCF complex	CELLULAR_COMPONENT	0.00251383	0.000248939	4	339	926	1074875
[OVER]	GO:0031397	negative regulation of protein ubiquitination	BIOLOGICAL_PROCESS	0.00254265	0.000252049	9	2335	921	1072879
[OVER]	GO:0060316	positive regulation of ryanodine-sensitive calcium-release channel activity	BIOLOGICAL_PROCESS	0.00259872	0.00025813	3	136	927	1075078
[OVER]	GO:1904171	negative regulation of bleb assembly	BIOLOGICAL_PROCESS	0.00259872	0.000258123	2	25	928	1075189
[OVER]	GO:0007212	dopamine receptor signaling pathway	BIOLOGICAL_PROCESS	0.00262942	0.000261444	7	1397	923	1073817
[OVER]	GO:0072126	positive regulation of glomerular mesangial cell proliferation	BIOLOGICAL_PROCESS	0.00264856	0.000263613	3	137	927	1075077
[OVER]	GO:1903371	regulation of endoplasmic reticulum tubular network organization	BIOLOGICAL_PROCESS	0.00264856	0.000263613	3	137	927	1075077
[OVER]	GO:0005743	mitochondrial inner membrane	CELLULAR_COMPONENT	0.00265072	0.000264006	16	6550	914	1068664
[OVER]	GO:0003016	respiratory system process	BIOLOGICAL_PROCESS	0.00269216	0.000268404	6	992	924	1074222
[OVER]	GO:0035159	regulation of tube length, open tracheal system	BIOLOGICAL_PROCESS	0.00274824	0.000274548	4	348	926	1074866
[OVER]	GO:0090327	negative regulation of locomotion involved in locomotory behavior	BIOLOGICAL_PROCESS	0.00274988	0.000274804	3	139	927	1075075
[OVER]	GO:0045651	positive regulation of macrophage differentiation	BIOLOGICAL_PROCESS	0.00277412	0.000277505	4	349	926	1074865
[OVER]	GO:0004960	thromboxane receptor activity	MOLECULAR_FUNCTION	0.00277633	0.000277819	2	26	928	1075188
[OVER]	GO:0004699	calcium-independent protein kinase C activity	MOLECULAR_FUNCTION	0.00280043	0.000280512	3	140	927	1075074
[OVER]	GO:0031370	eukaryotic initiation factor 4G binding	MOLECULAR_FUNCTION	0.00280043	0.000280512	3	140	927	1075074
[OVER]	GO:0045906	negative regulation of vasoconstriction	BIOLOGICAL_PROCESS	0.00280314	0.000280878	5	642	925	1074572
[OVER]	GO:0043687	post-translational protein modification	BIOLOGICAL_PROCESS	0.00283186	0.000284135	14	5286	916	1069928
[OVER]	GO:0031432	titin binding	MOLECULAR_FUNCTION	0.00287433	0.000288878	5	646	925	1074568
[OVER]	GO:0045945	positive regulation of transcription by RNA polymerase III	BIOLOGICAL_PROCESS	0.00287731	0.000289564	4	353	926	1074861
[OVER]	GO:0032010	phagolysosome	CELLULAR_COMPONENT	0.00287731	0.000289564	4	353	926	1074861
[OVER]	GO:0005522	profilin binding	MOLECULAR_FUNCTION	0.00288871	0.000290905	5	647	925	1074567
[OVER]	GO:0002223	stimulatory C-type lectin receptor signaling pathway	BIOLOGICAL_PROCESS	0.00288879	0.00029101	8	1883	922	1073331
[OVER]	GO:0030220	platelet formation	BIOLOGICAL_PROCESS	0.00292352	0.000294998	6	1010	924	1074204
[OVER]	GO:0033762	response to glucagon	BIOLOGICAL_PROCESS	0.00293776	0.000296534	6	1011	924	1074203
[OVER]	GO:0051593	response to folic acid	BIOLOGICAL_PROCESS	0.00294092	0.000297049	5	650	925	1074564
[OVER]	GO:0051152	positive regulation of smooth muscle cell differentiation	BIOLOGICAL_PROCESS	0.00295581	0.000298851	4	356	926	1074858
[OVER]	GO:0097433	dense body	CELLULAR_COMPONENT	0.00295581	0.000298851	4	356	926	1074858
[OVER]	GO:0000018	regulation of DNA recombination	BIOLOGICAL_PROCESS	0.00297918	0.000301314	8	1893	922	1073321
[OVER]	GO:0046843	dorsal appendage formation	BIOLOGICAL_PROCESS	0.00298491	0.000301994	4	357	926	1074857
[OVER]	GO:0046627	negative regulation of insulin receptor signaling pathway	BIOLOGICAL_PROCESS	0.00299205	0.000302816	7	1432	923	1073782
[OVER]	GO:2000418	positive regulation of eosinophil migration	BIOLOGICAL_PROCESS	0.00300285	0.00030411	3	144	927	1075070
[OVER]	GO:0048570	notochord morphogenesis	BIOLOGICAL_PROCESS	0.00301254	0.000305395	5	654	925	1074560
[OVER]	GO:0097062	dendritic spine maintenance	BIOLOGICAL_PROCESS	0.00312466	0.000317075	6	1024	924	1074190
[OVER]	GO:1904244	positive regulation of pancreatic trypsinogen secretion	BIOLOGICAL_PROCESS	0.00314185	0.000319346	2	28	928	1075186
[OVER]	GO:0003756	protein disulfide isomerase activity	MOLECULAR_FUNCTION	0.00319201	0.000324658	4	364	926	1074850
[OVER]	GO:0033630	positive regulation of cell adhesion mediated by integrin	BIOLOGICAL_PROCESS	0.00319255	0.000324821	5	663	925	1074551
[OVER]	GO:0002479	antigen processing and presentation of exogenous peptide antigen via MHC class I, TAP-dependent	BIOLOGICAL_PROCESS	0.00321217	0.000326924	6	1030	924	1074184
[OVER]	GO:0070063	RNA polymerase binding	MOLECULAR_FUNCTION	0.00325754	0.00033176	8	1921	922	1073293
[OVER]	GO:0007553	regulation of ecdysteroid metabolic process	BIOLOGICAL_PROCESS	0.00334008	0.000341174	2	29	928	1075185
[OVER]	GO:0035802	adrenal cortex formation	BIOLOGICAL_PROCESS	0.00334008	0.000341174	2	29	928	1075185
[OVER]	GO:0046642	negative regulation of alpha-beta T cell proliferation	BIOLOGICAL_PROCESS	0.00347631	0.000355556	4	373	926	1074841
[OVER]	GO:0048156	tau protein binding	MOLECULAR_FUNCTION	0.00353576	0.00036211	7	1476	923	1073738
[OVER]	GO:0006597	spermine biosynthetic process	BIOLOGICAL_PROCESS	0.00355022	0.00036371	2	30	928	1075184
[OVER]	GO:0019855	calcium channel inhibitor activity	MOLECULAR_FUNCTION	0.00357439	0.000366306	4	376	926	1074838
[OVER]	GO:0030176	integral component of endoplasmic reticulum membrane	CELLULAR_COMPONENT	0.00357822	0.000366939	10	3003	920	1072211
[OVER]	GO:0070821	tertiary granule membrane	CELLULAR_COMPONENT	0.00358555	0.00036793	7	1480	923	1073734
[OVER]	GO:0070411	I-SMAD binding	MOLECULAR_FUNCTION	0.00360043	0.00036994	4	377	926	1074837
[OVER]	GO:2000178	negative regulation of neural precursor cell proliferation	BIOLOGICAL_PROCESS	0.00360535	0.000370567	6	1055	924	1074159
[OVER]	GO:0005700	polytene chromosome	CELLULAR_COMPONENT	0.00364675	0.000375311	7	1485	923	1073729
[OVER]	GO:0008023	transcription elongation factor complex	CELLULAR_COMPONENT	0.00365319	0.000376096	6	1058	924	1074156
[OVER]	GO:0032051	clathrin light chain binding	MOLECULAR_FUNCTION	0.0036588	0.000377286	4	379	926	1074835
[OVER]	GO:0097421	liver regeneration	BIOLOGICAL_PROCESS	0.00367967	0.000379795	7	1488	923	1073726
[OVER]	GO:0070425	negative regulation of nucleotide-binding oligomerization domain containing signaling pathway	BIOLOGICAL_PROCESS	0.00369946	0.000382472	3	156	927	1075058
[OVER]	GO:0048340	paraxial mesoderm morphogenesis	BIOLOGICAL_PROCESS	0.00371775	0.000384736	4	381	926	1074833
[OVER]	GO:0002033	angiotensin-mediated vasodilation involved in regulation of systemic arterial blood pressure	BIOLOGICAL_PROCESS	0.00373554	0.000386953	2	31	928	1075183
[OVER]	GO:0032422	purine-rich negative regulatory element binding	MOLECULAR_FUNCTION	0.00373554	0.000386953	2	31	928	1075183
[OVER]	GO:0097158	pre-mRNA intronic pyrimidine-rich binding	MOLECULAR_FUNCTION	0.00373554	0.000386953	2	31	928	1075183
[OVER]	GO:0032211	negative regulation of telomere maintenance via telomerase	BIOLOGICAL_PROCESS	0.00374683	0.0003885	4	382	926	1074832
[OVER]	GO:0033625	positive regulation of integrin activation	BIOLOGICAL_PROCESS	0.00374683	0.0003885	4	382	926	1074832
[OVER]	GO:0060315	negative regulation of ryanodine-sensitive calcium-release channel activity	BIOLOGICAL_PROCESS	0.00388647	0.000403897	3	159	927	1075055
[OVER]	GO:0050688	regulation of defense response to virus	BIOLOGICAL_PROCESS	0.00388647	0.000404151	8	1980	922	1073234
[OVER]	GO:0001891	phagocytic cup	CELLULAR_COMPONENT	0.00390197	0.000406025	7	1505	923	1073709
[OVER]	GO:0035866	alphav-beta3 integrin-PKCalpha complex	CELLULAR_COMPONENT	0.00394922	0.000411206	3	160	927	1075054
[OVER]	GO:0000915	actomyosin contractile ring assembly	BIOLOGICAL_PROCESS	0.00394956	0.000411638	4	388	926	1074826
[OVER]	GO:0005915	zonula adherens	CELLULAR_COMPONENT	0.00395063	0.000412016	5	699	925	1074515
[OVER]	GO:0071425	hematopoietic stem cell proliferation	BIOLOGICAL_PROCESS	0.00399772	0.000417329	5	701	925	1074513
[OVER]	GO:0001658	branching involved in ureteric bud morphogenesis	BIOLOGICAL_PROCESS	0.00399772	0.000417236	7	1512	923	1073702
[OVER]	GO:0005881	cytoplasmic microtubule	CELLULAR_COMPONENT	0.00402525	0.000420337	8	1992	922	1073222
[OVER]	GO:0035002	liquid clearance, open tracheal system	BIOLOGICAL_PROCESS	0.0040776	0.000426077	3	162	927	1075052
[OVER]	GO:1903960	negative regulation of anion transmembrane transport	BIOLOGICAL_PROCESS	0.00409573	0.000428109	5	705	925	1074509
[OVER]	GO:0043525	positive regulation of neuron apoptotic process	BIOLOGICAL_PROCESS	0.00409964	0.000428655	9	2515	921	1072699
[OVER]	GO:0048333	mesodermal cell differentiation	BIOLOGICAL_PROCESS	0.0041424	0.000433681	7	1522	923	1073692
[OVER]	GO:0008290	F-actin capping protein complex	CELLULAR_COMPONENT	0.0041424	0.000433641	3	163	927	1075051
[OVER]	GO:0019767	IgE receptor activity	MOLECULAR_FUNCTION	0.0041563	0.000435555	2	33	928	1075181
[OVER]	GO:0000831	inositol hexakisphosphate 6-kinase activity	MOLECULAR_FUNCTION	0.0041563	0.000435555	2	33	928	1075181
[OVER]	GO:0042541	hemoglobin biosynthetic process	BIOLOGICAL_PROCESS	0.00419198	0.000439856	4	395	926	1074819
[OVER]	GO:0051044	positive regulation of membrane protein ectodomain proteolysis	BIOLOGICAL_PROCESS	0.00419198	0.000439856	4	395	926	1074819
[OVER]	GO:0051983	regulation of chromosome segregation	BIOLOGICAL_PROCESS	0.00421339	0.000442243	10	3077	920	1072137
[OVER]	GO:0006972	hyperosmotic response	BIOLOGICAL_PROCESS	0.00423034	0.000444165	8	2009	922	1073205
[OVER]	GO:0010718	positive regulation of epithelial to mesenchymal transition	BIOLOGICAL_PROCESS	0.00425659	0.000447205	7	1530	923	1073684
[OVER]	GO:0031902	late endosome membrane	CELLULAR_COMPONENT	0.00426598	0.000448336	9	2531	921	1072683
[OVER]	GO:0006110	regulation of glycolytic process	BIOLOGICAL_PROCESS	0.00433903	0.000457176	9	2538	921	1072676
[OVER]	GO:0046326	positive regulation of glucose import	BIOLOGICAL_PROCESS	0.00435239	0.000459313	7	1537	923	1073677
[OVER]	GO:1900740	positive regulation of protein insertion into mitochondrial membrane involved in apoptotic signaling pathway	BIOLOGICAL_PROCESS	0.00436061	0.000460837	4	400	926	1074814
[OVER]	GO:0003428	chondrocyte intercalation involved in growth plate cartilage morphogenesis	BIOLOGICAL_PROCESS	0.00436061	0.000460911	2	34	928	1075180
[OVER]	GO:0047179	platelet-activating factor acetyltransferase activity	MOLECULAR_FUNCTION	0.00436061	0.000460911	2	34	928	1075180
[OVER]	GO:0031295	T cell costimulation	BIOLOGICAL_PROCESS	0.00451639	0.000478102	6	1108	924	1074106
[OVER]	GO:0051721	protein phosphatase 2A binding	MOLECULAR_FUNCTION	0.00453753	0.000480677	7	1549	923	1073665
[OVER]	GO:1904798	positive regulation of core promoter binding	BIOLOGICAL_PROCESS	0.00453758	0.000480835	3	169	927	1075045
[OVER]	GO:1904813	ficolin-1-rich granule lumen	CELLULAR_COMPONENT	0.00458001	0.000485791	8	2037	922	1073177
[OVER]	GO:0045743	positive regulation of fibroblast growth factor receptor signaling pathway	BIOLOGICAL_PROCESS	0.00458942	0.000486944	4	406	926	1074808
[OVER]	GO:0002244	hematopoietic progenitor cell differentiation	BIOLOGICAL_PROCESS	0.00464508	0.000493472	14	5594	916	1069620
[OVER]	GO:0042052	rhabdomere development	BIOLOGICAL_PROCESS	0.0046749	0.000497266	3	171	927	1075043
[OVER]	GO:1904724	tertiary granule lumen	CELLULAR_COMPONENT	0.00475433	0.000506464	5	732	925	1074482
[OVER]	GO:0035470	positive regulation of vascular wound healing	BIOLOGICAL_PROCESS	0.00481601	0.000513729	2	36	928	1075178
[OVER]	GO:0035099	hemocyte migration	BIOLOGICAL_PROCESS	0.00481753	0.000514053	3	173	927	1075041
[OVER]	GO:0001958	endochondral ossification	BIOLOGICAL_PROCESS	0.00485865	0.000518929	5	736	925	1074478
[OVER]	GO:0005154	epidermal growth factor receptor binding	MOLECULAR_FUNCTION	0.00488642	0.000522059	6	1127	924	1074087
[OVER]	GO:0048840	otolith development	BIOLOGICAL_PROCESS	0.00502199	0.000538058	5	742	925	1074472
[OVER]	GO:0032814	regulation of natural killer cell activation	BIOLOGICAL_PROCESS	0.00504748	0.000541297	5	743	925	1074471
[OVER]	GO:0043495	protein membrane adaptor	MOLECULAR_FUNCTION	0.00504748	0.000541297	5	743	925	1074471
[OVER]	GO:0010633	negative regulation of epithelial cell migration	BIOLOGICAL_PROCESS	0.00507424	0.000544847	9	2602	921	1072612
[OVER]	GO:0097017	renal protein absorption	BIOLOGICAL_PROCESS	0.00510539	0.000548705	3	177	927	1075037
[OVER]	GO:1990418	response to insulin-like growth factor stimulus	BIOLOGICAL_PROCESS	0.00510539	0.000548705	3	177	927	1075037
[OVER]	GO:0002076	osteoblast development	BIOLOGICAL_PROCESS	0.00518272	0.000557711	5	748	925	1074466
[OVER]	GO:0048711	positive regulation of astrocyte differentiation	BIOLOGICAL_PROCESS	0.00521478	0.000561686	4	422	926	1074792
[OVER]	GO:0007567	parturition	BIOLOGICAL_PROCESS	0.00523736	0.00056438	5	750	925	1074464
[OVER]	GO:0032007	negative regulation of TOR signaling	BIOLOGICAL_PROCESS	0.00524745	0.00056654	6	1145	924	1074069
[OVER]	GO:0000188	inactivation of MAPK activity	BIOLOGICAL_PROCESS	0.00524745	0.000566612	4	423	926	1074791
[OVER]	GO:1900028	negative regulation of ruffle assembly	BIOLOGICAL_PROCESS	0.00524745	0.000566577	3	179	927	1075035
[OVER]	GO:0040027	negative regulation of vulval development	BIOLOGICAL_PROCESS	0.00524745	0.000566577	3	179	927	1075035
[OVER]	GO:0005637	nuclear inner membrane	CELLULAR_COMPONENT	0.00524745	0.00056654	6	1145	924	1074069
[OVER]	GO:1905835	cellular response to pyrimidine ribonucleotide	BIOLOGICAL_PROCESS	0.00526785	0.000569344	2	38	928	1075176
[OVER]	GO:0034670	chemotaxis to arachidonic acid	BIOLOGICAL_PROCESS	0.00526785	0.000569344	2	38	928	1075176
[OVER]	GO:0045780	positive regulation of bone resorption	BIOLOGICAL_PROCESS	0.00530728	0.000574496	5	753	925	1074461
[OVER]	GO:0035220	wing disc development	BIOLOGICAL_PROCESS	0.00533292	0.000577987	9	2624	921	1072590
[OVER]	GO:0043922	negative regulation by host of viral transcription	BIOLOGICAL_PROCESS	0.00547291	0.000594076	3	182	927	1075032
[OVER]	GO:0035883	enteroendocrine cell differentiation	BIOLOGICAL_PROCESS	0.00547929	0.000595135	5	759	925	1074455
[OVER]	GO:0030130	clathrin coat of trans-Golgi network vesicle	CELLULAR_COMPONENT	0.00548796	0.000596813	4	429	926	1074785
[OVER]	GO:0030043	actin filament fragmentation	BIOLOGICAL_PROCESS	0.00549731	0.000598198	2	39	928	1075175
[OVER]	GO:0007266	Rho protein signal transduction	BIOLOGICAL_PROCESS	0.0055079	0.000599536	13	5051	917	1070163
[OVER]	GO:0031901	early endosome membrane	CELLULAR_COMPONENT	0.00558784	0.000609174	11	3803	919	1071411
[OVER]	GO:0008103	oocyte microtubule cytoskeleton polarization	BIOLOGICAL_PROCESS	0.00569701	0.000622412	3	185	927	1075029
[OVER]	GO:0030478	actin cap	CELLULAR_COMPONENT	0.00569701	0.000622412	3	185	927	1075029
[OVER]	GO:0006590	thyroid hormone generation	BIOLOGICAL_PROCESS	0.00569742	0.000622839	4	434	926	1074780
[OVER]	GO:0061767	negative regulation of lung blood pressure	BIOLOGICAL_PROCESS	0.00573529	0.000627748	2	40	928	1075174
[OVER]	GO:0031962	mineralocorticoid receptor binding	MOLECULAR_FUNCTION	0.00573529	0.000627748	2	40	928	1075174
[OVER]	GO:0031234	extrinsic component of cytoplasmic side of plasma membrane	CELLULAR_COMPONENT	0.00574191	0.000628666	10	3223	920	1071991
[OVER]	GO:0043178	alcohol binding	MOLECULAR_FUNCTION	0.0057443	0.000629119	9	2656	921	1072558
[OVER]	GO:0004842	ubiquitin-protein transferase activity	MOLECULAR_FUNCTION	0.00577268	0.000633389	20	10016	910	1065198
[OVER]	GO:1905274	regulation of modification of postsynaptic actin cytoskeleton	BIOLOGICAL_PROCESS	0.00581005	0.000638073	5	771	925	1074443
[OVER]	GO:0030235	nitric-oxide synthase regulator activity	MOLECULAR_FUNCTION	0.00581521	0.000638835	4	437	926	1074777
[OVER]	GO:0048538	thymus development	BIOLOGICAL_PROCESS	0.00584103	0.000641868	7	1628	923	1073586
[OVER]	GO:0042074	cell migration involved in gastrulation	BIOLOGICAL_PROCESS	0.00586165	0.000644329	6	1174	924	1074040
[OVER]	GO:0008013	beta-catenin binding	MOLECULAR_FUNCTION	0.00594654	0.00065406	10	3240	920	1071974
[OVER]	GO:0033688	regulation of osteoblast proliferation	BIOLOGICAL_PROCESS	0.00595726	0.000655677	6	1178	924	1074036
[OVER]	GO:0005080	protein kinase C binding	MOLECULAR_FUNCTION	0.00595726	0.000656038	9	2672	921	1072542
[OVER]	GO:0008143	poly(A) binding	MOLECULAR_FUNCTION	0.00596085	0.000656632	5	776	925	1074438
[OVER]	GO:0002362	CD4-positive, CD25-positive, alpha-beta regulatory T cell lineage commitment	BIOLOGICAL_PROCESS	0.00597138	0.000657993	2	41	928	1075173
[OVER]	GO:0031440	regulation of mRNA 3'-end processing	BIOLOGICAL_PROCESS	0.00601753	0.000664168	5	778	925	1074436
[OVER]	GO:2000378	negative regulation of reactive oxygen species metabolic process	BIOLOGICAL_PROCESS	0.00602189	0.000664972	8	2139	922	1073075
[OVER]	GO:0045737	positive regulation of cyclin-dependent protein serine/threonine kinase activity	BIOLOGICAL_PROCESS	0.00603795	0.00066796	5	779	925	1074435
[OVER]	GO:0051881	regulation of mitochondrial membrane potential	BIOLOGICAL_PROCESS	0.00617154	0.00068398	7	1646	923	1073568
[OVER]	GO:0000792	heterochromatin	CELLULAR_COMPONENT	0.00618485	0.000685662	9	2689	921	1072525
[OVER]	GO:1990168	protein K33-linked deubiquitination	BIOLOGICAL_PROCESS	0.00621245	0.000688931	2	42	928	1075172
[OVER]	GO:0010971	positive regulation of G2/M transition of mitotic cell cycle	BIOLOGICAL_PROCESS	0.00629457	0.000698881	5	787	925	1074427
[OVER]	GO:0045661	regulation of myoblast differentiation	BIOLOGICAL_PROCESS	0.00632558	0.000703384	7	1654	923	1073560
[OVER]	GO:0021895	cerebral cortex neuron differentiation	BIOLOGICAL_PROCESS	0.00645786	0.000718742	5	792	925	1074422
[OVER]	GO:0035327	transcriptionally active chromatin	CELLULAR_COMPONENT	0.00645786	0.000718742	5	792	925	1074422
[OVER]	GO:0007291	sperm individualization	BIOLOGICAL_PROCESS	0.00652531	0.000729094	4	453	926	1074761
[OVER]	GO:0034351	negative regulation of glial cell apoptotic process	BIOLOGICAL_PROCESS	0.00652531	0.000729094	4	453	926	1074761
[OVER]	GO:0010734	negative regulation of protein glutathionylation	BIOLOGICAL_PROCESS	0.0067261	0.000752882	2	44	928	1075170
[OVER]	GO:2000623	negative regulation of nuclear-transcribed mRNA catabolic process, nonsense-mediated decay	BIOLOGICAL_PROCESS	0.00674222	0.000755138	3	198	927	1075016
[OVER]	GO:0006631	fatty acid metabolic process	BIOLOGICAL_PROCESS	0.00674873	0.00075632	18	8676	912	1066538
[OVER]	GO:0071300	cellular response to retinoic acid	BIOLOGICAL_PROCESS	0.00676942	0.000759319	8	2184	922	1073030
[OVER]	GO:0043647	inositol phosphate metabolic process	BIOLOGICAL_PROCESS	0.00678712	0.000761531	8	2185	922	1073029
[OVER]	GO:0006607	NLS-bearing protein import into nucleus	BIOLOGICAL_PROCESS	0.00681529	0.000765149	4	459	926	1074755
[OVER]	GO:0002035	brain renin-angiotensin system	BIOLOGICAL_PROCESS	0.00681907	0.00076603	3	199	927	1075015
[OVER]	GO:1900126	negative regulation of hyaluronan biosynthetic process	BIOLOGICAL_PROCESS	0.0069025	0.000777023	3	200	927	1075014
[OVER]	GO:0032079	positive regulation of endodeoxyribonuclease activity	BIOLOGICAL_PROCESS	0.0069025	0.000777023	3	200	927	1075014
[OVER]	GO:0071787	endoplasmic reticulum tubular network formation	BIOLOGICAL_PROCESS	0.00697506	0.000785892	2	45	928	1075169
[OVER]	GO:1990589	ATF4-CREB1 transcription factor complex	CELLULAR_COMPONENT	0.00697506	0.000785892	2	45	928	1075169
[OVER]	GO:0004198	calcium-dependent cysteine-type endopeptidase activity	MOLECULAR_FUNCTION	0.00710928	0.000802445	4	465	926	1074749
[OVER]	GO:0006457	protein folding	BIOLOGICAL_PROCESS	0.00712135	0.000804046	12	4567	918	1070647
[OVER]	GO:0050681	androgen receptor binding	MOLECULAR_FUNCTION	0.00719217	0.000812525	7	1696	923	1073518
[OVER]	GO:0014003	oligodendrocyte development	BIOLOGICAL_PROCESS	0.00721439	0.000815277	7	1697	923	1073517
[OVER]	GO:0006463	steroid hormone receptor complex assembly	BIOLOGICAL_PROCESS	0.00724827	0.000819592	2	46	928	1075168
[OVER]	GO:1905396	cellular response to flavonoid	BIOLOGICAL_PROCESS	0.00724827	0.000819592	2	46	928	1075168
[OVER]	GO:0032715	negative regulation of interleukin-6 production	BIOLOGICAL_PROCESS	0.00733909	0.000830353	10	3345	920	1071869
[OVER]	GO:0007616	long-term memory	BIOLOGICAL_PROCESS	0.00739792	0.000837505	8	2218	922	1072996
[OVER]	GO:0032417	positive regulation of sodium:proton antiporter activity	BIOLOGICAL_PROCESS	0.00745385	0.000845086	3	206	927	1075008
[OVER]	GO:0032967	positive regulation of collagen biosynthetic process	BIOLOGICAL_PROCESS	0.00750767	0.00085144	5	823	925	1074391
[OVER]	GO:0004958	prostaglandin F receptor activity	MOLECULAR_FUNCTION	0.00752561	0.000853978	2	47	928	1075167
[OVER]	GO:0060263	regulation of respiratory burst	BIOLOGICAL_PROCESS	0.00757871	0.000860767	4	474	926	1074740
[OVER]	GO:0000070	mitotic sister chromatid segregation	BIOLOGICAL_PROCESS	0.00773638	0.000880366	11	3982	919	1071232
[OVER]	GO:1990504	dense core granule exocytosis	BIOLOGICAL_PROCESS	0.0077373	0.000880854	4	477	926	1074737
[OVER]	GO:0038166	angiotensin-activated signaling pathway	BIOLOGICAL_PROCESS	0.00779216	0.000887622	4	478	926	1074736
[OVER]	GO:0071732	cellular response to nitric oxide	BIOLOGICAL_PROCESS	0.00779722	0.00088846	5	831	925	1074383
[OVER]	GO:0032419	extrinsic component of lysosome membrane	CELLULAR_COMPONENT	0.00780012	0.000889051	2	48	928	1075166
[OVER]	GO:0070878	primary miRNA binding	MOLECULAR_FUNCTION	0.00782344	0.000892496	3	210	927	1075004
[OVER]	GO:1903053	regulation of extracellular matrix organization	BIOLOGICAL_PROCESS	0.00786963	0.00089835	7	1726	923	1073488
[OVER]	GO:0044415	mitigation of host defenses by symbiont	BIOLOGICAL_PROCESS	0.00790867	0.000904606	3	211	927	1075003
[OVER]	GO:0070779	D-aspartate import across plasma membrane	BIOLOGICAL_PROCESS	0.00790867	0.000904606	3	211	927	1075003
[OVER]	GO:0090023	positive regulation of neutrophil chemotaxis	BIOLOGICAL_PROCESS	0.00793088	0.000907412	5	835	925	1074379
[OVER]	GO:0000050	urea cycle	BIOLOGICAL_PROCESS	0.00799517	0.00091682	3	212	927	1075002
[OVER]	GO:0045176	apical protein localization	BIOLOGICAL_PROCESS	0.00799517	0.000916912	6	1258	924	1073956
[OVER]	GO:0031821	G protein-coupled serotonin receptor binding	MOLECULAR_FUNCTION	0.00799517	0.00091682	3	212	927	1075002
[OVER]	GO:0048707	instar larval or pupal morphogenesis	BIOLOGICAL_PROCESS	0.00802419	0.000920509	9	2806	921	1072408
[OVER]	GO:0035711	T-helper 1 cell activation	BIOLOGICAL_PROCESS	0.00805696	0.000924809	2	49	928	1075165
[OVER]	GO:0098833	presynaptic endocytic zone	CELLULAR_COMPONENT	0.00810637	0.000931523	5	840	925	1074374
[OVER]	GO:0030836	positive regulation of actin filament depolymerization	BIOLOGICAL_PROCESS	0.00819232	0.000943091	4	486	926	1074728
[OVER]	GO:0048706	embryonic skeletal system development	BIOLOGICAL_PROCESS	0.00822433	0.000947328	11	4019	919	1071195
[OVER]	GO:0031664	regulation of lipopolysaccharide-mediated signaling pathway	BIOLOGICAL_PROCESS	0.00836616	0.000964506	4	489	926	1074725
[OVER]	GO:0031519	PcG protein complex	CELLULAR_COMPONENT	0.00837655	0.000965985	6	1271	924	1073943
[OVER]	GO:0001580	detection of chemical stimulus involved in sensory perception of bitter taste	BIOLOGICAL_PROCESS	0.00848104	0.000979456	3	217	927	1074997
[OVER]	GO:0031083	BLOC-1 complex	CELLULAR_COMPONENT	0.00848104	0.000979456	3	217	927	1074997
[OVER]	GO:0048227	plasma membrane to endosome transport	BIOLOGICAL_PROCESS	0.00858228	0.000992299	3	218	927	1074996
[OVER]	GO:0038027	apolipoprotein A-I-mediated signaling pathway	BIOLOGICAL_PROCESS	0.00883487	0.00102328	4	497	926	1074717
[OVER]	GO:0036195	muscle cell projection membrane	CELLULAR_COMPONENT	0.00892814	0.00103618	2	52	928	1075162
[OVER]	GO:0035066	positive regulation of histone acetylation	BIOLOGICAL_PROCESS	0.00894143	0.00103802	5	861	925	1074353
[OVER]	GO:0046580	negative regulation of Ras protein signal transduction	BIOLOGICAL_PROCESS	0.00894345	0.00103856	8	2295	922	1072919
[OVER]	GO:0032456	endocytic recycling	BIOLOGICAL_PROCESS	0.00895597	0.00104031	7	1771	923	1073443
[OVER]	GO:0045887	positive regulation of synaptic growth at neuromuscular junction	BIOLOGICAL_PROCESS	0.00899937	0.00104595	4	500	926	1074714
[OVER]	GO:1990416	cellular response to brain-derived neurotrophic factor stimulus	BIOLOGICAL_PROCESS	0.00905984	0.00105359	4	501	926	1074713
[OVER]	GO:0032127	dense core granule membrane	CELLULAR_COMPONENT	0.00905984	0.00105359	4	501	926	1074713
[OVER]	GO:0045682	regulation of epidermis development	BIOLOGICAL_PROCESS	0.00915617	0.00106663	9	2867	921	1072347
[OVER]	GO:0097411	hypoxia-inducible factor-1alpha signaling pathway	BIOLOGICAL_PROCESS	0.00919194	0.0010716	3	224	927	1074990
[OVER]	GO:0060028	convergent extension involved in axis elongation	BIOLOGICAL_PROCESS	0.00919194	0.0010716	3	224	927	1074990
[OVER]	GO:1904845	cellular response to L-glutamine	BIOLOGICAL_PROCESS	0.00921185	0.00107466	2	53	928	1075161
[OVER]	GO:0007520	myoblast fusion	BIOLOGICAL_PROCESS	0.00922073	0.00107601	8	2308	922	1072906
[OVER]	GO:0006336	DNA replication-independent nucleosome assembly	BIOLOGICAL_PROCESS	0.0092857	0.00108452	4	505	926	1074709
[OVER]	GO:0007084	mitotic nuclear envelope reassembly	BIOLOGICAL_PROCESS	0.00928608	0.00108519	3	225	927	1074989
[OVER]	GO:0060178	regulation of exocyst localization	BIOLOGICAL_PROCESS	0.00939525	0.00109889	3	226	927	1074988
[OVER]	GO:1990381	ubiquitin-specific protease binding	MOLECULAR_FUNCTION	0.00940395	0.00110023	4	507	926	1074707
[OVER]	GO:0004722	protein serine/threonine phosphatase activity	MOLECULAR_FUNCTION	0.00944179	0.00110529	7	1790	923	1073424
[OVER]	GO:0035774	positive regulation of insulin secretion involved in cellular response to glucose stimulus	BIOLOGICAL_PROCESS	0.00949361	0.00111231	7	1792	923	1073422
[OVER]	GO:0106022	positive regulation of vesicle docking	BIOLOGICAL_PROCESS	0.00950114	0.00111383	2	54	928	1075160
[OVER]	GO:0034687	integrin alphaL-beta2 complex	CELLULAR_COMPONENT	0.00950114	0.00111383	2	54	928	1075160
[OVER]	GO:0019430	removal of superoxide radicals	BIOLOGICAL_PROCESS	0.00951771	0.00111609	4	509	926	1074705
[OVER]	GO:0007552	metamorphosis	BIOLOGICAL_PROCESS	0.0095575	0.00112108	9	2888	921	1072326
[OVER]	GO:0031103	axon regeneration	BIOLOGICAL_PROCESS	0.00956277	0.00112201	10	3484	920	1071730
[OVER]	GO:1903243	negative regulation of cardiac muscle hypertrophy in response to stress	BIOLOGICAL_PROCESS	0.00958289	0.00112662	3	228	927	1074986
[OVER]	GO:0033353	S-adenosylmethionine cycle	BIOLOGICAL_PROCESS	0.00958289	0.00112662	3	228	927	1074986
[OVER]	GO:0051897	positive regulation of protein kinase B signaling	BIOLOGICAL_PROCESS	0.00964366	0.00113442	11	4112	919	1071102
[OVER]	GO:0061469	regulation of type B pancreatic cell proliferation	BIOLOGICAL_PROCESS	0.00968565	0.00114065	3	229	927	1074985
[OVER]	GO:0001922	B-1 B cell homeostasis	BIOLOGICAL_PROCESS	0.00968565	0.00114065	3	229	927	1074985
[OVER]	GO:0061428	negative regulation of transcription from RNA polymerase II promoter in response to hypoxia	BIOLOGICAL_PROCESS	0.00977948	0.00115367	2	55	928	1075159
[OVER]	GO:0060214	endocardium formation	BIOLOGICAL_PROCESS	0.00977948	0.00115367	2	55	928	1075159
[OVER]	GO:0005784	Sec61 translocon complex	CELLULAR_COMPONENT	0.00977948	0.00115367	2	55	928	1075159
[OVER]	GO:1903979	negative regulation of microglial cell activation	BIOLOGICAL_PROCESS	0.00978621	0.00115479	3	230	927	1074984
[OVER]	GO:2000353	positive regulation of endothelial cell apoptotic process	BIOLOGICAL_PROCESS	0.00979187	0.00115644	4	514	926	1074700
[OVER]	GO:0003785	actin monomer binding	MOLECULAR_FUNCTION	0.00979187	0.00115644	4	514	926	1074700
[OVER]	GO:0048823	nucleate erythrocyte development	BIOLOGICAL_PROCESS	0.0100686	0.00119419	2	56	928	1075158
[OVER]	GO:2000415	positive regulation of fibronectin-dependent thymocyte migration	BIOLOGICAL_PROCESS	0.0100686	0.00119419	2	56	928	1075158
[OVER]	GO:2000309	positive regulation of tumor necrosis factor (ligand) superfamily member 11 production	BIOLOGICAL_PROCESS	0.0100686	0.00119419	2	56	928	1075158
[OVER]	GO:0036121	double-stranded DNA helicase activity	MOLECULAR_FUNCTION	0.0100939	0.00119787	3	233	927	1074981
[OVER]	GO:0050765	negative regulation of phagocytosis	BIOLOGICAL_PROCESS	0.0101028	0.0011996	5	890	925	1074324
[OVER]	GO:0003091	renal water homeostasis	BIOLOGICAL_PROCESS	0.0101028	0.0011996	5	890	925	1074324
[OVER]	GO:0070534	protein K63-linked ubiquitination	BIOLOGICAL_PROCESS	0.0102528	0.0012181	7	1821	923	1073393
[OVER]	GO:0006977	DNA damage response, signal transduction by p53 class mediator resulting in cell cycle arrest	BIOLOGICAL_PROCESS	0.0103436	0.00122923	5	895	925	1074319
[OVER]	GO:1902499	positive regulation of protein autoubiquitination	BIOLOGICAL_PROCESS	0.0103895	0.00123538	2	57	928	1075157
[OVER]	GO:0001103	RNA polymerase II repressing transcription factor binding	MOLECULAR_FUNCTION	0.0104835	0.00124727	5	898	925	1074316
[OVER]	GO:0030048	actin filament-based movement	BIOLOGICAL_PROCESS	0.0105284	0.00125508	17	8338	913	1066876
[OVER]	GO:0051894	positive regulation of focal adhesion assembly	BIOLOGICAL_PROCESS	0.0105286	0.0012564	6	1339	924	1073875
[OVER]	GO:1904888	cranial skeletal system development	BIOLOGICAL_PROCESS	0.0105286	0.00125687	9	2937	921	1072277
[OVER]	GO:0061628	H3K27me3 modified histone binding	MOLECULAR_FUNCTION	0.0105286	0.00125687	3	237	927	1074977
[OVER]	GO:0017151	DEAD/H-box RNA helicase binding	MOLECULAR_FUNCTION	0.0105286	0.00125687	3	237	927	1074977
[OVER]	GO:0005980	glycogen catabolic process	BIOLOGICAL_PROCESS	0.0106433	0.00127162	5	902	925	1074312
[OVER]	GO:0071942	XPC complex	CELLULAR_COMPONENT	0.0106813	0.00127725	2	58	928	1075156
[OVER]	GO:0035577	azurophil granule membrane	CELLULAR_COMPONENT	0.0107312	0.00128393	5	904	925	1074310
[OVER]	GO:0090324	negative regulation of oxidative phosphorylation	BIOLOGICAL_PROCESS	0.0107451	0.00128704	3	239	927	1074975
[OVER]	GO:0002532	production of molecular mediator involved in inflammatory response	BIOLOGICAL_PROCESS	0.0108059	0.00129504	9	2950	921	1072264
[OVER]	GO:0032055	negative regulation of translation in response to stress	BIOLOGICAL_PROCESS	0.0108565	0.00130229	3	240	927	1074974
[OVER]	GO:0070102	interleukin-6-mediated signaling pathway	BIOLOGICAL_PROCESS	0.0108565	0.00130256	5	907	925	1074307
[OVER]	GO:0032794	GTPase activating protein binding	MOLECULAR_FUNCTION	0.0109025	0.00130881	5	908	925	1074306
[OVER]	GO:0043162	ubiquitin-dependent protein catabolic process via the multivesicular body sorting pathway	BIOLOGICAL_PROCESS	0.0109761	0.00131912	4	533	926	1074681
[OVER]	GO:0030274	LIM domain binding	MOLECULAR_FUNCTION	0.0109761	0.00131912	4	533	926	1074681
[OVER]	GO:0001165	RNA polymerase I cis-regulatory region sequence-specific DNA binding	MOLECULAR_FUNCTION	0.0109786	0.00131979	2	59	928	1075155
[OVER]	GO:0072384	organelle transport along microtubule	BIOLOGICAL_PROCESS	0.0111078	0.00133718	9	2964	921	1072250
[OVER]	GO:0071285	cellular response to lithium ion	BIOLOGICAL_PROCESS	0.0111078	0.00133713	4	535	926	1074679
[OVER]	GO:0045721	negative regulation of gluconeogenesis	BIOLOGICAL_PROCESS	0.0111078	0.00133713	4	535	926	1074679
[OVER]	GO:0050771	negative regulation of axonogenesis	BIOLOGICAL_PROCESS	0.0112288	0.00135249	9	2969	921	1072245
[OVER]	GO:0071144	heteromeric SMAD protein complex	CELLULAR_COMPONENT	0.0113034	0.001363	2	60	928	1075154
[OVER]	GO:0140284	endoplasmic reticulum-endosome membrane contact site	CELLULAR_COMPONENT	0.0113034	0.001363	2	60	928	1075154
[OVER]	GO:0071947	protein deubiquitination involved in ubiquitin-dependent protein catabolic process	BIOLOGICAL_PROCESS	0.0114371	0.00138027	3	245	927	1074969
[OVER]	GO:0000187	activation of MAPK activity	BIOLOGICAL_PROCESS	0.0114625	0.00138372	11	4218	919	1070996
[OVER]	GO:0006367	transcription initiation from RNA polymerase II promoter	BIOLOGICAL_PROCESS	0.0115192	0.00139096	10	3588	920	1071626
[OVER]	GO:0035947	regulation of gluconeogenesis by regulation of transcription from RNA polymerase II promoter	BIOLOGICAL_PROCESS	0.0115467	0.00139621	3	246	927	1074968
[OVER]	GO:0031755	Edg-2 lysophosphatidic acid receptor binding	MOLECULAR_FUNCTION	0.011606	0.00140689	2	61	928	1075153
[OVER]	GO:0055093	response to hyperoxia	BIOLOGICAL_PROCESS	0.0116956	0.00141852	5	925	925	1074289
[OVER]	GO:0050815	phosphoserine residue binding	MOLECULAR_FUNCTION	0.0117643	0.00142844	3	248	927	1074966
[OVER]	GO:0010544	negative regulation of platelet activation	BIOLOGICAL_PROCESS	0.0117716	0.00142972	4	545	926	1074669
[OVER]	GO:0042754	negative regulation of circadian rhythm	BIOLOGICAL_PROCESS	0.0118466	0.00143922	4	546	926	1074668
[OVER]	GO:0032955	regulation of division septum assembly	BIOLOGICAL_PROCESS	0.0119274	0.00145144	2	62	928	1075152
[OVER]	GO:1900731	positive regulation of adenylate cyclase-inhibiting opioid receptor signaling pathway	BIOLOGICAL_PROCESS	0.0119274	0.00145144	2	62	928	1075152
[OVER]	GO:0097243	flavonoid binding	MOLECULAR_FUNCTION	0.0119274	0.00145144	2	62	928	1075152
[OVER]	GO:0006406	mRNA export from nucleus	BIOLOGICAL_PROCESS	0.0121099	0.00147519	8	2428	922	1072786
[OVER]	GO:0005546	phosphatidylinositol-4,5-bisphosphate binding	MOLECULAR_FUNCTION	0.012118	0.00147686	9	3008	921	1072206
[OVER]	GO:0033129	positive regulation of histone phosphorylation	BIOLOGICAL_PROCESS	0.0122491	0.00149428	3	252	927	1074962
[OVER]	GO:0045654	positive regulation of megakaryocyte differentiation	BIOLOGICAL_PROCESS	0.0122491	0.00149428	3	252	927	1074962
[OVER]	GO:1902340	negative regulation of chromosome condensation	BIOLOGICAL_PROCESS	0.0122551	0.00149666	2	63	928	1075151
[OVER]	GO:0031384	regulation of initiation of mating projection growth	BIOLOGICAL_PROCESS	0.0122551	0.00149666	2	63	928	1075151
[OVER]	GO:0004711	ribosomal protein S6 kinase activity	MOLECULAR_FUNCTION	0.0123558	0.00151103	3	253	927	1074961
[OVER]	GO:0046718	viral entry into host cell	BIOLOGICAL_PROCESS	0.0125476	0.00153532	11	4275	919	1070939
[OVER]	GO:0070262	peptidyl-serine dephosphorylation	BIOLOGICAL_PROCESS	0.012548	0.00153664	4	556	926	1074658
[OVER]	GO:0005160	transforming growth factor beta receptor binding	MOLECULAR_FUNCTION	0.012548	0.00153664	4	556	926	1074658
[OVER]	GO:0098845	postsynaptic endosome	CELLULAR_COMPONENT	0.012548	0.00153664	4	556	926	1074658
[OVER]	GO:1905663	positive regulation of telomerase RNA reverse transcriptase activity	BIOLOGICAL_PROCESS	0.0125859	0.00154255	2	64	928	1075150
[OVER]	GO:1900224	positive regulation of nodal signaling pathway involved in determination of lateral mesoderm left/right asymmetry	BIOLOGICAL_PROCESS	0.0125859	0.00154255	2	64	928	1075150
[OVER]	GO:0038146	chemokine (C-X-C motif) ligand 12 signaling pathway	BIOLOGICAL_PROCESS	0.0125859	0.00154255	2	64	928	1075150
[OVER]	GO:0061072	iris morphogenesis	BIOLOGICAL_PROCESS	0.0125982	0.00154489	3	255	927	1074959
[OVER]	GO:1901355	response to rapamycin	BIOLOGICAL_PROCESS	0.0125982	0.00154489	3	255	927	1074959
[OVER]	GO:0042277	peptide binding	MOLECULAR_FUNCTION	0.0127003	0.00155912	17	8514	913	1066700
[OVER]	GO:0071332	cellular response to fructose stimulus	BIOLOGICAL_PROCESS	0.0127203	0.00156199	3	256	927	1074958
[OVER]	GO:0002832	negative regulation of response to biotic stimulus	BIOLOGICAL_PROCESS	0.0127954	0.00157164	10	3649	920	1071565
[OVER]	GO:1902017	regulation of cilium assembly	BIOLOGICAL_PROCESS	0.0128227	0.00157543	8	2454	922	1072760
[OVER]	GO:0043124	negative regulation of I-kappaB kinase/NF-kappaB signaling	BIOLOGICAL_PROCESS	0.0128352	0.0015774	11	4290	919	1070924
[OVER]	GO:0042795	snRNA transcription by RNA polymerase II	BIOLOGICAL_PROCESS	0.0128915	0.00158475	5	949	925	1074265
[OVER]	GO:0031508	pericentric heterochromatin assembly	BIOLOGICAL_PROCESS	0.0129166	0.0015891	2	65	928	1075149
[OVER]	GO:0032008	positive regulation of TOR signaling	BIOLOGICAL_PROCESS	0.0129348	0.00159197	5	950	925	1074264
[OVER]	GO:0043027	cysteine-type endopeptidase inhibitor activity involved in apoptotic process	MOLECULAR_FUNCTION	0.0129683	0.00159724	4	562	926	1074652
[OVER]	GO:0002088	lens development in camera-type eye	BIOLOGICAL_PROCESS	0.0130106	0.00160332	8	2461	922	1072753
[OVER]	GO:0071404	cellular response to low-density lipoprotein particle stimulus	BIOLOGICAL_PROCESS	0.0130551	0.00160924	6	1407	924	1073807
[OVER]	GO:0001709	cell fate determination	BIOLOGICAL_PROCESS	0.0131015	0.00161539	8	2464	922	1072750
[OVER]	GO:0010656	negative regulation of muscle cell apoptotic process	BIOLOGICAL_PROCESS	0.0131759	0.00162546	7	1917	923	1073297
[OVER]	GO:0035865	cellular response to potassium ion	BIOLOGICAL_PROCESS	0.0131942	0.00162815	4	565	926	1074649
[OVER]	GO:1990182	exosomal secretion	BIOLOGICAL_PROCESS	0.0133522	0.00164899	4	567	926	1074647
[OVER]	GO:0032482	Rab protein signal transduction	BIOLOGICAL_PROCESS	0.013422	0.00165807	5	959	925	1074255
[OVER]	GO:1900025	negative regulation of substrate adhesion-dependent cell spreading	BIOLOGICAL_PROCESS	0.0134262	0.00165948	4	568	926	1074646
[OVER]	GO:2000304	positive regulation of ceramide biosynthetic process	BIOLOGICAL_PROCESS	0.013477	0.00166712	3	262	927	1074952
[OVER]	GO:0006930	substrate-dependent cell migration, cell extension	BIOLOGICAL_PROCESS	0.0134967	0.00167001	4	569	926	1074645
[OVER]	GO:1903078	positive regulation of protein localization to plasma membrane	BIOLOGICAL_PROCESS	0.0135334	0.001675	9	3065	921	1072149
[OVER]	GO:0001403	invasive growth in response to glucose limitation	BIOLOGICAL_PROCESS	0.013604	0.0016842	2	67	928	1075147
[OVER]	GO:0043330	response to exogenous dsRNA	BIOLOGICAL_PROCESS	0.0136317	0.00168808	5	963	925	1074251
[OVER]	GO:0010507	negative regulation of autophagy	BIOLOGICAL_PROCESS	0.0137323	0.00170192	8	2485	922	1072729
[OVER]	GO:1903146	regulation of autophagy of mitochondrion	BIOLOGICAL_PROCESS	0.0138751	0.00172009	6	1426	924	1073788
[OVER]	GO:2001022	positive regulation of response to DNA damage stimulus	BIOLOGICAL_PROCESS	0.0138867	0.00172306	8	2490	922	1072724
[OVER]	GO:1902692	regulation of neuroblast proliferation	BIOLOGICAL_PROCESS	0.0139455	0.00173209	6	1428	924	1073786
[OVER]	GO:0034144	negative regulation of toll-like receptor 4 signaling pathway	BIOLOGICAL_PROCESS	0.0141239	0.00175803	3	267	927	1074947
[OVER]	GO:1990498	mitotic spindle microtubule	CELLULAR_COMPONENT	0.0141239	0.00175803	3	267	927	1074947
[OVER]	GO:0005923	bicellular tight junction	CELLULAR_COMPONENT	0.0142159	0.00177091	10	3710	920	1071504
[OVER]	GO:0006446	regulation of translational initiation	BIOLOGICAL_PROCESS	0.0142565	0.0017774	7	1948	923	1073266
[OVER]	GO:0001755	neural crest cell migration	BIOLOGICAL_PROCESS	0.0142565	0.0017774	7	1948	923	1073266
[OVER]	GO:0060252	positive regulation of glial cell proliferation	BIOLOGICAL_PROCESS	0.0142569	0.00177792	4	579	926	1074635
[OVER]	GO:0071460	cellular response to cell-matrix adhesion	BIOLOGICAL_PROCESS	0.0142776	0.00178194	2	69	928	1075145
[OVER]	GO:0032889	regulation of vacuole fusion, non-autophagic	BIOLOGICAL_PROCESS	0.0142776	0.00178194	2	69	928	1075145
[OVER]	GO:0006884	cell volume homeostasis	BIOLOGICAL_PROCESS	0.0144307	0.0018054	6	1440	924	1073774
[OVER]	GO:2000637	positive regulation of gene silencing by miRNA	BIOLOGICAL_PROCESS	0.0144766	0.00181213	5	979	925	1074235
[OVER]	GO:0060509	type I pneumocyte differentiation	BIOLOGICAL_PROCESS	0.0144802	0.00181402	3	270	927	1074944
[OVER]	GO:0050861	positive regulation of B cell receptor signaling pathway	BIOLOGICAL_PROCESS	0.0144802	0.00181402	3	270	927	1074944
[OVER]	GO:0035019	somatic stem cell population maintenance	BIOLOGICAL_PROCESS	0.014623	0.00183388	7	1959	923	1073255
[OVER]	GO:0010150	leaf senescence	BIOLOGICAL_PROCESS	0.014623	0.00183365	4	584	926	1074630
[OVER]	GO:0070169	positive regulation of biomineral tissue development	BIOLOGICAL_PROCESS	0.0146372	0.00183664	6	1445	924	1073769
[OVER]	GO:0021555	midbrain-hindbrain boundary morphogenesis	BIOLOGICAL_PROCESS	0.0147514	0.00185197	3	272	927	1074942
[OVER]	GO:0046697	decidualization	BIOLOGICAL_PROCESS	0.0149436	0.00187909	4	588	926	1074626
[OVER]	GO:0035508	positive regulation of myosin-light-chain-phosphatase activity	BIOLOGICAL_PROCESS	0.0153273	0.00193351	2	72	928	1075142
[OVER]	GO:0061176	type Ib terminal bouton	CELLULAR_COMPONENT	0.0153273	0.00193351	2	72	928	1075142
[OVER]	GO:0032094	response to food	BIOLOGICAL_PROCESS	0.0153921	0.00194271	5	995	925	1074219
[OVER]	GO:0007098	centrosome cycle	BIOLOGICAL_PROCESS	0.0154494	0.00195099	9	3136	921	1072078
[OVER]	GO:0051092	positive regulation of NF-kappaB transcription factor activity	BIOLOGICAL_PROCESS	0.015614	0.00197281	11	4417	919	1070797
[OVER]	GO:2001268	negative regulation of cysteine-type endopeptidase activity involved in apoptotic signaling pathway	BIOLOGICAL_PROCESS	0.0156757	0.00198535	2	73	928	1075141
[OVER]	GO:1903205	regulation of hydrogen peroxide-induced cell death	BIOLOGICAL_PROCESS	0.0156757	0.00198418	4	597	926	1074617
[OVER]	GO:0031509	telomeric heterochromatin assembly	BIOLOGICAL_PROCESS	0.0156757	0.00198535	2	73	928	1075141
[OVER]	GO:0071799	cellular response to prostaglandin D stimulus	BIOLOGICAL_PROCESS	0.0156757	0.00198535	2	73	928	1075141
[OVER]	GO:2000570	positive regulation of T-helper 2 cell activation	BIOLOGICAL_PROCESS	0.0156757	0.00198535	2	73	928	1075141
[OVER]	GO:0061851	leading edge of lamellipodium	CELLULAR_COMPONENT	0.0156757	0.00198535	2	73	928	1075141
[OVER]	GO:0099186	structural constituent of postsynapse	MOLECULAR_FUNCTION	0.0156894	0.00198865	3	279	927	1074935
[OVER]	GO:0036020	endolysosome membrane	CELLULAR_COMPONENT	0.0156894	0.00198865	3	279	927	1074935
[OVER]	GO:0051385	response to mineralocorticoid	BIOLOGICAL_PROCESS	0.0157667	0.00199898	6	1470	924	1073744
[OVER]	GO:0008039	synaptic target recognition	BIOLOGICAL_PROCESS	0.0158243	0.00200868	3	280	927	1074934
[OVER]	GO:1903077	negative regulation of protein localization to plasma membrane	BIOLOGICAL_PROCESS	0.0158243	0.00201053	5	1003	925	1074211
[OVER]	GO:0035523	protein K29-linked deubiquitination	BIOLOGICAL_PROCESS	0.0160013	0.00203784	2	74	928	1075140
[OVER]	GO:0007352	zygotic specification of dorsal/ventral axis	BIOLOGICAL_PROCESS	0.0160013	0.00203784	2	74	928	1075140
[OVER]	GO:1903928	cellular response to cyanide	BIOLOGICAL_PROCESS	0.0160013	0.00203784	2	74	928	1075140
[OVER]	GO:0010659	cardiac muscle cell apoptotic process	BIOLOGICAL_PROCESS	0.016008	0.00203978	7	1997	923	1073217
[OVER]	GO:0016081	synaptic vesicle docking	BIOLOGICAL_PROCESS	0.0160454	0.00204507	5	1007	925	1074207
[OVER]	GO:0007183	SMAD protein complex assembly	BIOLOGICAL_PROCESS	0.0160728	0.0020491	3	282	927	1074932
[OVER]	GO:0001786	phosphatidylserine binding	MOLECULAR_FUNCTION	0.0162819	0.00207958	7	2004	923	1073210
[OVER]	GO:1903204	negative regulation of oxidative stress-induced neuron death	BIOLOGICAL_PROCESS	0.0162882	0.00208094	4	605	926	1074609
[OVER]	GO:0070197	meiotic attachment of telomere to nuclear envelope	BIOLOGICAL_PROCESS	0.0163326	0.00209099	2	75	928	1075139
[OVER]	GO:0006990	positive regulation of transcription from RNA polymerase II promoter involved in unfolded protein response	BIOLOGICAL_PROCESS	0.0163326	0.00209003	3	284	927	1074930
[OVER]	GO:0030527	structural constituent of chromatin	MOLECULAR_FUNCTION	0.0163326	0.00209099	2	75	928	1075139
[OVER]	GO:0004345	glucose-6-phosphate dehydrogenase activity	MOLECULAR_FUNCTION	0.0163326	0.00209099	2	75	928	1075139
[OVER]	GO:0106014	regulation of inflammatory response to wounding	BIOLOGICAL_PROCESS	0.0167265	0.00214479	2	76	928	1075138
[OVER]	GO:0070257	positive regulation of mucus secretion	BIOLOGICAL_PROCESS	0.0167681	0.00215237	3	287	927	1074927
[OVER]	GO:0030449	regulation of complement activation	BIOLOGICAL_PROCESS	0.0168562	0.00216481	6	1494	924	1073720
[OVER]	GO:0045603	positive regulation of endothelial cell differentiation	BIOLOGICAL_PROCESS	0.0168697	0.00216823	4	612	926	1074602
[OVER]	GO:1901844	regulation of cell communication by electrical coupling involved in cardiac conduction	BIOLOGICAL_PROCESS	0.0168923	0.0021734	3	288	927	1074926
[OVER]	GO:0043426	MRF binding	MOLECULAR_FUNCTION	0.0168923	0.0021734	3	288	927	1074926
[OVER]	GO:0031209	SCAR complex	CELLULAR_COMPONENT	0.0168923	0.0021734	3	288	927	1074926
[OVER]	GO:0071593	lymphocyte aggregation	BIOLOGICAL_PROCESS	0.0170345	0.00219456	3	289	927	1074925
[OVER]	GO:0045668	negative regulation of osteoblast differentiation	BIOLOGICAL_PROCESS	0.0172885	0.00222959	6	1503	924	1073711
[OVER]	GO:2000209	regulation of anoikis	BIOLOGICAL_PROCESS	0.0173104	0.00223358	5	1028	925	1074186
[OVER]	GO:0001554	luteolysis	BIOLOGICAL_PROCESS	0.0173344	0.00223726	3	291	927	1074923
[OVER]	GO:0070436	Grb2-EGFR complex	CELLULAR_COMPONENT	0.0174486	0.00225434	2	78	928	1075136
[OVER]	GO:0120162	positive regulation of cold-induced thermogenesis	BIOLOGICAL_PROCESS	0.0174766	0.00225854	8	2603	922	1072611
[OVER]	GO:2000020	positive regulation of male gonad development	BIOLOGICAL_PROCESS	0.0176235	0.00228048	3	293	927	1074921
[OVER]	GO:2000778	positive regulation of interleukin-6 secretion	BIOLOGICAL_PROCESS	0.0176425	0.00228413	4	621	926	1074593
[OVER]	GO:0034113	heterotypic cell-cell adhesion	BIOLOGICAL_PROCESS	0.0177283	0.00229583	6	1512	924	1073702
[OVER]	GO:0021801	cerebral cortex radial glia guided migration	BIOLOGICAL_PROCESS	0.0177447	0.00229913	5	1035	925	1074179
[OVER]	GO:0060136	embryonic process involved in female pregnancy	BIOLOGICAL_PROCESS	0.0177506	0.00230228	3	294	927	1074920
[OVER]	GO:2001015	negative regulation of skeletal muscle cell differentiation	BIOLOGICAL_PROCESS	0.0177506	0.00230228	3	294	927	1074920
[OVER]	GO:1900087	positive regulation of G1/S transition of mitotic cell cycle	BIOLOGICAL_PROCESS	0.0178067	0.00231075	6	1514	924	1073700
[OVER]	GO:0060765	regulation of androgen receptor signaling pathway	BIOLOGICAL_PROCESS	0.0179184	0.00232765	5	1038	925	1074176
[OVER]	GO:0036342	post-anal tail morphogenesis	BIOLOGICAL_PROCESS	0.0179184	0.00232765	5	1038	925	1074176
[OVER]	GO:0030479	actin cortical patch	CELLULAR_COMPONENT	0.0179735	0.00233698	4	625	926	1074589
[OVER]	GO:0032760	positive regulation of tumor necrosis factor production	BIOLOGICAL_PROCESS	0.0180154	0.00234387	8	2619	922	1072595
[OVER]	GO:2000001	regulation of DNA damage checkpoint	BIOLOGICAL_PROCESS	0.0180417	0.00235032	4	626	926	1074588
[OVER]	GO:0030512	negative regulation of transforming growth factor beta receptor signaling pathway	BIOLOGICAL_PROCESS	0.0181078	0.00236014	8	2622	922	1072592
[OVER]	GO:0030949	positive regulation of vascular endothelial growth factor receptor signaling pathway	BIOLOGICAL_PROCESS	0.0181306	0.00236372	4	627	926	1074587
[OVER]	GO:0097320	plasma membrane tubulation	BIOLOGICAL_PROCESS	0.0181425	0.00236608	5	1042	925	1074172
[OVER]	GO:0032444	activin responsive factor complex	CELLULAR_COMPONENT	0.0181425	0.00236649	2	80	928	1075134
[OVER]	GO:0046474	glycerophospholipid biosynthetic process	BIOLOGICAL_PROCESS	0.0182626	0.00238339	12	5211	918	1070003
[OVER]	GO:0035405	histone-threonine phosphorylation	BIOLOGICAL_PROCESS	0.0182957	0.00239077	3	298	927	1074916
[OVER]	GO:0035184	histone threonine kinase activity	MOLECULAR_FUNCTION	0.0182957	0.00239077	3	298	927	1074916
[OVER]	GO:0035838	growing cell tip	CELLULAR_COMPONENT	0.0182957	0.00239077	3	298	927	1074916
[OVER]	GO:1900163	positive regulation of phospholipid scramblase activity	BIOLOGICAL_PROCESS	0.01848	0.00242353	2	81	928	1075133
[OVER]	GO:2000753	positive regulation of glucosylceramide catabolic process	BIOLOGICAL_PROCESS	0.01848	0.00242353	2	81	928	1075133
[OVER]	GO:2000755	positive regulation of sphingomyelin catabolic process	BIOLOGICAL_PROCESS	0.01848	0.00242353	2	81	928	1075133
[OVER]	GO:0033227	dsRNA transport	BIOLOGICAL_PROCESS	0.0187263	0.00245851	3	301	927	1074913
[OVER]	GO:0050732	negative regulation of peptidyl-tyrosine phosphorylation	BIOLOGICAL_PROCESS	0.0188194	0.00247182	6	1535	924	1073679
[OVER]	GO:1903673	mitotic cleavage furrow formation	BIOLOGICAL_PROCESS	0.0188679	0.00248122	2	82	928	1075132
[OVER]	GO:0071283	cellular response to iron(III) ion	BIOLOGICAL_PROCESS	0.0188679	0.00248122	2	82	928	1075132
[OVER]	GO:0010868	negative regulation of triglyceride biosynthetic process	BIOLOGICAL_PROCESS	0.0188679	0.00248122	2	82	928	1075132
[OVER]	GO:0004957	prostaglandin E receptor activity	MOLECULAR_FUNCTION	0.0188679	0.00248122	2	82	928	1075132
[OVER]	GO:0097191	extrinsic apoptotic signaling pathway	BIOLOGICAL_PROCESS	0.019045	0.00250912	13	5949	917	1069265
[OVER]	GO:0002548	monocyte chemotaxis	BIOLOGICAL_PROCESS	0.0191512	0.00252439	5	1058	925	1074156
[OVER]	GO:0061179	negative regulation of insulin secretion involved in cellular response to glucose stimulus	BIOLOGICAL_PROCESS	0.0191733	0.00252858	4	639	926	1074575
[OVER]	GO:0007253	cytoplasmic sequestering of NF-kappaB	BIOLOGICAL_PROCESS	0.0192418	0.00253956	2	83	928	1075131
[OVER]	GO:2001168	positive regulation of histone H2B ubiquitination	BIOLOGICAL_PROCESS	0.0192418	0.00253956	2	83	928	1075131
[OVER]	GO:0060914	heart formation	BIOLOGICAL_PROCESS	0.0196187	0.00259194	6	1550	924	1073664
[OVER]	GO:0006730	one-carbon metabolic process	BIOLOGICAL_PROCESS	0.0197549	0.0026139	4	645	926	1074569
[OVER]	GO:0070628	proteasome binding	MOLECULAR_FUNCTION	0.0197549	0.0026139	4	645	926	1074569
[OVER]	GO:0061028	establishment of endothelial barrier	BIOLOGICAL_PROCESS	0.0197898	0.00261918	7	2090	923	1073124
[OVER]	GO:0030132	clathrin coat of coated pit	CELLULAR_COMPONENT	0.0199428	0.00264278	4	647	926	1074567
[OVER]	GO:0051021	GDP-dissociation inhibitor binding	MOLECULAR_FUNCTION	0.0199538	0.0026449	3	309	927	1074905
[OVER]	GO:0045792	negative regulation of cell size	BIOLOGICAL_PROCESS	0.0200422	0.00265729	4	648	926	1074566
[OVER]	GO:1904695	positive regulation of vascular smooth muscle contraction	BIOLOGICAL_PROCESS	0.0200437	0.00265816	2	85	928	1075129
[OVER]	GO:0030708	germarium-derived female germ-line cyst encapsulation	BIOLOGICAL_PROCESS	0.0204621	0.00271843	2	86	928	1075128
[OVER]	GO:0071482	cellular response to light stimulus	BIOLOGICAL_PROCESS	0.0204621	0.00271844	10	3941	920	1071273
[OVER]	GO:0044319	wound healing, spreading of cells	BIOLOGICAL_PROCESS	0.0207347	0.00275883	6	1570	924	1073644
[OVER]	GO:0070207	protein homotrimerization	BIOLOGICAL_PROCESS	0.0208383	0.00277541	4	656	926	1074558
[OVER]	GO:0035356	cellular triglyceride homeostasis	BIOLOGICAL_PROCESS	0.0208625	0.00277933	2	87	928	1075127
[OVER]	GO:2000483	negative regulation of interleukin-8 secretion	BIOLOGICAL_PROCESS	0.0209287	0.00279026	3	315	927	1074899
[OVER]	GO:1904754	positive regulation of vascular associated smooth muscle cell migration	BIOLOGICAL_PROCESS	0.0210099	0.00280179	6	1575	924	1073639
[OVER]	GO:1900052	regulation of retinoic acid biosynthetic process	BIOLOGICAL_PROCESS	0.0212762	0.00284087	2	88	928	1075126
[OVER]	GO:0001839	neural plate morphogenesis	BIOLOGICAL_PROCESS	0.0212762	0.00283979	3	317	927	1074897
[OVER]	GO:1903071	positive regulation of ER-associated ubiquitin-dependent protein catabolic process	BIOLOGICAL_PROCESS	0.0212762	0.00284087	2	88	928	1075126
[OVER]	GO:0070615	nucleosome-dependent ATPase activity	MOLECULAR_FUNCTION	0.0212762	0.00283979	3	317	927	1074897
[OVER]	GO:0071065	alpha9-beta1 integrin-vascular cell adhesion molecule-1 complex	CELLULAR_COMPONENT	0.0212762	0.00284087	2	88	928	1075126
[OVER]	GO:1902476	chloride transmembrane transport	BIOLOGICAL_PROCESS	0.0212984	0.00284526	7	2122	923	1073092
[OVER]	GO:2000273	positive regulation of signaling receptor activity	BIOLOGICAL_PROCESS	0.0213493	0.00285277	5	1089	925	1074125
[OVER]	GO:0006368	transcription elongation from RNA polymerase II promoter	BIOLOGICAL_PROCESS	0.021397	0.00285987	7	2124	923	1073090
[OVER]	GO:0018991	oviposition	BIOLOGICAL_PROCESS	0.0214209	0.00286386	5	1090	925	1074124
[OVER]	GO:0043021	ribonucleoprotein complex binding	MOLECULAR_FUNCTION	0.0214209	0.00286665	10	3971	920	1071243
[OVER]	GO:0035315	hair cell differentiation	BIOLOGICAL_PROCESS	0.021489	0.00287649	9	3327	921	1071887
[OVER]	GO:0010255	glucose mediated signaling pathway	BIOLOGICAL_PROCESS	0.0215726	0.00288985	3	319	927	1074895
[OVER]	GO:0000159	protein phosphatase type 2A complex	CELLULAR_COMPONENT	0.0215726	0.00288985	3	319	927	1074895
[OVER]	GO:0043171	peptide catabolic process	BIOLOGICAL_PROCESS	0.0216119	0.00289729	5	1093	925	1074121
[OVER]	GO:0006953	acute-phase response	BIOLOGICAL_PROCESS	0.0216119	0.00289729	5	1093	925	1074121
[OVER]	GO:0061081	positive regulation of myeloid leukocyte cytokine production involved in immune response	BIOLOGICAL_PROCESS	0.0217121	0.00291508	3	320	927	1074894
[OVER]	GO:0090151	establishment of protein localization to mitochondrial membrane	BIOLOGICAL_PROCESS	0.0217121	0.00291508	3	320	927	1074894
[OVER]	GO:1903903	regulation of establishment of T cell polarity	BIOLOGICAL_PROCESS	0.0217121	0.00291508	3	320	927	1074894
[OVER]	GO:0030332	cyclin binding	MOLECULAR_FUNCTION	0.0217121	0.00291252	4	665	926	1074549
[OVER]	GO:0002675	positive regulation of acute inflammatory response	BIOLOGICAL_PROCESS	0.0219027	0.00294361	4	667	926	1074547
[OVER]	GO:0046667	compound eye retinal cell programmed cell death	BIOLOGICAL_PROCESS	0.022036	0.00296596	3	322	927	1074892
[OVER]	GO:0070976	TIR domain binding	MOLECULAR_FUNCTION	0.022036	0.00296587	2	90	928	1075124
[OVER]	GO:0045722	positive regulation of gluconeogenesis	BIOLOGICAL_PROCESS	0.0220751	0.00297492	4	669	926	1074545
[OVER]	GO:1905564	positive regulation of vascular endothelial cell proliferation	BIOLOGICAL_PROCESS	0.0220751	0.00297492	4	669	926	1074545
[OVER]	GO:0045647	negative regulation of erythrocyte differentiation	BIOLOGICAL_PROCESS	0.0221658	0.0029916	3	323	927	1074891
[OVER]	GO:0001909	leukocyte mediated cytotoxicity	BIOLOGICAL_PROCESS	0.0222729	0.00300755	8	2730	922	1072484
[OVER]	GO:0006958	complement activation, classical pathway	BIOLOGICAL_PROCESS	0.0222911	0.00301076	5	1103	925	1074111
[truncated: 305 more rows]

## Sheet: Cluster9
Tags	GO ID	GO Name	GO Category	FDR	P-Value	Nr Test	Nr Reference	Non Annot Test	Non Annot Reference
[truncated: 145 more rows]
