# Supplementary material for: Molecular insights into the mechanisms of susceptibility of Labeo rohita against oomycete Aphanomyces invadans
Source: Sci Rep. 2020 Nov 11;10:19531. doi: 10.1038/s41598-020-76278-w (PMC7658212; doi:10.1038/s41598-020-76278-w)
Supplement: Supplementary file 8 — Supplementary Information [file 41598_2020_76278_MOESM8_ESM.xlsx]

## Sheet: Sheet1
Distribution of differentially expressed genes (DEGs) of Labeo rohita head kidney involved in the various immune system pathways of Kyoto Encyclopedia of Genes and Genomes (KEGG) database.
Pathway	Ko number	DEGs
04670 Leukocyte transendothelial migration	ko04670	36
04612 Antigen processing and presentation	ko04612	13
04657 IL-17 signaling pathway	ko04657	17
04660 T cell receptor signaling pathway	ko04660	26
04062 Chemokine signaling pathway	ko04062	38
04625 C-type lectin receptor signaling pathway	ko04625	24
04611 Platelet activation	ko04611	35
04620 Toll-like receptor signaling pathway	ko04620	12
04621 NOD-like receptor signaling pathway	ko04621	29
04666 Fc gamma R-mediated phagocytosis	ko04666	28
04650 Natural killer cell mediated cytotoxicity	ko04650	20
04662 B cell receptor signaling pathway	ko04662	19
04640 Hematopoietic cell lineage	ko04640	18
04664 Fc epsilon RI signaling pathway	ko04664	16
04659 Th17 cell differentiation	ko04659	16
04610 Complement and coagulation cascades	ko04610	12
04672 Intestinal immune network for IgA production	ko04672	3
04623 Cytosolic DNA-sensing pathway	ko04623	6
04624 Toll and Imd signaling pathway	ko04624	7
04658 Th1 and Th2 cell differentiation	ko04658	7
04622 RIG-I-like receptor signaling pathway	ko04622	8
