# Supplementary material for: Molecular insights into the mechanisms of susceptibility of Labeo rohita against oomycete Aphanomyces invadans
Source: Sci Rep. 2020 Nov 11;10:19531. doi: 10.1038/s41598-020-76278-w (PMC7658212; doi:10.1038/s41598-020-76278-w)
Supplement: Supplementary file 9 — Supplementary Information [file 41598_2020_76278_MOESM9_ESM.xlsx]

## Sheet: S. Tab 6 KEGG pathways
Pathway	Feature	KO	Description	ID	//	ctrl_1d_r1	ctrl_1d_r2	ctrl_1d_r3	ctrl_3d_r1	ctrl_3d_r2	ctrl_3d_r3	ctrl_6d_r1	ctrl_6d_r2	ctrl_6d_r3	ctrl_12d_r1	ctrl_12d_r2	ctrl_12d_r3	Ainv_1d_r1	Ainv_1d_r2	Ainv_1d_r3	Ainv_3d_r1	Ainv_3d_r2	Ainv_3d_r3	Ainv_6d_r1	Ainv_6d_r2	Ainv_6d_r3	Ainv_12d_r1	Ainv_12d_r2	Ainv_12d_r3
Leukocyte transendothelial migration	TRINITY_DN41898_c0_g1_i1	K06785	junctional adhesion molecule 3	JAM3		11.3155	8.78737	9.97622	11.5422	7.32451	9.47533	9.23032	10.2269	13.6428	42.7117	18.7078	24.6246	9.62694	11.8262	10.5658	10.8123	12.7515	13.88	15.9335	11.4749	14.7957	53.856	81.465	76.9589
	TRINITY_DN2304_c0_g1_i4	K06089	junctional adhesion molecule 1	JAM1		18.1048	16.4763	16.627	14.6901	12.5563	13.6866	13.9418	13.5613	14.7957	17.2664	17.8169	17.4424	18.2912	13.9764	17.2894	19.4621	17.3884	15.8629	18.4606	19.431	19.0999	26.4716	24.0692	30.4035
	TRINITY_DN5993_c0_g1_i12	K06461	integrin alpha M	CD11b, ITGAM		178.785	164.763	177.355	143.753	60.6888	92.6477	62.7382	74.0654	69.0465	488.004	637.846	483.257	43.3212	97.8347	42.263	71.3612	78.8275	41.6401	36.9213	62.3838	40.0188	121.404	173.113	64.6075
	TRINITY_DN1591_c1_g1_i3	K06464	integrin beta 2	CD18, ITGB2		75.8137	157.074	118.606	89.1899	158	112.651	177.26	137.699	120.338	220.828	184.405	220.595	103.008	99.9849	102.776	71.3612	69.5537	135.826	86.1497	69.5426	129.151	251.024	394.365	207.124
	TRINITY_DN105125_c0_g1_i4	K02649	phosphoinositide-3-kinase regulatory subunit alpha/beta/delta	PIK3R1_2_3		87.1292	118.63	106.413	58.7604	85.8015	69.4858	74.6883	83.4539	65.101	38.1679	36.5247	33.8588	66.4259	55.9055	64.3551	60.5489	51.0061	65.4345	65.6378	66.4746	76.3995	68.461	102.757	63.6574
	TRINITY_DN2874_c0_g1_i3	K08009	cytochrome b-245, alpha polypeptide	P22PHOX, CYBA		64.4982	61.5116	60.9658	69.2533	43.9471	57.9048	82.655	71.979	129.216	139.949	117.592	112.863	36.5824	72.0321	48.9867	23.7871	45.2099	50.563	62.5611	51.1343	53.6615	104.061	126.826	112.113
	TRINITY_DN1315_c0_g1_i3	K08010	neutrophil cytosolic factor 2	P67PHOX		323.623	306.46	303.72	278.957	358.202	241.909	304.728	382.845	298.873	643.402	558.56	593.042	236.823	336.508	214.197	198.316	266.822	235.831	409.211	316.01	210.098	544.037	597.102	553.914
	TRINITY_DN2567_c0_g1_i1	K08011	neutrophil cytosolic factor 1	P47PHOX		23.7625	28.559	26.6032	38.8238	51.2716	43.1654	87.6343	59.4609	57.21	81.7883	45.4331	101.576	24.0674	40.854	22.092	31.3557	37.0953	27.7601	38.9725	25.5672	32.7426	67.5482	70.3562	67.4578
	TRINITY_DN6986_c0_g3_i1	K02105	catenin beta 1	CTNNB1		61.1036	60.4132	66.5081	55.6125	64.8743	55.7992	83.6509	101.188	70.0329	155.398	124.718	159.034	100.12	78.4828	93.1708	82.1735	68.3945	112.032	58.4587	109.427	132.79	172.522	254.578	142.517
	TRINITY_DN25394_c0_g1_i1	K04441	p38 MAP kinase	P38		235.362	284.491	259.382	201.464	249.033	224.25	327.633	320.254	317.614	319.883	332.285	391.941	299.398	333.283	278.552	336.263	359.361	331.138	337.42	271.012	281.95	506.611	521.191	486.456
	TRINITY_DN2842_c0_g1_i1	K05699	actinin alpha 1/4	ACTN1_4		895.055	930.363	914.487	859.371	822.438	841.199	805.638	1257.02	777.267	1533.99	1152.75	1371.79	705.655	855.785	660.84	668.2	870.581	748.531	505.616	788.491	430.202	1343.66	2033.85	1447.97
	TRINITY_DN11814_c0_g1_i2	K05700	vinculin	VCL		391.516	342.707	364.686	472.182	481.325	479.031	382.404	387.018	377.783	577.971	504.219	675.124	368.712	511.751	346.749	484.391	578.455	442.178	585.613	535.887	477.497	858.044	985.912	907.355
	TRINITY_DN7203_c0_g1_i2	K04189	C-X-C chemokine receptor type 4	CXCR4		10.1839	14.2795	12.1932	9.44364	9.41723	9.47533	11.9501	14.6044	11.8365	26.354	26.7254	44.119	25.0301	17.2017	23.0526	19.4621	17.3884	19.8286	11.2815	19.431	16.3713	43.815	41.6583	45.6053
	TRINITY_DN7518_c1_g1_i2	K05732	glucocorticoid receptor DNA-binding factor 1	GRLF1		92.787	32.9526	52.098	103.88	59.6425	81.0667	58.7548	76.1517	81.8694	23.6277	21.3803	23.5986	66.4259	79.5579	61.4735	77.8486	92.7383	53.5373	47.1772	69.5426	40.0188	20.0819	8.33165	18.0521
	TRINITY_DN5825_c5_g1_i1	K04353	Ras-related protein Rap-1A	RAP1A		132.391	210.897	172.921	210.908	254.265	227.408	254.936	190.901	214.044	392.584	323.377	451.451	170.397	190.294	170.013	141.641	159.974	216.132	182.555	147.267	221.922	347.782	390.662	329.688
IL-17 signaling pathway	TRINITY_DN24165_c0_g1_i1	K04448	transcription factor AP-1	JUN		116.549	161.468	139.667	150.049	128.702	137.919	54.7714	107.447	84.8286	249	300.215	245.22	302.286	210.721	303.525	237.871	206.343	234.969	130.25	262.83	166.442	354.172	289.756	230.877
	TRINITY_DN4112_c3_g3_i1	K10048	CCAAT/enhancer binding protein (C/EBP), beta	CEBPB		3734.11	5696.41	4855.09	4339.88	6363.96	5048.25	3434.67	5963.83	5223.86	5618.86	6715.2	9530.74	9027.18	4158.51	8224	6709.03	4887.31	8462.86	3962.88	6900.06	7276.14	21264	17527.9	16488.2
	TRINITY_DN10552_c0_g2_i14	K09849	TNF receptor-associated factor 5	TRAF5		38.4726	34.0511	37.6879	40.9224	44.9934	42.1126	67.7174	49.0292	45.3734	52.708	67.7043	73.8738	28.8808	39.7789	28.8157	34.5994	35.9361	34.7001	43.0748	36.8167	49.1139	37.4253	32.4009	28.5033
	TRINITY_DN23862_c0_g1_i11	K07994	matrix metalloproteinase-13	MMP13		58.8405	98.8579	78.7013	27.2816	83.7087	47.3767	50.788	56.3314	61.1555	139.949	94.4297	137.487	109.747	98.9098	84.5261	82.1735	84.6237	130.869	122.045	62.3838	102.775	255.588	212.92	171.97
	TRINITY_DN1000_c0_g1_i5	K04734	NF-kappa-B inhibitor alpha	NFKBIA		951.632	962.217	973.236	1121.24	1046.78	1180.8	851.447	987.886	1006.11	1612.14	1695.28	1894.04	1450.78	1109.51	1217.94	1282.24	1253.54	1256.01	877.906	1072.8	1098.7	1534.44	2002.37	1731.1
Antigen processing and presentation	TRINITY_DN124741_c0_g1_i1	K01363	cathepsin B	CTSB		72.4191	63.7084	72.0505	58.7604	64.8743	60.0104	139.418	112.663	92.7196	58.1606	50.7782	38.9889	38.5078	55.9055	50.9077	52.9803	40.573	34.7001	60.5099	52.157	66.3948	24.646	36.1038	19.9523
	TRINITY_DN5488_c0_g1_i5	K08055	beta-2-microglobulin	B2M		54.3143	45.0353	46.5557	130.112	95.2187	114.757	155.352	82.4108	121.325	76.3358	83.7395	90.2901	80.8663	99.9849	78.7629	71.3612	93.8975	81.2974	91.2776	56.2477	72.7614	35.5997	32.4009	56.0565
	TRINITY_DN89_c0_g1_i11	K06505	CD74 antigen	CD74		7108.39	5510.78	6500.06	9906.38	7861.3	8692.04	11847.6	7132.18	7969.94	8712.27	8648.33	8817.65	5574	8065.45	4958.22	4240.59	5009.03	5394.38	5400.76	4844.46	7271.59	3135.51	2794.81	2504.49
	TRINITY_DN7295_c1_g1_i12	K08054	calnexin	CANX		253.467	498.683	362.469	270.718	277.285	273.732	287.799	288.959	287.036	439.839	391.081	293.443	428.399	241.899	413.025	334.1	282.852	450.11	376.392	402.938	472.949	863.521	878.526	863.65
	TRINITY_DN12404_c0_g1_i8	K01369	legumain	LGMN		588.405	575.573	581.946	556.125	499.113	529.566	559.664	490.292	748.662	657.942	602.212	641.265	654.632	538.628	670.445	590.352	512.379	572.056	651.25	563.5	797.647	1256.03	1378.43	1485.97
	TRINITY_DN7324_c0_g1_i1	K03283	heat shock 70kDa protein 1/2/6/8	HSPA1s		1321.65	1114.9	1300.23	707.224	648.743	650.64	1052.61	553.925	747.675	714.285	497.092	814.663	1100.36	1035.33	1021.04	1194.76	963.319	1239.29	1023.54	886.669	2057.33	3694.16	6550.53	5366.22
	TRINITY_DN601_c6_g1_i7	K09489	heat shock 70kDa protein 4	HSPA4		148.233	285.59	210.609	282.26	235.431	258.992	353.525	151.26	224.894	227.19	446.314	188.788	314.801	177.393	261.262	240.033	221.413	474.896	478.951	290.443	683.957	994.966	985.912	1122.08
Chemokine signaling pathway	TRINITY_DN185671_c0_g1_i2	K04189	C-X-C chemokine receptor type 4	CCR4		10.1839	14.2795	12.1932	9.44364	9.41723	9.47533	11.9501	14.6044	11.8365	26.354	26.7254	44.119	25.0301	17.2017	23.0526	19.4621	17.3884	19.8286	11.2815	19.431	16.3713	43.815	41.6583	45.6053
	TRINITY_DN699_c0_g3_i3	K21092	C-C motif chemokine 14	CCL14		125.602	99.9563	118.606	145.852	57.5498	87.3836	213.111	205.505	153.875	222.646	176.387	305.755	87.6052	91.384	78.7629	55.1427	47.5284	32.7172	30.7677	86.9283	64.5757	104.974	67.579	76.0088
	TRINITY_DN41817_c0_g1_i5	K04193	XC chemokine receptor 1	XCR1		124.47	102.153	120.823	151.098	187.298	161.081	158.339	111.62	96.6651	71.792	110.465	108.759	103.971	87.0836	94.1313	104.879	67.2353	72.3745	67.689	61.3612	103.685	31.0357	39.8068	30.4035
	TRINITY_DN42438_c0_g1_i1	K04438	proto-oncogene C-crk	CRKII		139.18	113.137	135.233	128.014	114.053	114.757	108.547	104.317	86.8013	173.573	181.733	256.506	63.5378	66.6566	88.3682	68.1175	67.2353	112.032	39.9981	74.6561	98.2279	350.52	282.35	260.33
	TRINITY_DN1009_c2_g1_i4	K12366	engulfment and cell motility protein 1	ELMO1		870.161	1289.55	1084.08	987.385	1209.59	1081.24	1299.58	1260.15	1227.06	1627.59	1383.48	1657.03	980.023	1094.46	937.471	961.214	1015.48	1094.54	1069.69	945.985	1068.68	2222.7	2056.07	1706.4
	TRINITY_DN51778_c0_g1_i4	K04630	guanine nucleotide-binding protein G(i) subunit alpha	GNAI		230.836	226.275	261.599	111.225	268.914	158.975	149.736	190.22	297.412	449.836	432.06	659.734	185.8	223.622	204.592	188.134	149.54	249.841	276.845	334.859	193.33	636.231	870.195	338.239
	TRINITY_DN4112_c3_g3_i1	K04536	guanine nucleotide-binding protein G(I)/G(S)/G(T) subunit beta-1	GNB1		222.915	261.424	234.995	124.866	115.1	123.179	127.468	104.317	133.161	153.58	163.916	148.774	114.561	160.191	105.658	110.285	148.381	128.886	185.632	121.7	129.151	225.465	254.578	237.528
	TRINITY_DN10667_c1_g2_i13	K05725	focal adhesion kinase 1	FAK		139.18	126.318	133.016	125.915	141.258	132.655	87.6343	141.872	135.134	144.493	124.718	169.294	211.793	160.191	194.026	155.697	144.904	153.672	105.636	152.38	124.604	78.5019	74.9849	75.0587
	TRINITY_DN425604_c0_g1_i7	K05871	focal adhesion kinase 2	FAK2		401.7	526.144	481.075	420.767	444.703	419.02	198.173	269.139	246.595	622.5	747.42	810.559	653.669	451.545	629.143	550.346	415.004	506.622	328.189	490.889	503.873	586.026	635.057	468.404
C-type lectin receptor signaling pathway	TRINITY_DN4408_c0_g2_i4	K10059	C-type lectin domain family 4 member E	MINCLE		20.3679	35.1495	26.6032	28.3309	25.1126	26.3204	30.8712	29.2089	32.5505	31.8066	26.7254	22.5725	61.6124	33.3283	64.3551	46.4929	39.4138	53.5373	44.1004	44.9982	49.1139	41.0766	80.5393	79.8092
	TRINITY_DN6703_c0_g1_i12	K09444	interferon regulatory factor 1	IRF1		259.125	213.094	262.707	186.774	184.159	173.714	267.882	138.742	98.6379	174.482	236.965	234.96	56.799	76.3325	59.5525	72.4424	55.643	62.4602	84.0985	86.9283	160.985	96.7582	146.267	81.7095
Toll-like receptor signaling pathway	TRINITY_DN53716_c0_g1_i3	K10159	toll-like receptor 2	TLR 2		149.364	132.909	155.186	159.493	144.398	143.183	212.115	106.404	63.1282	108.142	100.666	145.695	45.2466	62.3562	38.4209	44.3304	44.0507	44.6144	42.0492	49.0889	70.9423	41.0766	62.0245	43.7051
	TRINITY_DN18167_c0_g1_i9	K05401	toll-like receptor 3	TLR 3		32.8149	36.2479	33.2541	18.3809	19.7069	13.88	16.9293	7.30222	14.7957	33.6241	29.3979	104.654	11.5523	20.427	16.3289	22.0352	20.9272	21.0563	30.7677	15.3403	29.1046	27.3844	52.7671	68.4079
	TRINITY_DN14725_c0_g1_i3	K10160	toll-like receptor 4	TLR 4		218.532	323.607	223.802	261.274	379.828	319.003	412.279	357.809	379.756	171.755	164.806	210.335	297.597	166.96	219.477	265.983	274.737	186.389	332.292	193.288	221.013	93.107	116.643	119.714
	TRINITY_DN10876_c2_g1_i2	K10161	toll-like receptor 9	TLR 9		190.1	158.173	190.657	145.852	164.278	146.341	137.426	124.138	54.2508	146.31	83.7395	97.4723	59.687	96.7596	62.434	54.0615	56.8022	61.4688	45.126	69.5426	67.3043	15.5178	23.1435	11.4013
