# Supplementary material for: Molecular insights into the mechanisms of susceptibility of Labeo rohita against oomycete Aphanomyces invadans
Source: Sci Rep. 2020 Nov 11;10:19531. doi: 10.1038/s41598-020-76278-w (PMC7658212; doi:10.1038/s41598-020-76278-w)
Supplement: Supplementary file 10 — Supplementary Information [file 41598_2020_76278_MOESM10_ESM.xlsx]

## Sheet: Sheet1
List of primers used in qRT-PCR analysis
Gene name	Primer name	Sequence	Amplicon size (bp)
Toll-like receptor 2 (TLR2)	LR_TLR-2-F	TGTGCAAACATAGGGCAAATG	150
	LR_TLR-2-R	CCAAACGAAAACCTGCAGTTG
β-2 microglobulin (B2M)	LR_beta2M-F	CAAAACATCCAACCCCAAGGT	100
	LR_beta2M-R	AGGAGGGTGGAAACCACTGA
Phosphoinositide-3-kinase regulatory subunit alpha/beta/delta (PIK3R1_2_3)	LR_PIK3R1_2_3F	AACGACTGGCTTGGGATCAA	150
	LR_PIK3R1_2_3R	GGGTTTGCCGTGTAGCAAGT
C-C motif chemokine 14 (CCL14)	LR_CCL14-F	TTCCAATTTGCCATCCGAAT	100
	LR_CCL14-R	TTTGGTGCAGTCCACTCTTGTC
Matrix metalloproteinase-13 (MMP13)	LR_MMP13-F	GGGTATCAAATGGCAGACCAA	150
	LR_MMP13-R	CCGCTGTGGATACGAGTGAA
Heat shock protein 70 kDa protein 4 (HSP70)	LR_HSP70-4F	TCAACATGAAGAACAGTGTGGAAGA	100
	LR_HSP70-4R	CAGCTGATGGCCTCGTTACA
β-actin	LR_ACTB_F	GACTTCGAGCAGGAGATGG	138
	LR_ACTB_R	CAAGAAGGATGGCTGGAACA
